# Supplementary material for: Crystal structures, syntheses, and spectroscopic and electrochemical measurements of two push–pull chromophores: 2-[4-(di­methyl­amino)­benzyl­idene]-1H-indene-1,3(2H)-dione and (E)-2-{3-[4-(di­meth­ylamino)­phen­yl]allyl­idene}-1H-indene-1,3(2H)-dione
Source: Acta Crystallogr E Crystallogr Commun. 2019 Oct 3;75(Pt 11):1595–9. doi: 10.1107/S205698901901329X (PMC6829728; doi:10.1107/S205698901901329X)
Supplement: Supplementary file 1 [file e-75-01595-sup1.cif]

##############################################################################
#                                                                            #
# This CIF contains the data in a paper accepted for publication in          #
# Acta Crystallographica Section E. It conforms to the requirements of       #
# Notes for Authors for Acta Crystallographica Section E, and has been       #
# peer reviewed under the auspices of the IUCr Commission on Journals.       #
#                                                                            #
# Full details of the Crystallographic Information File format               #
# are given in the paper "The Crystallographic Information File (CIF):       #
# a New Standard Archive File for Crystallography" by S. R. Hall, F. H.      #
# Allen and I. D. Brown [Acta Cryst. (1991), A47, 655-685].                  #
#                                                                            #
# The current version of the core CIF dictionary is obtainable from          #
# ftp://ftp.iucr.org/pub/cif_core.dic.                                       #
#                                                                            #
# Software is freely available for graphical display of the structure(s)     #
# in this CIF. For information consult the CIF software page                 #
# http://www.iucr.org/resources/cif/software.                                #
#                                                                            #
# This file may be used for bona fide research purposes within the           #
# scientific community so long as proper attribution is given to the journal # 
# article from which it was obtained.                                        #
#                                                                            #
##############################################################################
data_ID1
_audit_creation_method     'SHELXL-2018/3'
_chemical_name_systematic
;
2-[4-(Dimethylamino)benzylidene]-1<i>H</i>-indene-1,3(2<i>H</i>)-dione
;
_chemical_name_common     ?
_chemical_formula_moiety     'C18 H15 N O2'
_chemical_formula_sum     'C18 H15 N O2'
_chemical_formula_iupac     'C18 H15 N O2'
_chemical_formula_weight     277.31
_chemical_melting_point     ?
_space_group_crystal_system     monoclinic
_space_group_name_H-M_alt     'P 21/c'
_space_group_name_Hall     '-P 2ybc'
loop_
    _space_group_symop_operation_xyz
    'x, y, z'
    '-x, y+1/2, -z+1/2'
    '-x, -y, -z'
    'x, -y-1/2, z-1/2'
_cell_length_a     9.2298(9)
_cell_length_b     9.0302(9)
_cell_length_c     16.7375(17)
_cell_angle_alpha     90
_cell_angle_beta     97.8630(10)
_cell_angle_gamma     90
_cell_volume     1381.9(2)
_cell_formula_units_Z     4
_cell_measurement_reflns_used     8518
_cell_measurement_theta_min     2.23
_cell_measurement_theta_max     31.46
_cell_measurement_temperature     150(2)
_exptl_crystal_description     block
_exptl_crystal_colour     'purple'
_exptl_crystal_size_max     0.40
_exptl_crystal_size_mid     0.20
_exptl_crystal_size_min     0.15
_exptl_crystal_density_diffrn     1.333
_exptl_crystal_density_meas     ?
_exptl_crystal_density_method     ?
_exptl_crystal_F_000     584
_exptl_absorpt_coefficient_mu     0.087
_exptl_absorpt_correction_type     multi-scan
_exptl_absorpt_process_details
;
(SADABS; Krause <i>et al.</i>,  2015)
;
_exptl_absorpt_correction_T_min     0.6726
_exptl_absorpt_correction_T_max     0.7463
_diffrn_ambient_temperature     150(2)
_diffrn_source     'fine-focus sealed tube'
_diffrn_radiation_type     MoK\a
_diffrn_radiation_wavelength     0.71073
_diffrn_measurement_device_type     'Bruker APEXII CCD'
_diffrn_measurement_method     '\f and \w scans'
_diffrn_detector_area_resol_mean     ?
_diffrn_reflns_number     15794
_diffrn_reflns_av_R_equivalents     0.0409
_diffrn_reflns_av_unetI/netI     0.0308
_diffrn_reflns_theta_min     2.227
_diffrn_reflns_theta_max     31.783
_diffrn_reflns_theta_full     25.242
_diffrn_measured_fraction_theta_max     0.930
_diffrn_measured_fraction_theta_full     1.000
_diffrn_reflns_limit_h_min     -13
_diffrn_reflns_limit_h_max     12
_diffrn_reflns_limit_k_min     -12
_diffrn_reflns_limit_k_max     12
_diffrn_reflns_limit_l_min     -23
_diffrn_reflns_limit_l_max     23
_refine_special_details     ?
_reflns_number_total     4391
_reflns_number_gt     3812
_reflns_threshold_expression     'I > 2\s(I)'
_refine_ls_structure_factor_coef     Fsqd
_refine_ls_matrix_type     full
_refine_ls_R_factor_all     0.0531
_refine_ls_R_factor_gt     0.0473
_refine_ls_wR_factor_gt     0.1322
_refine_ls_wR_factor_ref     0.1388
_refine_ls_goodness_of_fit_ref     1.070
_refine_ls_restrained_S_all     1.070
_refine_ls_number_reflns     4391
_refine_ls_number_parameters     192
_refine_ls_number_restraints     0
_refine_ls_hydrogen_treatment     constr
_refine_ls_weighting_scheme     calc
_refine_ls_weighting_details
              'w=1/[\s^2^(Fo^2^)+(0.0835P)^2^+0.2073P] where P=(Fo^2^+2Fc^2^)/3'
_atom_sites_solution_hydrogens     geom
_atom_sites_solution_primary     dual
_atom_sites_solution_secondary     difmap
_refine_ls_shift/su_max     0.000
_refine_ls_shift/su_mean     0.000
_refine_diff_density_max     0.271
_refine_diff_density_min     -0.397
_refine_ls_extinction_method     none
_refine_ls_extinction_coef     .
loop_
    _atom_type_symbol
    _atom_type_description
    _atom_type_scat_dispersion_real
    _atom_type_scat_dispersion_imag
    _atom_type_scat_source
    'C' 'C' 0.0033 0.0016
                         'International Tables Vol C Tables 4.2.6.8 and 6.1.1.4'
    'H' 'H' 0.0000 0.0000
                         'International Tables Vol C Tables 4.2.6.8 and 6.1.1.4'
    'N' 'N' 0.0061 0.0033
                         'International Tables Vol C Tables 4.2.6.8 and 6.1.1.4'
    'O' 'O' 0.0106 0.0060
                         'International Tables Vol C Tables 4.2.6.8 and 6.1.1.4'
_computing_data_collection
;
APEX3 (Bruker, 2015)
;
_computing_cell_refinement
;
SAINT (Bruker, 2015)
;
_computing_data_reduction
;
SAINT (Bruker, 2015)
;
_computing_structure_solution
;
<i>SHELXT2017/1</i> (Sheldrick, 2015a)
;
_computing_structure_refinement
;
<i>SHELXL2018/3</i> (Sheldrick, 2015b)
;
_computing_molecular_graphics
;
Mercury (Macrae <i>et al.</i>,  2008)
;
_computing_publication_material
;
<i>SHELXL2018/3</i> (Sheldrick, 2015b), PLATON (Spek, 2009)
and publCIF (Westrip, 2010)
;
loop_
    _atom_site_type_symbol
    _atom_site_label
    _atom_site_fract_x
    _atom_site_fract_y
    _atom_site_fract_z
    _atom_site_U_iso_or_equiv
    _atom_site_adp_type
    _atom_site_calc_flag
    _atom_site_occupancy
    _atom_site_disorder_assembly
    _atom_site_disorder_group
    O O3 0.93689(8) 0.32542(8) 0.50819(4) 0.03149(17) Uani d 1 . .
    O O1 0.60774(9) 0.60246(9) 0.32291(4) 0.0379(2) Uani d 1 . .
    N N10 0.31173(9) 0.97003(9) 0.60039(5) 0.02873(18) Uani d 1 . .
    C C13 0.60837(9) 0.65851(10) 0.52818(5) 0.02205(17) Uani d 1 . .
    C C2 0.75196(9) 0.49196(9) 0.44122(5) 0.02184(17) Uani d 1 . .
    C C18 0.71343(9) 0.55144(10) 0.51060(5) 0.02284(17) Uani d 1 . .
    H H18 0.769381 0.512603 0.557817 0.027 Uiso calc 1 . .
    C C4 0.89040(10) 0.33908(10) 0.36262(5) 0.02526(18) Uani d 1 . .
    C C12 0.60627(10) 0.69512(10) 0.61024(5) 0.02429(18) Uani d 1 . .
    H H12 0.673418 0.647010 0.649979 0.029 Uiso calc 1 . .
    C C3 0.86960(9) 0.37921(10) 0.44692(5) 0.02369(18) Uani d 1 . .
    C C11 0.51125(10) 0.79732(10) 0.63494(5) 0.02506(18) Uani d 1 . .
    H H11 0.514728 0.819276 0.690677 0.030 Uiso calc 1 . .
    C C15 0.40888(10) 0.83354(10) 0.49501(5) 0.02435(18) Uani d 1 . .
    H H15 0.341038 0.880551 0.455185 0.029 Uiso calc 1 . .
    C C14 0.50520(10) 0.73202(10) 0.47141(5) 0.02373(18) Uani d 1 . .
    H H14 0.502565 0.710598 0.415658 0.028 Uiso calc 1 . .
    C C10 0.40801(9) 0.87012(9) 0.57750(5) 0.02255(17) Uani d 1 . .
    C C1 0.70060(10) 0.51650(10) 0.35504(5) 0.02429(18) Uani d 1 . .
    C C5 0.78862(10) 0.41613(10) 0.30928(5) 0.02495(18) Uani d 1 . .
    C C6 0.78078(12) 0.39789(12) 0.22630(6) 0.0329(2) Uani d 1 . .
    H H6 0.710143 0.449691 0.190125 0.039 Uiso calc 1 . .
    C C9 0.98955(12) 0.24303(13) 0.33465(7) 0.0347(2) Uani d 1 . .
    H H9 1.059397 0.190603 0.370999 0.042 Uiso calc 1 . .
    C C7 0.87982(14) 0.30121(14) 0.19785(7) 0.0392(3) Uani d 1 . .
    H H7 0.876810 0.286448 0.141453 0.047 Uiso calc 1 . .
    C C17 0.31815(13) 1.01545(13) 0.68433(7) 0.0369(2) Uani d 1 . .
    H H17A 0.297002 0.930205 0.717083 0.055 Uiso calc 1 . .
    H H17B 0.245649 1.093342 0.688545 0.055 Uiso calc 1 . .
    H H17C 0.416109 1.053349 0.703830 0.055 Uiso calc 1 . .
    C C16 0.19759(12) 1.03450(12) 0.54226(7) 0.0367(2) Uani d 1 . .
    H H16A 0.242318 1.089217 0.501365 0.055 Uiso calc 1 . .
    H H16B 0.138187 1.102198 0.570043 0.055 Uiso calc 1 . .
    H H16C 0.135358 0.955511 0.516197 0.055 Uiso calc 1 . .
    C C8 0.98325(14) 0.22601(14) 0.25148(7) 0.0409(3) Uani d 1 . .
    H H8 1.050850 0.161833 0.230903 0.049 Uiso calc 1 . .
loop_
    _atom_site_aniso_label
    _atom_site_aniso_U_11
    _atom_site_aniso_U_22
    _atom_site_aniso_U_33
    _atom_site_aniso_U_12
    _atom_site_aniso_U_13
    _atom_site_aniso_U_23
    O3 0.0289(3) 0.0367(4) 0.0275(3) 0.0027(3) -0.0011(3) 0.0068(3)
    O1 0.0502(5) 0.0424(4) 0.0201(3) 0.0190(3) 0.0011(3) 0.0033(3)
    N10 0.0287(4) 0.0296(4) 0.0275(4) 0.0028(3) 0.0026(3) -0.0008(3)
    C13 0.0230(4) 0.0253(4) 0.0174(3) -0.0038(3) 0.0009(3) 0.0006(3)
    C2 0.0224(4) 0.0237(4) 0.0190(4) -0.0023(3) 0.0015(3) 0.0023(3)
    C18 0.0233(4) 0.0263(4) 0.0183(3) -0.0032(3) 0.0003(3) 0.0023(3)
    C4 0.0244(4) 0.0261(4) 0.0258(4) -0.0015(3) 0.0052(3) 0.0014(3)
    C12 0.0254(4) 0.0291(4) 0.0174(3) -0.0012(3) -0.0007(3) 0.0010(3)
    C3 0.0214(4) 0.0257(4) 0.0236(4) -0.0035(3) 0.0017(3) 0.0027(3)
    C11 0.0277(4) 0.0288(4) 0.0178(3) -0.0024(3) 0.0003(3) -0.0015(3)
    C15 0.0246(4) 0.0280(4) 0.0194(4) -0.0021(3) -0.0008(3) 0.0034(3)
    C14 0.0253(4) 0.0281(4) 0.0172(3) -0.0032(3) 0.0008(3) 0.0012(3)
    C10 0.0224(4) 0.0221(4) 0.0228(4) -0.0046(3) 0.0017(3) 0.0006(3)
    C1 0.0291(4) 0.0251(4) 0.0187(4) 0.0003(3) 0.0031(3) 0.0013(3)
    C5 0.0277(4) 0.0256(4) 0.0218(4) -0.0005(3) 0.0047(3) 0.0006(3)
    C6 0.0401(5) 0.0365(5) 0.0224(4) 0.0059(4) 0.0056(4) 0.0000(4)
    C9 0.0308(5) 0.0378(5) 0.0363(5) 0.0076(4) 0.0072(4) 0.0026(4)
    C7 0.0470(6) 0.0444(6) 0.0283(5) 0.0076(5) 0.0126(4) -0.0028(4)
    C17 0.0393(5) 0.0389(5) 0.0333(5) 0.0040(4) 0.0079(4) -0.0076(4)
    C16 0.0306(5) 0.0324(5) 0.0449(6) 0.0041(4) -0.0026(4) 0.0035(4)
    C8 0.0427(6) 0.0441(6) 0.0385(5) 0.0122(5) 0.0145(5) -0.0021(5)
_geom_special_details
;
 All esds (except the esd in the dihedral angle between two l.s. planes)
 are estimated using the full covariance matrix.  The cell esds are taken
 into account individually in the estimation of esds in distances, angles
 and torsion angles; correlations between esds in cell parameters are only
 used when they are defined by crystal symmetry.  An approximate (isotropic)
 treatment of cell esds is used for estimating esds involving l.s. planes.
;
loop_
    _geom_bond_atom_site_label_1
    _geom_bond_atom_site_label_2
    _geom_bond_site_symmetry_2
    _geom_bond_distance
    _geom_bond_publ_flag
    O3 C3 . 1.2243(11) ?
    O1 C1 . 1.2249(11) ?
    N10 C10 . 1.3578(12) ?
    N10 C16 . 1.4543(13) ?
    N10 C17 . 1.4570(13) ?
    C13 C14 . 1.4152(12) ?
    C13 C12 . 1.4155(12) ?
    C13 C18 . 1.4281(12) ?
    C2 C18 . 1.3700(12) ?
    C2 C1 . 1.4721(11) ?
    C2 C3 . 1.4820(12) ?
    C18 H18 . 0.9500 ?
    C4 C9 . 1.3879(13) ?
    C4 C5 . 1.3907(13) ?
    C4 C3 . 1.4943(13) ?
    C12 C11 . 1.3751(13) ?
    C12 H12 . 0.9500 ?
    C11 C10 . 1.4190(12) ?
    C11 H11 . 0.9500 ?
    C15 C14 . 1.3722(13) ?
    C15 C10 . 1.4207(12) ?
    C15 H15 . 0.9500 ?
    C14 H14 . 0.9500 ?
    C1 C5 . 1.4961(13) ?
    C5 C6 . 1.3907(13) ?
    C6 C7 . 1.3941(15) ?
    C6 H6 . 0.9500 ?
    C9 C8 . 1.3939(16) ?
    C9 H9 . 0.9500 ?
    C7 C8 . 1.3941(17) ?
    C7 H7 . 0.9500 ?
    C17 H17A . 0.9800 ?
    C17 H17B . 0.9800 ?
    C17 H17C . 0.9800 ?
    C16 H16A . 0.9800 ?
    C16 H16B . 0.9800 ?
    C16 H16C . 0.9800 ?
    C8 H8 . 0.9500 ?
loop_
    _geom_angle_atom_site_label_1
    _geom_angle_atom_site_label_2
    _geom_angle_atom_site_label_3
    _geom_angle_site_symmetry_1
    _geom_angle_site_symmetry_3
    _geom_angle
    _geom_angle_publ_flag
    C10 N10 C16 . . 121.29(9) ?
    C10 N10 C17 . . 121.15(8) ?
    C16 N10 C17 . . 117.56(9) ?
    C14 C13 C12 . . 116.40(8) ?
    C14 C13 C18 . . 126.35(8) ?
    C12 C13 C18 . . 117.25(8) ?
    C18 C2 C1 . . 133.27(8) ?
    C18 C2 C3 . . 119.19(8) ?
    C1 C2 C3 . . 107.54(7) ?
    C2 C18 C13 . . 134.62(8) ?
    C2 C18 H18 . . 112.7 ?
    C13 C18 H18 . . 112.7 ?
    C9 C4 C5 . . 120.99(9) ?
    C9 C4 C3 . . 130.22(9) ?
    C5 C4 C3 . . 108.79(8) ?
    C11 C12 C13 . . 122.85(8) ?
    C11 C12 H12 . . 118.6 ?
    C13 C12 H12 . . 118.6 ?
    O3 C3 C2 . . 127.57(8) ?
    O3 C3 C4 . . 125.36(9) ?
    C2 C3 C4 . . 107.06(7) ?
    C12 C11 C10 . . 120.27(8) ?
    C12 C11 H11 . . 119.9 ?
    C10 C11 H11 . . 119.9 ?
    C14 C15 C10 . . 121.68(8) ?
    C14 C15 H15 . . 119.2 ?
    C10 C15 H15 . . 119.2 ?
    C15 C14 C13 . . 121.53(8) ?
    C15 C14 H14 . . 119.2 ?
    C13 C14 H14 . . 119.2 ?
    N10 C10 C11 . . 121.43(8) ?
    N10 C10 C15 . . 121.31(8) ?
    C11 C10 C15 . . 117.27(8) ?
    O1 C1 C2 . . 129.63(8) ?
    O1 C1 C5 . . 123.74(8) ?
    C2 C1 C5 . . 106.61(7) ?
    C6 C5 C4 . . 121.34(9) ?
    C6 C5 C1 . . 128.71(8) ?
    C4 C5 C1 . . 109.93(8) ?
    C5 C6 C7 . . 117.92(9) ?
    C5 C6 H6 . . 121.0 ?
    C7 C6 H6 . . 121.0 ?
    C4 C9 C8 . . 117.80(10) ?
    C4 C9 H9 . . 121.1 ?
    C8 C9 H9 . . 121.1 ?
    C6 C7 C8 . . 120.56(10) ?
    C6 C7 H7 . . 119.7 ?
    C8 C7 H7 . . 119.7 ?
    N10 C17 H17A . . 109.5 ?
    N10 C17 H17B . . 109.5 ?
    H17A C17 H17B . . 109.5 ?
    N10 C17 H17C . . 109.5 ?
    H17A C17 H17C . . 109.5 ?
    H17B C17 H17C . . 109.5 ?
    N10 C16 H16A . . 109.5 ?
    N10 C16 H16B . . 109.5 ?
    H16A C16 H16B . . 109.5 ?
    N10 C16 H16C . . 109.5 ?
    H16A C16 H16C . . 109.5 ?
    H16B C16 H16C . . 109.5 ?
    C9 C8 C7 . . 121.37(10) ?
    C9 C8 H8 . . 119.3 ?
    C7 C8 H8 . . 119.3 ?
loop_
    _geom_torsion_atom_site_label_1
    _geom_torsion_atom_site_label_2
    _geom_torsion_atom_site_label_3
    _geom_torsion_atom_site_label_4
    _geom_torsion_site_symmetry_1
    _geom_torsion_site_symmetry_2
    _geom_torsion_site_symmetry_3
    _geom_torsion_site_symmetry_4
    _geom_torsion
    _geom_torsion_publ_flag
    C1 C2 C18 C13 . . . . 0.93(17) ?
    C3 C2 C18 C13 . . . . -179.71(9) ?
    C14 C13 C18 C2 . . . . 2.59(16) ?
    C12 C13 C18 C2 . . . . -177.54(9) ?
    C14 C13 C12 C11 . . . . -0.66(13) ?
    C18 C13 C12 C11 . . . . 179.46(8) ?
    C18 C2 C3 O3 . . . . 2.96(14) ?
    C1 C2 C3 O3 . . . . -177.53(9) ?
    C18 C2 C3 C4 . . . . -178.21(8) ?
    C1 C2 C3 C4 . . . . 1.30(9) ?
    C9 C4 C3 O3 . . . . -3.52(16) ?
    C5 C4 C3 O3 . . . . 176.28(9) ?
    C9 C4 C3 C2 . . . . 177.62(10) ?
    C5 C4 C3 C2 . . . . -2.58(10) ?
    C13 C12 C11 C10 . . . . 0.83(14) ?
    C10 C15 C14 C13 . . . . 0.11(13) ?
    C12 C13 C14 C15 . . . . 0.18(13) ?
    C18 C13 C14 C15 . . . . -179.95(8) ?
    C16 N10 C10 C11 . . . . -174.40(9) ?
    C17 N10 C10 C11 . . . . 4.97(14) ?
    C16 N10 C10 C15 . . . . 5.21(14) ?
    C17 N10 C10 C15 . . . . -175.41(9) ?
    C12 C11 C10 N10 . . . . 179.13(8) ?
    C12 C11 C10 C15 . . . . -0.50(13) ?
    C14 C15 C10 N10 . . . . -179.59(8) ?
    C14 C15 C10 C11 . . . . 0.04(13) ?
    C18 C2 C1 O1 . . . . 1.45(18) ?
    C3 C2 C1 O1 . . . . -177.97(10) ?
    C18 C2 C1 C5 . . . . 179.75(9) ?
    C3 C2 C1 C5 . . . . 0.33(9) ?
    C9 C4 C5 C6 . . . . 1.13(15) ?
    C3 C4 C5 C6 . . . . -178.70(9) ?
    C9 C4 C5 C1 . . . . -177.34(9) ?
    C3 C4 C5 C1 . . . . 2.83(10) ?
    O1 C1 C5 C6 . . . . -1.89(16) ?
    C2 C1 C5 C6 . . . . 179.68(10) ?
    O1 C1 C5 C4 . . . . 176.43(9) ?
    C2 C1 C5 C4 . . . . -2.00(10) ?
    C4 C5 C6 C7 . . . . -0.91(16) ?
    C1 C5 C6 C7 . . . . 177.25(10) ?
    C5 C4 C9 C8 . . . . -0.25(16) ?
    C3 C4 C9 C8 . . . . 179.53(10) ?
    C5 C6 C7 C8 . . . . -0.15(18) ?
    C4 C9 C8 C7 . . . . -0.81(18) ?
    C6 C7 C8 C9 . . . . 1.0(2) ?
loop_
    _geom_hbond_atom_site_label_D
    _geom_hbond_atom_site_label_H
    _geom_hbond_atom_site_label_A
    _geom_hbond_site_symmetry_A
    _geom_hbond_distance_DH
    _geom_hbond_distance_HA
    _geom_hbond_distance_DA
    _geom_hbond_angle_DHA
    _geom_hbond_publ_flag
    C14 H14 O1 . 0.95 2.17 3.0143(12) 147 yes
    C7 H7 O3 4_565 0.95 2.58 3.4813(14) 159 yes
    C11 H11 O1 4_576 0.95 2.37 3.2778(11) 160 yes
    C16 H16A Cg3 3_676 0.98 2.91 3.7948(12) 151 yes
    C17 H17A Cg2 3_666 0.98 2.83 3.6591(13) 143 yes
_shelx_space_group_comment
;
The symmetry employed for this shelxl refinement is uniquely defined
by the following loop, which should always be used as a source of
symmetry information in preference to the above space-group names.
They are only intended as comments.
;
_shelx_estimated_absorpt_T_min     0.6726
_shelx_estimated_absorpt_T_max     0.7463
_shelx_hkl_file
;
   1   0   0  218.08    9.10
   2   0   0   21.80    1.00
  -2   0   0   24.20    1.00
   3   0   0  335.47   13.70
   3   0   0  327.57   13.70
  -3   0   0  329.07   13.60
   4   0   0    0.50    0.10
  -4   0   0    0.60    0.10
   4   0   0    0.40    0.10
   5   0   0    9.10    0.60
   5   0   0    8.70    0.60
  -5   0   0    8.90    0.50
   6   0   0   61.69    2.60
  -6   0   0   52.79    2.60
  -6   0   0   56.49    2.50
  -7   0   0    7.20    0.60
   7   0   0    6.50    0.60
  -7   0   0    6.40    0.50
  -8   0   0   91.89    4.00
  -8   0   0   90.19    4.10
   8   0   0   93.69    4.10
  -9   0   0   28.00    1.60
   9   0   0   29.10    1.60
 -10   0   0  501.95   21.00
 -11   0   0  192.78    8.40
 -12   0   0    0.40    0.50
   0  -1   0    0.00    0.10
   0  -1   0    0.00    0.10
   0   1   0    0.00    0.10
  -1  -1   0  677.03   26.30
   1  -1   0  668.33   26.20
   1   1   0  630.74   26.20
  -1   1   0  561.64   26.20
  -2  -1   0 3727.53  144.89
   2  -1   0 3695.43  145.09
   2   1   0 3169.18  144.69
  -2   1   0 3492.05  151.38
  -2   1   0 3493.45  145.69
  -3  -1   0  325.67   13.80
   3  -1   0  289.07   13.80
   3   1   0  370.96   13.80
  -3   1   0  352.96   13.80
  -3   1   0  323.37   13.70
  -4  -1   0  176.68    7.40
   4  -1   0  188.18    7.50
  -4   1   0  181.78    7.50
   4   1   0  160.88    7.40
  -4   1   0  180.28    7.40
   5  -1   0   65.19    2.80
  -5  -1   0   62.09    2.70
   5   1   0   61.19    2.80
  -5   1   0   63.19    2.60
  -5   1   0   58.99    2.70
  -6  -1   0    5.50    0.40
   6  -1   0    5.70    0.50
   6   1   0    5.20    0.40
  -6   1   0    5.30    0.50
   6   1   0    6.00    0.50
  -6   1   0    5.40    0.40
  -7  -1   0    0.60    0.20
   7  -1   0    0.10    0.20
   7   1   0    0.30    0.20
  -7   1   0    0.50    0.20
   7   1   0    0.70    0.30
  -7   1   0    0.50    0.20
  -8  -1   0    0.10    0.20
   8  -1   0    0.30    0.30
   8   1   0   -0.10    0.30
   8   1   0    0.10    0.30
  -8   1   0    0.20    0.30
   9  -1   0    1.10    0.40
  -9  -1   0    1.00    0.40
  -9  -1   0    1.10    0.30
  -9   1   0    0.60    0.30
 -10  -1   0  170.08    7.50
  10  -1   0  163.68    7.50
 -10   1   0  179.28    7.50
 -11  -1   0    3.30    0.60
  11  -1   0    3.20    0.90
 -11   1   0    3.80    0.60
 -12  -1   0   12.00    1.10
 -12   1   0   12.20    1.20
   0  -2   0   18.90    0.80
   0  -2   0   17.40    0.80
   0   2   0   19.00    0.80
  -1  -2   0  294.17   12.90
  -1  -2   0  295.37   12.90
   1  -2   0  328.47   13.00
  -1   2   0  302.47   12.90
   1   2   0  346.37   12.90
  -2  -2   0 9639.54  389.86
   2  -2   0 9310.27  401.36
  -2  -2   0 9214.98  399.46
   2   2   0 9999.00  397.26
  -2   2   0 9172.88  398.16
  -3  -2   0  287.07   11.90
   3  -2   0  272.47   11.90
   3   2   0  284.57   11.80
   3   2   0  289.97   11.90
  -3   2   0  295.17   11.90
  -4  -2   0   59.79    2.80
   4  -2   0   62.19    2.90
   4   2   0   67.29    2.80
   4   2   0   65.79    2.70
  -4   2   0   62.79    2.80
   5  -2   0   69.29    3.10
  -5  -2   0   66.99    3.00
  -5   2   0   67.99    3.00
   5   2   0   67.09    2.90
   5   2   0   66.59    3.00
  -5   2   0   68.39    2.80
  -6  -2   0    8.40    0.60
   6  -2   0    8.80    0.70
  -6   2   0    9.30    0.60
   6   2   0    9.80    0.70
   6   2   0    8.00    0.50
  -6   2   0    8.70    0.40
   7  -2   0   26.40    1.40
  -7  -2   0   23.60    1.30
   7   2   0   25.50    1.20
   7   2   0   24.50    1.40
  -7   2   0   23.00    1.30
  -8  -2   0  304.47   13.00
   8  -2   0  311.97   13.10
   8   2   0  298.97   13.10
  -8   2   0  319.67   13.10
   9  -2   0   24.10    1.50
  -9  -2   0   26.40    1.40
  -9   2   0   26.60    1.50
   9   2   0   26.60    1.50
  10  -2   0    8.10    0.90
 -10   2   0    7.50    0.80
  10   2   0    8.70    0.90
  11  -2   0    0.80    0.50
 -11  -2   0   -0.30    0.40
 -11   2   0    0.20    0.40
 -12  -2   0   27.30    1.70
 -12   2   0   24.20    1.70
   0  -3   0    0.00    0.10
   0  -3   0   -0.10    0.10
   0   3   0    0.00    0.10
  -1  -3   0   17.00    0.80
   1  -3   0   17.60    0.80
  -1  -3   0   14.70    0.80
   1   3   0   18.70    0.80
  -1   3   0   16.90    0.80
   2  -3   0   35.80    1.50
  -2  -3   0   34.80    1.70
   2  -3   0   38.50    1.70
  -2   3   0   37.90    1.70
   2   3   0   36.20    1.60
   3  -3   0   78.09    3.50
  -3  -3   0   79.99    3.50
  -3   3   0   80.39    3.50
   3   3   0   81.59    3.40
  -4  -3   0  208.28    8.90
   4  -3   0  228.68    9.00
  -4  -3   0  189.38    8.80
  -4   3   0  208.58    8.90
   4   3   0  229.68    8.90
   5  -3   0    0.10    0.20
  -5  -3   0    0.00    0.20
  -5   3   0   -0.20    0.20
   5   3   0    0.20    0.10
   5   3   0    0.40    0.20
   6  -3   0    1.90    0.40
  -6  -3   0    1.40    0.30
   6   3   0    1.90    0.30
  -6   3   0    1.90    0.40
  -7  -3   0    6.10    0.60
   7  -3   0    4.80    0.60
  -7   3   0    6.40    0.60
   7   3   0    5.80    0.60
  -8  -3   0   82.29    3.70
   8  -3   0   81.59    3.80
  -8   3   0   80.49    3.70
   8   3   0   80.79    3.80
  -9  -3   0   -0.20    0.30
   9  -3   0   -0.20    0.40
   9   3   0   -0.30    0.30
  -9   3   0    0.00    0.30
 -10  -3   0   11.10    0.90
  10  -3   0    9.40    1.00
  10   3   0    8.70    0.90
 -10   3   0    9.70    0.90
  11  -3   0    0.30    0.40
 -11   3   0    0.00    0.40
  11   3   0    0.00    0.40
 -12  -3   0   32.40    1.90
  12  -3   0   31.50    2.00
 -12   3   0   31.50    2.00
   0  -4   0   56.89    2.50
   0  -4   0   51.99    2.50
   0   4   0   67.69    2.60
  -1  -4   0   18.90    0.90
  -1  -4   0   18.30    0.90
   1  -4   0   17.40    0.90
  -1   4   0   18.70    0.90
   1   4   0   18.50    0.90
   2  -4   0   27.10    1.30
  -2  -4   0   31.30    1.30
  -2  -4   0   27.70    1.40
   2  -4   0   31.20    1.50
   2   4   0   30.60    1.40
  -2   4   0   29.50    1.40
   3  -4   0  189.68    7.80
  -3  -4   0  198.78    8.00
   3  -4   0  182.88    8.10
  -3   4   0  195.98    8.00
   3   4   0  183.48    8.00
  -4  -4   0 1494.25   61.99
   4  -4   0 1503.55   62.09
   4   4   0 1611.44   62.29
  -4   4   0 1412.56   61.99
  -5  -4   0  383.16   15.90
   5  -4   0  387.76   16.00
  -5   4   0  382.16   15.90
   5   4   0  369.36   15.80
  -6  -4   0  459.65   18.60
   6  -4   0  432.46   18.70
  -6   4   0  455.35   18.60
   6   4   0  434.76   18.60
   7  -4   0   14.00    1.10
  -7  -4   0   16.20    1.00
   7   4   0   14.10    1.00
  -7   4   0   15.00    1.00
   8  -4   0    5.40    0.70
  -8  -4   0    5.80    0.60
   8   4   0    4.50    0.60
  -8   4   0    5.70    0.70
  -9  -4   0    1.50    0.40
   9  -4   0    1.70    0.60
  -9   4   0    1.00    0.40
   9   4   0    1.30    0.40
 -10  -4   0    1.40    0.50
  10  -4   0    1.90    0.60
  10   4   0    2.50    0.60
 -10   4   0    3.40    0.60
 -11  -4   0   13.30    1.10
  11  -4   0   13.20    1.30
  11   4   0   14.50    1.30
 -11   4   0   14.60    1.20
  12  -4   0   15.60    1.50
 -12   4   0   17.80    1.40
  12   4   0   17.60    1.40
   0  -5   0    0.00    0.10
   0  -5   0    0.00    0.10
   0   5   0   -0.10    0.10
  -1  -5   0  153.98    6.60
  -1  -5   0  152.98    6.50
   1  -5   0  158.08    6.60
   1  -5   0  152.68    6.50
   1   5   0  157.08    6.60
  -1   5   0  155.58    6.60
   2  -5   0   71.49    3.40
  -2  -5   0   76.79    3.40
  -2  -5   0   77.69    3.20
   2  -5   0   70.69    3.20
   2   5   0   81.79    3.30
  -2   5   0   76.19    3.30
   3  -5   0   99.99    4.30
  -3  -5   0   99.69    4.50
   3  -5   0  109.69    4.60
  -3   5   0  109.39    4.50
   3   5   0   95.99    4.40
   4  -5   0    0.70    0.30
  -4  -5   0    0.40    0.30
   4   5   0    0.70    0.20
  -4   5   0    1.00    0.30
  -5  -5   0   16.30    1.10
   5  -5   0   20.70    1.20
  -5   5   0   19.00    1.10
   5   5   0   20.10    1.10
  -6  -5   0   78.19    3.80
   6  -5   0   81.29    3.90
  -6   5   0   82.29    3.80
   6   5   0   88.89    3.70
   7  -5   0   15.20    1.10
  -7  -5   0   12.30    0.90
   7   5   0   12.70    0.90
  -7   5   0   12.10    0.90
  -8  -5   0    1.10    0.40
   8  -5   0    1.50    0.50
  -8   5   0    1.20    0.40
   8   5   0    3.90    0.50
  -9  -5   0   39.30    2.10
   9  -5   0   39.60    2.30
  -9   5   0   39.00    2.10
   9   5   0   40.80    2.20
  10  -5   0    0.30    0.50
 -10  -5   0   -0.30    0.30
 -10   5   0   -0.30    0.30
  10   5   0   -0.10    0.40
  11  -5   0    0.60    0.50
 -11  -5   0   -0.50    0.40
  11   5   0    0.40    0.50
 -11   5   0    0.10    0.40
  12  -5   0    0.40    0.50
   0  -6   0  282.47   11.30
   0  -6   0  256.77   11.30
   0   6   0  269.67   11.30
   1  -6   0   18.20    1.00
   1  -6   0   17.00    0.90
  -1  -6   0   17.10    0.90
  -1  -6   0   16.50    1.00
  -1   6   0   19.20    1.00
   1   6   0   17.80    0.90
   2  -6   0   12.70    0.70
  -2  -6   0   12.40    0.60
  -2  -6   0   12.10    0.80
  -2   6   0   13.00    0.80
   2   6   0   12.10    0.70
  -3  -6   0   67.19    3.00
   3  -6   0   65.09    3.00
   3   6   0   63.19    2.90
  -3   6   0   64.79    3.00
   4  -6   0  210.68    8.70
  -4  -6   0  201.88    8.60
  -4   6   0  196.18    8.60
   4   6   0  193.18    8.50
   5  -6   0  119.29    5.60
  -5  -6   0  130.69    5.60
   5   6   0  127.69    5.50
  -5   6   0  127.59    5.60
  -6  -6   0  142.29    6.60
   6  -6   0  156.18    6.70
  -6   6   0  149.39    6.60
   6   6   0  151.48    6.50
  -7  -6   0    3.90    0.60
   7  -6   0    3.80    0.60
   7   6   0    2.90    0.50
  -7   6   0    3.60    0.60
  -8  -6   0   17.10    1.20
   8  -6   0   17.60    1.30
   8   6   0   14.80    1.10
  -8   6   0   15.40    1.20
   9  -6   0   19.70    1.50
  -9  -6   0   19.30    1.30
  -9   6   0   19.40    1.40
   9   6   0   18.90    1.30
  10  -6   0    0.10    0.60
 -10  -6   0    0.20    0.50
  10   6   0    0.00    0.40
 -10   6   0    0.10    0.50
  11  -6   0    7.00    1.00
 -11  -6   0    9.40    1.00
 -11   6   0    9.00    1.10
  11   6   0    9.00    1.10
 -12  -6   0    1.40    0.60
   0  -7   0   -0.10    0.20
   0  -7   0    0.00    0.20
   0   7   0   -0.40    0.20
   1  -7   0   51.89    2.50
   1  -7   0   55.29    2.40
  -1  -7   0   57.49    2.50
  -1  -7   0   52.59    2.40
  -1   7   0   52.89    2.50
   1   7   0   54.19    2.50
  -2  -7   0    2.70    0.40
   2  -7   0    3.40    0.30
   2  -7   0    2.00    0.40
   2   7   0    1.90    0.30
  -2   7   0    2.20    0.40
   3  -7   0  117.59    5.50
  -3  -7   0  130.59    5.50
   3   7   0  126.59    5.40
  -3   7   0  123.09    5.50
  -4  -7   0   67.99    3.10
   4  -7   0   61.49    3.10
   4   7   0   64.89    3.00
  -4   7   0   65.29    3.10
   5  -7   0    1.30    0.40
  -5  -7   0    1.50    0.40
  -5   7   0    1.60    0.40
   5   7   0    1.40    0.40
   6  -7   0    8.10    0.80
  -6  -7   0    7.40    0.80
   6   7   0    7.40    0.70
  -6   7   0    7.50    0.80
   7  -7   0    5.30    0.80
  -7  -7   0    4.80    0.70
  -7   7   0    5.60    0.70
   7   7   0    4.80    0.60
  -8  -7   0    3.40    0.70
   8  -7   0    4.70    0.80
   8   7   0    5.40    0.70
  -8   7   0    4.80    0.70
   9  -7   0    0.00    0.50
  -9  -7   0   -0.50    0.40
  -9   7   0   -0.50    0.40
   9   7   0    0.00    0.40
 -10  -7   0    1.00    0.50
  10  -7   0    0.20    0.60
  10   7   0    0.40    0.50
 -10   7   0   -0.10    0.50
 -11  -7   0   29.00    1.90
   0  -8   0   15.60    0.90
   0  -8   0   15.20    0.90
   0   8   0   13.40    0.90
   1  -8   0    0.00    0.20
  -1  -8   0    0.00    0.20
   1  -8   0    0.10    0.20
   1   8   0   -0.30    0.20
  -1   8   0    0.20    0.30
   2  -8   0   10.10    0.90
  -2  -8   0   10.00    0.80
   2   8   0   11.90    0.80
  -2   8   0   12.60    0.90
   3  -8   0   17.90    1.20
  -3  -8   0   19.00    1.20
   3   8   0   18.10    1.10
  -3   8   0   19.20    1.20
  -4  -8   0   10.60    0.90
   4  -8   0    8.90    0.90
  -4   8   0    9.70    0.90
   4   8   0    8.70    0.80
  -5  -8   0    2.70    0.50
   5  -8   0    2.60    0.50
   5   8   0    3.50    0.50
  -5   8   0    2.50    0.50
   6  -8   0   20.90    1.40
  -6  -8   0   19.40    1.30
  -6   8   0   20.60    1.40
   6   8   0   21.30    1.30
  -7  -8   0   21.90    1.50
   7  -8   0   23.60    1.60
   7   8   0   22.40    1.40
  -7   8   0   23.70    1.50
  -8  -8   0   21.20    1.50
   8  -8   0   21.70    1.60
   8   8   0   22.10    1.40
  -8   8   0   24.20    1.60
   9  -8   0   15.10    1.50
  -9  -8   0   15.20    1.30
   9   8   0   15.90    1.30
  -9   8   0   15.20    1.30
 -10  -8   0    1.20    0.60
  10  -8   0    1.20    0.80
  10   8   0    1.50    0.60
 -10   8   0    2.00    0.70
   0  -9   0   -0.30    0.20
   0   9   0    0.00    0.30
  -1  -9   0   10.00    0.80
   1  -9   0    8.90    0.90
  -1   9   0   10.50    0.90
   1   9   0   10.00    0.80
  -2  -9   0   48.90    2.30
   2  -9   0   45.60    2.40
   2   9   0   46.80    2.30
  -2   9   0   47.30    2.40
   3  -9   0   60.19    3.00
  -3  -9   0   62.89    3.00
  -3   9   0   57.09    2.90
   3   9   0   61.99    2.90
  -4  -9   0    1.60    0.40
   4  -9   0    2.00    0.50
   4   9   0    1.70    0.40
  -4   9   0    2.10    0.50
  -5  -9   0   -0.10    0.30
   5  -9   0    0.00    0.40
   5   9   0   -0.60    0.30
  -5   9   0   -0.10    0.30
   6  -9   0    6.70    0.90
  -6  -9   0    7.70    0.90
   6   9   0    7.70    0.80
  -6   9   0    7.60    0.90
   7  -9   0   20.30    1.50
  -7  -9   0   19.50    1.40
   7   9   0   18.70    1.40
  -7   9   0   19.90    1.50
  -8  -9   0   21.30    1.60
   8  -9   0   20.90    1.70
   8   9   0   18.80    1.50
  -8   9   0   21.30    1.50
  -9  -9   0    4.90    0.80
   9  -9   0    4.30    0.90
   9   9   0    4.50    0.80
  -9   9   0    5.10    0.90
   0  10   0    9.50    0.80
  -1 -10   0    5.00    0.60
  -1  10   0    5.40    0.70
   1  10   0    5.30    0.70
  -2 -10   0   12.70    1.00
   2  10   0   13.60    1.00
  -2  10   0   13.00    1.00
  -3 -10   0   15.10    1.10
   3 -10   0   15.50    1.20
   3  10   0   14.90    1.10
  -3  10   0   14.50    1.10
  -4 -10   0    0.60    0.40
   4 -10   0    0.80    0.50
   4  10   0    0.50    0.40
  -4  10   0    0.60    0.40
  -5 -10   0   -0.30    0.30
   5 -10   0   -0.20    0.50
  -5  10   0    0.10    0.40
   5  10   0   -0.20    0.40
  -6 -10   0    1.10    0.50
   6 -10   0    0.40    0.50
   6  10   0    0.70    0.50
  -6  10   0    1.20    0.50
   7 -10   0   15.00    1.40
  -7 -10   0   16.30    1.40
   7  10   0   15.70    1.20
  -7  10   0   15.40    1.30
   8 -10   0    2.20    0.70
  -8  10   0    2.10    1.00
   8  10   0    2.30    0.70
   0  11   0    0.10    0.40
   1  11   0    0.40    0.40
  -1  11   0    1.30    0.50
  -2 -11   0    1.50    0.50
  -2  11   0    1.40    0.50
   2  11   0    1.20    0.40
  -3 -11   0    4.10    0.60
   3  11   0    4.00    0.60
  -3  11   0    3.40    0.70
  -4 -11   0   -0.20    0.40
   4 -11   0    0.20    0.50
  -4  11   0   -0.10    0.40
   4  11   0   -0.30    0.40
  -5 -11   0    0.40    0.50
   5 -11   0    0.20    0.50
  -5  11   0    0.90    0.50
   5  11   0    0.70    0.50
   6 -11   0    3.40    0.80
  -6 -11   0    2.30    0.70
   6  11   0    2.70    0.60
  -6  11   0    2.50    0.70
   7 -11   0    3.60    0.80
   0  12   0    1.90    0.50
  -1  12   0    4.00    0.70
   1  12   0    5.10    0.70
  -2  12   0    0.40    0.50
   2  12   0    0.40    0.50
  -3 -12   0    2.40    0.60
   3  12   0    2.20    0.60
  -3  12   0    2.50    0.70
  -4 -12   0    1.40    0.50
  -4  12   0    2.30    0.70
   4  12   0    0.80    0.50
   6 -12   0    7.80    1.30
 -12   0   1   -0.10    0.40
 -11   0   1    1.00    0.40
 -10   0   1    1.00    0.40
   9   0  -1    0.70    0.40
  -9   0   1    0.30    0.30
   8   0  -1   -0.20    0.20
  -8   0   1   -0.50    0.20
  -8   0   1   -0.20    0.20
   7   0  -1   -0.20    0.20
  -7   0   1    0.10    0.10
  -7   0   1    0.10    0.20
   6   0  -1    0.10    0.20
  -6   0   1    0.30    0.20
   5   0  -1    0.10    0.20
   5   0  -1    1.00    0.20
  -5   0   1    0.00    0.10
  -4   0   1    0.20    0.10
   4   0  -1    0.20    0.10
   4   0  -1    0.00    0.10
  -3   0   1    0.20    0.10
   3   0  -1    0.00    0.10
   3   0  -1    0.20    0.10
  -2   0   1    0.00    0.10
   2   0  -1    0.00    0.10
   2   0  -1    0.00    0.10
   1   0  -1    0.00    0.10
   1   0  -1    0.00    0.10
  -1   0   1    0.20    0.10
   0   0   1    3.80    0.20
   1   0   1    0.00    0.10
   1   0   1    0.00    0.10
   1   0   1    0.00    0.10
   2   0   1    0.10    0.10
   2   0   1    0.00    0.10
  -2   0  -1    0.10    0.10
  -3   0  -1    0.60    0.10
   3   0   1    0.00    0.10
   3   0   1    0.00    0.10
   4   0   1    0.10    0.10
  -4   0  -1    0.10    0.10
   4   0   1    0.10    0.10
   5   0   1   -0.10    0.10
   5   0   1    0.30    0.20
   6   0   1    0.00    0.20
  -6   0  -1   -0.10    0.10
  -6   0  -1   -0.20    0.10
  -7   0  -1    0.10    0.20
   7   0   1    0.60    0.20
  -7   0  -1    0.00    0.20
  -8   0  -1   -0.20    0.20
   8   0   1   -0.40    0.20
  -8   0  -1   -0.60    0.20
  -9   0  -1    0.00    0.30
   9   0   1    0.20    0.30
 -10   0  -1    0.60    0.40
 -11   0  -1    0.30    0.40
 -12   0  -1    0.60    0.50
 -12  -1   1    8.90    1.00
 -12   1   1    9.70    1.00
 -11  -1   1   19.70    1.40
 -11   1   1   19.90    1.40
  10  -1  -1    9.20    0.90
 -10  -1   1    8.20    0.90
 -10   1   1    8.10    0.80
   9  -1  -1    5.40    0.70
  -9  -1   1    5.00    0.50
  -9  -1   1    5.00    0.60
  -9   1   1    5.60    0.60
   8  -1  -1   37.50    1.90
  -8  -1   1   36.50    1.70
   8   1  -1   37.30    1.90
  -8   1   1   34.40    1.80
   8   1  -1   34.20    1.80
   7  -1  -1   53.79    2.50
  -7  -1   1   53.99    2.40
   7   1  -1   44.90    2.40
  -7   1   1   54.09    2.40
  -7   1   1   51.09    2.30
   7   1  -1   52.69    2.50
  -6  -1   1   77.09    3.40
   6  -1  -1   79.59    3.50
  -6   1   1   73.99    3.30
   6   1  -1   83.79    3.50
  -6   1   1   77.79    3.50
   5  -1  -1    5.00    0.40
  -5  -1   1    4.00    0.30
   5   1  -1    5.10    0.40
  -5   1   1    3.80    0.30
  -5   1   1    3.90    0.30
  -4  -1   1  108.69    4.70
   4  -1  -1  113.39    4.80
   4   1  -1  115.69    4.70
  -4   1   1  106.59    4.60
  -4   1   1  108.89    4.70
  -3  -1   1    7.60    0.40
   3  -1  -1    6.90    0.50
   3   1  -1    8.00    0.40
  -3   1   1    7.70    0.40
  -3   1   1    8.30    0.40
   2  -1  -1  262.27   10.70
  -2  -1   1  259.27   10.60
   2   1  -1  285.37   10.60
  -2   1   1  250.27   10.60
  -2   1   1  229.38   10.60
   1  -1  -1 1155.68   45.80
  -1  -1   1 1125.29   45.80
   1   1  -1 1221.08   45.70
  -1   1   1 1039.80   45.70
  -1   1   1  989.30   45.50
   0  -1  -1  450.05   18.20
   0  -1   1  474.25   18.30
   0   1  -1  396.06   18.20
  -1  -1  -1   46.10    1.90
  -1  -1  -1   46.50    1.90
   1  -1   1   47.10    1.90
   1   1   1   41.10    1.90
  -1   1  -1   46.60    1.90
  -2  -1  -1  675.53   28.40
   2  -1   1  684.33   28.30
   2   1   1  761.92   28.50
  -2   1  -1  625.04   28.40
  -3  -1  -1   50.99    2.20
   3  -1   1   51.19    2.30
  -3   1  -1   49.60    2.20
   3   1   1   54.29    2.20
  -3   1  -1   50.69    2.20
  -4  -1  -1  265.67   11.30
   4  -1   1  280.17   11.40
  -4   1  -1  281.27   11.30
  -4   1  -1  289.17   11.20
   4   1   1  274.77   11.30
   4   1   1  240.38   11.30
  -5  -1  -1  211.98    9.20
   5  -1   1  227.58    9.30
  -5   1  -1  211.98    9.20
   5   1   1  231.18    9.20
   5   1   1  215.48    9.30
  -5   1  -1  222.88    9.10
   6  -1   1  263.37   10.90
  -6  -1  -1  251.87   10.80
  -6   1  -1  251.27   10.70
   6   1   1  263.37   10.90
  -6   1  -1  249.68   10.80
   6   1   1  270.17   10.80
   7  -1   1  130.59    5.80
  -7  -1  -1  135.39    5.70
  -7   1  -1  131.59    5.70
   7   1   1  135.29    5.70
  -7   1  -1  130.09    5.60
   7   1   1  128.19    5.70
   8  -1   1  169.78    7.20
  -8  -1  -1  167.28    7.10
  -8   1  -1  163.28    7.20
   8   1   1  171.38    7.10
   8   1   1  160.78    7.20
  -9  -1  -1   54.49    2.70
   9  -1   1   56.49    2.70
  -9   1  -1   54.79    2.70
  10  -1   1   16.30    1.20
 -10  -1  -1   16.30    1.10
 -10   1  -1   18.20    1.20
 -11  -1  -1    1.70    0.50
  11  -1   1    0.80    0.60
 -11   1  -1    2.00    0.50
 -12  -1  -1   13.10    1.20
 -12   1  -1   14.30    1.20
 -12  -2   1   52.39    2.70
 -12   2   1   48.20    2.70
  11  -2  -1    9.00    1.00
 -11  -2   1    8.80    0.90
 -11   2   1    8.90    0.90
  10  -2  -1    0.40    0.40
  10   2  -1    0.80    0.40
 -10   2   1    0.60    0.40
  -9  -2   1    6.10    0.60
   9  -2  -1    3.00    0.60
  -9   2   1    4.60    0.60
   9   2  -1    3.50    0.60
  -8  -2   1  230.08    9.50
   8  -2  -1  230.18    9.70
   8   2  -1  222.88    9.60
  -8   2   1  216.68    9.60
  -7  -2   1  163.58    7.20
   7  -2  -1  171.38    7.40
   7   2  -1  175.08    7.20
  -7   2   1  165.38    7.30
   7   2  -1  173.58    7.30
  -6  -2   1    1.50    0.30
   6  -2  -1    1.20    0.30
  -6   2   1    1.70    0.20
  -6   2   1    1.40    0.30
   6   2  -1    1.30    0.30
   6   2  -1    1.30    0.20
   5  -2  -1   20.70    1.10
  -5  -2   1   21.60    1.10
  -5   2   1   23.40    1.10
  -5   2   1   20.50    0.90
   5   2  -1   20.80    1.00
   5   2  -1   18.40    1.00
  -4  -2   1  224.48    9.60
   4  -2  -1  218.08    9.60
   4   2  -1  244.48    9.50
  -4   2   1  232.18    9.40
   4   2  -1  243.08    9.50
  -4   2   1  206.88    9.50
  -3  -2   1  113.09    5.00
   3  -2  -1  123.09    5.10
   3   2  -1  123.09    5.00
  -3   2   1  112.19    5.00
   3   2  -1  119.09    4.90
  -2  -2   1 6762.92  303.27
   2  -2  -1 8101.69  315.57
  -2   2   1 8195.68  312.77
  -2   2   1 6570.74  304.57
   1  -2  -1 1855.61   68.19
  -1  -2   1 1399.66   67.69
  -1  -2   1 1786.92   68.19
  -1   2   1 1724.33   67.89
   1   2  -1 1616.24   67.89
  -1   2   1 1504.85   67.99
   0  -2   1  250.57   10.40
   0  -2   1  230.08   10.40
   0  -2  -1  245.58   10.40
   0  -2  -1  255.37   10.40
   0   2  -1  259.97   10.40
   0   2   1  272.87   10.40
  -1  -2  -1  222.18    9.40
  -1  -2  -1  250.67    9.40
   1  -2   1  228.68    9.50
   1   2   1  226.08    9.40
  -1   2  -1  210.28    9.40
   2  -2   1 1417.96   57.99
   2  -2   1 1377.66   57.89
  -2  -2  -1 1409.66   57.49
  -2  -2  -1 1375.66   57.79
   2   2   1 1376.06   57.69
  -2   2  -1 1424.06   57.89
   3  -2   1 1043.70   38.30
  -3  -2  -1  916.71   38.20
   3   2   1  886.11   38.30
  -3   2  -1  827.92   38.30
   3   2   1  961.50   38.30
  -4  -2  -1   73.79    3.30
   4  -2   1   74.09    3.30
   4   2   1   75.29    3.30
  -4   2  -1   76.59    3.10
  -4   2  -1   71.49    3.30
   4   2   1   78.89    3.20
   5  -2   1    6.90    0.60
  -5  -2  -1    5.30    0.50
  -5   2  -1    5.60    0.30
  -5   2  -1    5.50    0.50
   5   2   1    7.10    0.50
   5   2   1    5.90    0.40
  -6  -2  -1   65.49    3.00
   6  -2   1   66.59    3.00
  -6   2  -1   63.09    3.00
   6   2   1   71.39    3.00
   6   2   1   61.39    2.80
  -6   2  -1   65.69    2.80
  -7  -2  -1   27.60    1.40
   7  -2   1   27.80    1.50
   7   2   1   26.30    1.30
   7   2   1   25.80    1.40
  -7   2  -1   26.00    1.40
  -8  -2  -1  137.69    6.10
   8  -2   1  139.99    6.20
  -8   2  -1  143.39    6.20
   8   2   1  140.89    6.20
   9  -2   1  227.78    9.80
  -9  -2  -1  235.08    9.70
  -9   2  -1  219.78    9.70
   9   2   1  225.28    9.80
  10  -2   1    4.30    0.60
 -10  -2  -1    3.40    0.60
 -10   2  -1    3.80    0.60
 -11  -2  -1   14.60    1.20
  11  -2   1   13.40    1.10
 -11   2  -1   14.80    1.20
 -12  -2  -1   -0.10    0.40
 -12   2  -1    0.70    0.50
  12  -3  -1   18.70    1.50
 -12  -3   1   19.50    1.40
 -12   3   1   19.50    1.50
  11  -3  -1    2.10    0.60
 -11   3   1    1.90    0.60
  11   3  -1    1.20    0.50
 -10  -3   1   22.50    1.30
  10  -3  -1   22.60    1.50
 -10   3   1   20.20    1.40
  10   3  -1   23.50    1.50
   9  -3  -1   -0.40    0.40
  -9  -3   1    0.10    0.30
  -9   3   1    0.40    0.30
   9   3  -1    0.10    0.40
   8  -3  -1  138.99    6.30
  -8  -3   1  144.89    6.10
  -8   3   1  139.59    6.20
   8   3  -1  138.49    6.20
  -7  -3   1   72.79    3.20
   7  -3  -1   69.59    3.30
   7   3  -1   63.49    3.20
  -7   3   1   72.59    3.20
  -6  -3   1    7.30    0.60
   6  -3  -1    6.10    0.60
  -6   3   1    6.70    0.60
   6   3  -1    5.30    0.50
  -5  -3   1  142.89    6.20
   5  -3  -1  151.58    6.30
  -5   3   1  141.59    6.20
   5   3  -1  136.99    6.10
   5   3  -1  146.19    6.00
  -4  -3   1  270.07   11.90
   4  -3  -1  288.67   12.00
   4   3  -1  282.57   11.90
  -4   3   1  302.47   12.00
   3  -3  -1  102.59    4.30
  -3  -3   1   94.39    4.20
   3   3  -1   91.89    4.20
  -3   3   1  104.99    4.20
   2  -3  -1  694.13   28.20
  -2  -3   1  717.33   28.30
   2  -3  -1  600.74   28.30
   2   3  -1  725.03   28.30
  -2   3   1  694.53   28.30
   1  -3  -1 1142.79   52.09
  -1  -3   1 1180.78   51.99
  -1  -3   1 1342.97   51.89
   1   3  -1 1373.36   52.19
  -1   3   1 1247.98   52.09
   0  -3   1  397.86   17.40
   0  -3   1  447.36   17.40
   0  -3  -1  421.06   17.40
   0  -3  -1  423.76   17.40
   0   3  -1  431.66   17.40
   0   3   1  405.56   17.40
  -1  -3  -1   16.90    0.70
   1  -3   1   15.70    0.80
  -1  -3  -1   14.90    0.80
   1   3   1   16.80    0.80
  -1   3  -1   16.50    0.80
   2  -3   1   20.00    0.90
   2  -3   1   20.00    1.00
  -2  -3  -1   21.30    0.90
  -2  -3  -1   20.70    1.00
   2   3   1   18.30    0.90
  -2   3  -1   20.00    1.00
  -3  -3  -1    8.00    0.60
  -3  -3  -1    9.80    0.40
   3  -3   1    9.40    0.60
  -3   3  -1    9.70    0.60
   3   3   1    9.70    0.50
  -4  -3  -1  487.35   23.00
  -4  -3  -1  565.44   23.20
   4  -3   1  585.74   23.20
   4   3   1  598.24   23.10
  -4   3  -1  560.04   23.20
   5  -3   1   25.20    1.50
  -5  -3  -1   28.50    1.20
  -5  -3  -1   27.60    1.40
  -5   3  -1   29.30    1.40
   5   3   1   28.40    1.40
  -6  -3  -1  156.88    7.00
   6  -3   1  168.68    7.20
  -6   3  -1  167.38    7.10
   6   3   1  165.58    7.00
  -7  -3  -1  125.19    5.50
   7  -3   1  131.49    5.70
  -7   3  -1  123.39    5.60
   7   3   1  127.79    5.60
   8  -3   1   29.70    1.70
  -8  -3  -1   27.50    1.60
   8   3   1   31.70    1.60
  -8   3  -1   28.80    1.60
  -9  -3  -1    0.20    0.30
   9  -3   1    0.00    0.40
  -9   3  -1    0.10    0.30
   9   3   1    0.30    0.40
 -10  -3  -1    0.50    0.40
  10  -3   1    0.90    0.50
  10   3   1    0.80    0.40
 -10   3  -1    1.10    0.40
  11  -3   1    5.10    0.80
 -11   3  -1    4.60    0.70
  11   3   1    4.80    0.80
 -12  -3  -1   25.40    1.70
  12  -3   1   23.60    1.70
 -12   3  -1   24.30    1.60
  12  -4  -1    2.50    0.70
 -12   4   1    1.80    0.60
  12   4  -1    1.20    0.60
  11  -4  -1    4.00    0.80
 -11  -4   1    4.30    0.70
  11   4  -1    4.70    0.80
 -11   4   1    5.00    0.80
 -10  -4   1   22.50    1.40
  10  -4  -1   21.80    1.60
  10   4  -1   21.80    1.50
 -10   4   1   22.60    1.50
   9  -4  -1    1.20    0.50
  -9  -4   1    1.90    0.50
  -9   4   1    1.30    0.40
   9   4  -1    1.50    0.40
  -8  -4   1   16.10    1.00
   8  -4  -1   15.30    1.20
  -8   4   1   15.30    1.10
   8   4  -1   17.00    1.10
  -7  -4   1    0.70    0.30
   7  -4  -1    0.40    0.40
  -7   4   1    0.90    0.40
   7   4  -1    0.80    0.30
  -6  -4   1   12.10    0.80
   6  -4  -1   13.30    1.00
   6   4  -1   13.60    0.80
  -6   4   1   12.90    0.90
   5  -4  -1  133.89    6.00
  -5  -4   1  137.79    5.90
  -5   4   1  144.69    5.90
   5   4  -1  130.89    5.80
   4  -4  -1 2782.32  114.09
  -4  -4   1 2549.94  113.69
  -4   4   1 2890.41  114.19
   4   4  -1 2774.02  113.49
  -3  -4   1  162.08    7.30
   3  -4  -1  167.38    7.30
   3  -4  -1  166.48    7.10
   3   4  -1  184.88    7.20
  -3   4   1  175.88    7.30
   2  -4  -1  141.19    6.40
   2  -4  -1  146.59    6.30
  -2  -4   1  142.49    6.20
  -2  -4   1  160.48    6.40
  -2   4   1  164.98    6.40
   2   4  -1  151.38    6.40
  -1  -4   1    8.10    0.40
   1  -4  -1    7.60    0.50
   1  -4  -1    8.50    0.50
  -1  -4   1    8.60    0.50
   1   4  -1    8.90    0.50
  -1   4   1    8.10    0.50
   0  -4   1    4.00    0.30
   0  -4   1    5.30    0.30
   0  -4  -1    4.90    0.30
   0  -4  -1    3.40    0.30
   0   4  -1    4.10    0.30
   0   4   1    4.80    0.30
  -1  -4  -1   13.90    0.70
  -1  -4  -1   14.20    0.80
   1  -4   1   14.20    0.80
  -1   4  -1   13.30    0.70
   1   4   1   13.90    0.70
   2  -4   1  117.69    4.80
  -2  -4  -1  113.89    4.60
   2  -4   1  100.19    4.60
  -2  -4  -1  114.29    4.70
   2   4   1  108.49    4.70
  -2   4  -1  105.89    4.70
   3  -4   1   18.60    1.00
  -3  -4  -1   16.70    0.80
   3  -4   1   17.80    0.80
  -3  -4  -1   16.30    1.00
   3   4   1   18.80    0.90
  -3   4  -1   17.50    1.00
  -4  -4  -1    7.00    0.70
   4  -4   1    9.00    0.70
  -4  -4  -1    9.70    0.40
  -4   4  -1    8.10    0.60
   4   4   1   11.50    0.60
  -5  -4  -1   -0.40    0.20
   5  -4   1   -0.10    0.30
   5   4   1    0.40    0.20
  -5   4  -1    0.40    0.20
  -6  -4  -1  337.67   13.70
   6  -4   1  323.17   13.80
   6   4   1  320.37   13.60
  -6   4  -1  320.17   13.70
   7  -4   1  243.48   10.60
  -7  -4  -1  256.37   10.50
   7   4   1  231.08   10.40
  -7   4  -1  252.67   10.50
  -8  -4  -1    0.20    0.30
   8  -4   1    0.00    0.30
  -8   4  -1    0.00    0.30
   8   4   1   -0.40    0.30
  -9  -4  -1    2.20    0.50
   9  -4   1    2.00    0.60
   9   4   1    2.20    0.50
  -9   4  -1    2.20    0.50
 -10  -4  -1    2.50    0.50
  10  -4   1    2.80    0.60
 -10   4  -1    2.50    0.60
  10   4   1    2.00    0.50
 -11  -4  -1    0.90    0.70
  11  -4   1    1.60    0.60
 -11   4  -1    1.40    0.50
  11   4   1    0.50    0.50
  12  -4   1   -0.50    0.50
 -12   4  -1    0.10    0.50
  12   4   1    0.00    0.50
  12  -5  -1   16.50    1.50
 -11  -5   1    2.60    0.60
  11  -5  -1    1.10    0.60
  11   5  -1    2.20    0.70
 -11   5   1    2.40    0.60
  10  -5  -1   23.20    1.70
 -10  -5   1   28.30    1.60
 -10   5   1   25.70    1.60
  10   5  -1   22.20    1.50
   9  -5  -1    6.90    0.90
  -9  -5   1    5.50    0.70
  -9   5   1    6.30    0.70
   9   5  -1    7.20    0.80
  -8  -5   1    1.00    0.40
   8  -5  -1    0.50    0.40
   8   5  -1    1.30    0.40
  -8   5   1    1.40    0.40
  -7  -5   1   22.70    1.30
   7  -5  -1   22.90    1.50
  -7   5   1   20.30    1.30
   7   5  -1   21.30    1.30
   6  -5  -1  604.44   24.80
  -6  -5   1  601.34   24.70
  -6   5   1  593.74   24.70
   6   5  -1  575.54   24.70
  -5  -5   1    2.90    0.40
   5  -5  -1    4.80    0.60
  -5   5   1    4.30    0.50
   5   5  -1    5.20    0.50
  -4  -5   1  127.89    5.70
   4  -5  -1  131.69    5.80
  -4   5   1  131.19    5.70
   4   5  -1  136.89    5.70
  -3  -5   1   51.19    2.40
   3  -5  -1   50.89    2.50
   3  -5  -1   53.69    2.20
   3   5  -1   54.89    2.40
  -3   5   1   50.89    2.40
  -2  -5   1  125.39    5.20
   2  -5  -1  120.39    5.40
  -2  -5   1  125.49    5.40
   2  -5  -1  122.39    5.30
   2   5  -1  128.09    5.30
  -2   5   1  131.69    5.40
  -1  -5   1  197.18    8.00
   1  -5  -1  190.88    7.90
  -1  -5   1  184.48    7.90
   1  -5  -1  195.28    8.00
  -1   5   1  191.88    8.00
   1   5  -1  177.88    8.00
   0  -5  -1   14.80    0.80
   0  -5   1   12.50    0.70
   0  -5  -1   12.60    0.70
   0  -5   1   13.70    0.70
   0   5  -1   14.40    0.80
   0   5   1   14.00    0.80
  -1  -5  -1  158.98    6.50
   1  -5   1  146.79    6.50
   1  -5   1  132.59    6.40
  -1  -5  -1  164.28    6.40
  -1   5  -1  157.88    6.50
   1   5   1  161.98    6.50
   2  -5   1   83.59    3.40
  -2  -5  -1   82.39    3.40
   2  -5   1   82.69    3.60
  -2  -5  -1   76.29    3.60
   2   5   1   80.49    3.50
  -2   5  -1   81.89    3.60
  -3  -5  -1   23.30    1.00
   3  -5   1   23.90    1.10
   3  -5   1   25.60    1.30
  -3  -5  -1   23.40    1.30
  -3   5  -1   23.70    1.20
   3   5   1   24.80    1.20
  -4  -5  -1   -0.40    0.20
   4  -5   1   -0.10    0.20
  -4   5  -1    0.00    0.20
   4   5   1    0.60    0.20
  -5  -5  -1    0.10    0.30
   5  -5   1    0.70    0.40
   5   5   1    0.10    0.30
  -5   5  -1    0.40    0.30
  -6  -5  -1   11.10    0.90
   6  -5   1   12.40    1.00
   6   5   1   11.20    0.80
  -6   5  -1   12.40    0.90
   7  -5   1    3.10    0.60
  -7  -5  -1    3.10    0.50
   7   5   1    2.20    0.40
  -7   5  -1    3.20    0.50
  -8  -5  -1    4.30    0.60
   8  -5   1    3.50    0.60
   8   5   1    5.50    0.70
  -8   5  -1    3.90    0.60
  -9  -5  -1   54.19    2.70
   9  -5   1   52.49    2.90
   9   5   1   54.09    2.70
  -9   5  -1   57.19    2.80
 -10  -5  -1    4.10    0.70
  10  -5   1    2.80    0.70
 -10   5  -1    5.30    0.70
  10   5   1    4.90    0.80
 -11  -5  -1    7.80    0.90
  11  -5   1    8.50    1.10
  11   5   1    8.80    1.00
 -11   5  -1    8.10    1.00
  12  -5   1    0.50    0.70
 -12  -6   1   -0.20    0.50
  11  -6  -1   13.20    1.40
 -11  -6   1   14.50    1.20
  11   6  -1   14.00    1.30
 -11   6   1   14.60    1.30
  10  -6  -1    2.10    0.70
 -10  -6   1    2.00    0.50
 -10   6   1    1.00    0.50
  10   6  -1    1.60    0.50
   9  -6  -1    0.00    0.50
  -9  -6   1    0.10    0.40
  -9   6   1   -0.20    0.40
   9   6  -1    0.20    0.40
   8  -6  -1   13.60    1.20
  -8  -6   1   14.10    1.10
  -8   6   1   14.80    1.10
   8   6  -1   15.60    1.10
   7  -6  -1    0.70    0.40
  -7  -6   1    0.80    0.40
  -7   6   1    0.40    0.40
   7   6  -1    1.00    0.40
  -6  -6   1  408.06   17.00
   6  -6  -1  408.86   17.10
  -6   6   1  404.26   17.00
   6   6  -1  394.86   16.90
  -5  -6   1    4.30    0.60
   5  -6  -1    6.50    0.70
   5   6  -1    6.50    0.60
  -5   6   1    5.30    0.60
   4  -6  -1   12.40    1.00
  -4  -6   1   15.80    0.90
   4   6  -1   11.50    0.80
  -4   6   1   14.20    0.90
   3  -6  -1    4.50    0.50
  -3  -6   1    4.40    0.50
   3   6  -1    4.40    0.40
  -3   6   1    5.40    0.50
  -2  -6   1    0.30    0.10
  -2  -6   1    0.00    0.20
   2  -6  -1    0.30    0.10
   2  -6  -1    0.70    0.30
   2   6  -1    0.00    0.20
  -2   6   1    0.30    0.20
  -1  -6   1    1.00    0.20
  -1  -6   1    0.10    0.10
   1  -6  -1    0.50    0.20
   1  -6  -1    0.00    0.10
  -1   6   1    0.10    0.20
   1   6  -1    0.30    0.20
   0  -6   1    8.10    0.60
   0  -6   1    8.20    0.60
   0  -6  -1    8.00    0.60
   0  -6  -1    7.80    0.60
   0   6  -1    9.70    0.60
   0   6   1    9.70    0.60
   1  -6   1   84.99    3.70
   1  -6   1   93.39    3.80
  -1  -6  -1   84.89    3.70
  -1  -6  -1   89.29    3.80
   1   6   1   84.29    3.80
  -1   6  -1   84.99    3.80
  -2  -6  -1   24.60    1.10
  -2  -6  -1   24.20    1.30
   2  -6   1   24.70    1.10
   2  -6   1   23.70    1.30
  -2   6  -1   24.50    1.30
   2   6   1   24.20    1.20
  -3  -6  -1   18.20    1.00
   3  -6   1   16.40    1.00
   3   6   1   16.10    0.90
  -3   6  -1   17.00    1.00
  -4  -6  -1  492.65   20.50
   4  -6   1  507.45   20.60
  -4   6  -1  486.45   20.50
   4   6   1  481.05   20.40
  -5  -6  -1  107.39    5.10
   5  -6   1  117.69    5.10
   5   6   1  113.19    5.00
  -5   6  -1  116.99    5.10
  -6  -6  -1   32.60    1.90
   6  -6   1   35.70    1.90
   6   6   1   35.20    1.80
  -6   6  -1   35.50    1.90
   7  -6   1    0.00    0.30
  -7  -6  -1    0.90    0.40
  -7   6  -1   -0.20    0.30
   7   6   1    0.00    0.30
  -8  -6  -1   10.10    0.90
   8  -6   1   10.90    1.10
   8   6   1   12.10    1.00
  -8   6  -1   10.60    0.90
   9  -6   1    9.80    1.10
  -9  -6  -1   12.30    1.10
  -9   6  -1   12.20    1.10
   9   6   1   13.10    1.00
  10  -6   1    3.20    0.80
 -10  -6  -1    4.40    0.70
  10   6   1    3.30    0.70
 -10   6  -1    4.80    0.70
 -11  -6  -1    3.80    0.70
  11  -6   1    2.60    0.80
 -11   6  -1    2.70    0.70
  11   6   1    3.30    0.80
 -12  -6  -1   -0.10    0.60
 -11  -7   1    2.00    0.60
  10  -7  -1   17.70    1.50
 -10  -7   1   20.50    1.50
 -10   7   1   18.90    1.50
  10   7  -1   20.60    1.50
   9  -7  -1   29.60    2.00
  -9  -7   1   32.60    1.90
   9   7  -1   30.20    1.80
  -9   7   1   30.20    1.90
  -8  -7   1   73.19    3.60
   8  -7  -1   76.59    3.80
  -8   7   1   73.89    3.60
   8   7  -1   72.49    3.50
   7  -7  -1    7.60    0.90
  -7  -7   1    6.00    0.70
  -7   7   1    6.50    0.80
   7   7  -1    7.10    0.70
  -6  -7   1    2.10    0.50
   6  -7  -1    2.60    0.60
   6   7  -1    2.70    0.50
  -6   7   1    2.80    0.50
  -5  -7   1   11.90    1.00
   5  -7  -1   13.10    1.10
   5   7  -1   12.60    0.90
  -5   7   1   12.10    0.90
   4  -7  -1   38.70    1.90
  -4  -7   1   32.80    1.80
   4   7  -1   34.50    1.80
  -4   7   1   33.20    1.80
  -3  -7   1    2.80    0.40
   3  -7  -1    2.30    0.50
  -3   7   1    2.50    0.40
   3   7  -1    2.40    0.40
   2  -7  -1    0.20    0.30
   2  -7  -1    0.20    0.20
  -2  -7   1    0.20    0.20
   2   7  -1    0.10    0.20
  -2   7   1    0.40    0.30
   1  -7  -1   46.50    2.10
  -1  -7   1   44.70    2.10
   1  -7  -1   43.30    2.20
  -1  -7   1   46.50    2.20
  -1   7   1   45.60    2.20
   1   7  -1   47.30    2.20
   0  -7   1    2.10    0.30
   0  -7   1    2.50    0.30
   0  -7  -1    2.10    0.30
   0  -7  -1    2.40    0.30
   0   7  -1    1.90    0.30
   0   7   1    1.70    0.30
   1  -7   1  161.38    6.80
  -1  -7  -1  166.88    6.90
   1  -7   1  172.48    6.90
  -1  -7  -1  138.89    6.70
  -1   7  -1  157.98    6.80
   1   7   1  160.18    6.80
  -2  -7  -1   15.00    0.90
   2  -7   1   15.80    1.00
   2  -7   1   15.50    0.80
  -2   7  -1   13.40    0.90
   2   7   1   14.30    0.90
  -3  -7  -1    6.60    0.60
   3  -7   1    4.80    0.60
  -3   7  -1    4.90    0.60
   3   7   1    5.20    0.50
  -4  -7  -1   29.10    1.60
   4  -7   1   31.50    1.70
  -4   7  -1   28.80    1.60
   4   7   1   29.80    1.50
  -5  -7  -1   26.40    1.60
   5  -7   1   28.50    1.70
  -5   7  -1   27.40    1.60
   5   7   1   27.60    1.50
   6  -7   1   -0.20    0.30
  -6  -7  -1   -0.60    0.30
   6   7   1   -0.10    0.30
  -6   7  -1    0.00    0.30
  -7  -7  -1   -0.20    0.30
   7  -7   1    0.00    0.40
  -7   7  -1   -0.20    0.30
   7   7   1    0.20    0.40
   8  -7   1    3.50    0.70
  -8  -7  -1    3.60    0.60
   8   7   1    3.80    0.60
  -8   7  -1    3.50    0.60
   9  -7   1    0.70    0.60
  -9  -7  -1    0.20    0.40
  -9   7  -1    0.60    0.50
   9   7   1    0.80    0.50
 -10  -7  -1   13.40    1.20
  10  -7   1   12.60    1.30
  10   7   1   12.40    1.20
 -10   7  -1   12.00    1.20
 -11  -7  -1    1.40    0.60
  10  -8  -1   -0.70    0.50
 -10  -8   1    0.00    0.50
 -10   8   1    0.00    0.50
  10   8  -1    0.10    0.50
  -9  -8   1   18.80    1.40
   9  -8  -1   17.90    1.50
  -9   8   1   17.20    1.50
   9   8  -1   16.50    1.30
   8  -8  -1   89.49    4.40
  -8  -8   1   90.29    4.20
  -8   8   1   87.39    4.20
   8   8  -1   86.79    4.20
  -7  -8   1   -1.00    0.40
   7  -8  -1    0.00    0.50
  -7   8   1    0.20    0.40
   7   8  -1    0.00    0.40
  -6  -8   1    4.80    0.70
   6  -8  -1    6.50    0.80
  -6   8   1    5.30    0.70
   6   8  -1    4.90    0.60
   5  -8  -1    1.40    0.50
  -5  -8   1    1.20    0.40
   5   8  -1    2.30    0.40
  -5   8   1    1.50    0.50
   4  -8  -1    0.50    0.40
  -4  -8   1    1.10    0.40
  -4   8   1    1.00    0.40
   4   8  -1    0.80    0.30
  -3  -8   1    1.80    0.40
   3  -8  -1    0.60    0.40
  -3   8   1    1.70    0.40
   3   8  -1    1.80    0.40
  -2  -8   1    0.50    0.30
   2  -8  -1   -0.30    0.30
  -2   8   1    0.60    0.30
   2   8  -1    0.30    0.30
   1  -8  -1    2.70    0.40
   1  -8  -1    3.00    0.40
  -1  -8   1    2.70    0.40
  -1   8   1    3.40    0.50
   1   8  -1    3.20    0.40
   0  -8  -1    5.10    0.50
   0  -8   1    4.10    0.50
   0  -8  -1    4.10    0.50
   0  -8   1    4.20    0.50
   0   8  -1    4.20    0.50
   0   8   1    4.10    0.50
   1  -8   1   10.80    0.80
   1  -8   1   11.00    0.70
  -1  -8  -1   11.10    0.80
  -1   8  -1   12.00    0.80
   1   8   1   11.00    0.80
  -2  -8  -1  424.96   17.60
   2  -8   1  418.66   17.60
  -2   8  -1  410.86   17.60
   2   8   1  420.86   17.50
  -3  -8  -1   10.40    0.80
   3  -8   1    7.30    0.80
   3   8   1    8.70    0.70
  -3   8  -1    9.90    0.80
  -4  -8  -1    2.30    0.50
   4  -8   1    2.50    0.50
   4   8   1    2.90    0.40
  -4   8  -1    2.50    0.50
  -5  -8  -1    2.10    0.50
   5  -8   1    1.40    0.50
  -5   8  -1    1.10    0.50
   5   8   1    2.30    0.40
  -6  -8  -1   18.70    1.30
   6  -8   1   19.40    1.40
  -6   8  -1   17.70    1.30
   6   8   1   20.20    1.30
   7  -8   1    1.60    0.60
  -7  -8  -1    2.50    0.60
   7   8   1    1.80    0.50
  -7   8  -1    3.60    0.70
   8  -8   1    0.40    0.50
  -8  -8  -1   -0.30    0.50
  -8   8  -1    1.10    0.50
   8   8   1    0.50    0.40
  -9  -8  -1    0.80    0.60
   9  -8   1    0.80    0.60
  -9   8  -1    1.40    0.60
   9   8   1    1.10    0.50
 -10  -8  -1   -0.70    0.50
  10  -8   1    0.30    0.90
  10   8   1    0.10    0.50
   9  -9  -1    4.00    0.90
  -9  -9   1    3.40    0.80
   9   9  -1    4.70    0.80
  -9   9   1    4.80    0.80
   8  -9  -1    6.30    1.00
  -8  -9   1    6.70    0.90
   8   9  -1    7.20    0.90
  -8   9   1    6.10    0.90
  -7  -9   1    1.80    0.60
   7  -9  -1    1.10    0.50
   7   9  -1    1.40    0.60
  -7   9   1    3.00    0.70
  -6  -9   1    5.30    0.80
   6  -9  -1    5.10    0.80
   6   9  -1    3.90    0.60
  -6   9   1    4.40    0.70
  -5  -9   1    1.60    0.50
   5  -9  -1    1.70    0.50
   5   9  -1    1.70    0.50
  -5   9   1    1.60    0.50
   4  -9  -1    0.80    0.40
  -4  -9   1    0.60    0.40
   4   9  -1    0.70    0.30
  -4   9   1    0.40    0.40
  -3  -9   1   67.19    3.20
   3  -9  -1   66.39    3.20
  -3   9   1   67.49    3.20
   3   9  -1   65.69    3.10
   2  -9  -1   15.50    1.10
  -2  -9   1   14.00    1.00
  -2   9   1   16.20    1.10
   2   9  -1   15.80    1.00
  -1  -9   1    0.00    0.30
   1  -9  -1   -0.20    0.30
  -1   9   1    0.00    0.30
   1   9  -1    0.00    0.30
   0  -9  -1    0.00    0.20
   0  -9   1   -0.10    0.20
   0   9   1   -0.20    0.30
   0   9  -1   -0.10    0.30
   1  -9   1   56.99    2.90
  -1  -9  -1   57.99    2.70
   1   9   1   59.29    2.70
  -1   9  -1   54.49    2.70
  -2  -9  -1   -0.30    0.30
   2  -9   1   -0.10    0.30
  -2   9  -1    0.10    0.40
   2   9   1   -0.30    0.30
  -3  -9  -1    5.40    0.70
   3  -9   1    5.70    0.70
  -3   9  -1    4.50    0.60
   3   9   1    5.60    0.60
  -4  -9  -1   25.90    1.60
   4  -9   1   27.50    1.60
  -4   9  -1   25.70    1.60
   4   9   1   24.60    1.40
   5  -9   1    0.90    0.50
  -5  -9  -1    0.40    0.40
   5   9   1    0.90    0.40
  -5   9  -1    0.30    0.40
   6  -9   1    0.60    0.50
  -6  -9  -1    0.40    0.40
   6   9   1    1.10    0.50
  -6   9  -1    1.10    0.50
   7  -9   1    3.40    0.80
  -7  -9  -1    3.60    0.70
   7   9   1    4.20    0.60
  -7   9  -1    2.70    0.60
  -8  -9  -1    8.80    1.10
   8  -9   1   12.30    1.30
  -8   9  -1   12.80    1.20
   8   9   1    8.40    1.00
  -9  -9  -1    0.30    0.50
   9  -9   1    2.00    0.70
  -9   9  -1    0.90    0.70
   9   9   1    1.30    0.60
   8 -10  -1    1.10    0.70
  -8 -10   1    0.50    0.60
  -8  10   1    1.20    0.70
   8  10  -1    0.50    0.60
   7 -10  -1    7.50    1.10
  -7 -10   1    8.40    1.00
   7  10  -1    9.00    1.00
  -7  10   1    7.20    1.00
  -6 -10   1    0.50    0.40
   6 -10  -1    0.70    0.60
  -6  10   1    1.40    0.60
   6  10  -1    0.50    0.50
  -5 -10   1    0.70    0.50
   5 -10  -1    0.30    0.50
   5  10  -1    1.00    0.40
  -5  10   1    1.20    0.50
  -4 -10   1   21.70    1.40
   4 -10  -1   20.40    1.50
   4  10  -1   23.70    1.40
  -4  10   1   22.20    1.40
  -3 -10   1    5.40    0.70
   3 -10  -1    2.60    0.60
  -3  10   1    3.20    0.60
   3  10  -1    5.10    0.60
  -2 -10   1    2.50    0.50
   2  10  -1    2.30    0.50
  -2  10   1    2.10    0.50
  -1 -10   1   -0.20    0.30
  -1  10   1   -0.40    0.30
   1  10  -1   -0.90    0.30
   0  10  -1   48.50    2.50
   0  10   1   49.70    2.50
  -1 -10  -1    0.20    0.30
  -1  10  -1    0.40    0.40
   1  10   1    0.40    0.40
  -2 -10  -1    0.90    0.40
   2  10   1    0.50    0.40
  -2  10  -1    0.20    0.40
   3 -10   1    7.80    0.90
  -3 -10  -1    8.70    0.90
   3  10   1    8.00    0.80
  -3  10  -1    8.60    0.90
   4 -10   1   41.30    2.20
  -4 -10  -1   42.00    2.20
  -4  10  -1   39.50    2.20
   4  10   1   38.30    2.10
   5 -10   1   10.00    1.10
  -5 -10  -1   13.40    1.10
   5  10   1   12.20    1.00
  -5  10  -1   14.30    1.20
   6 -10   1   -0.10    0.40
  -6 -10  -1   -0.10    0.40
  -6  10  -1    0.10    0.50
   6  10   1    0.10    0.40
   7 -10   1   11.40    1.20
  -7 -10  -1   10.70    1.10
   7  10   1    9.50    1.00
  -7  10  -1   11.00    1.10
   8 -10   1    1.00    0.60
   8  10   1    0.90    0.60
   7 -11  -1    1.20    0.60
  -6 -11   1    2.30    0.70
   6 -11  -1    1.80    0.70
  -6  11   1    2.80    0.70
   6  11  -1    2.70    0.60
  -5 -11   1   57.29    2.90
   5 -11  -1   55.19    3.00
  -5  11   1   52.79    2.90
   5  11  -1   55.69    2.80
   4 -11  -1    5.00    0.80
  -4 -11   1    5.90    0.80
   4  11  -1    4.90    0.70
  -4  11   1    5.50    0.80
  -3 -11   1    1.30    0.40
  -3  11   1    0.90    0.50
   3  11  -1    0.80    0.50
  -2 -11   1    1.60    0.50
   2  11  -1    1.60    0.50
  -2  11   1    1.40    0.50
  -1  11   1   39.00    2.10
   1  11  -1   41.90    2.20
   0  11  -1   10.20    1.00
   0  11   1   13.00    1.10
   1  11   1    9.90    0.90
  -1  11  -1    9.10    0.90
  -2 -11  -1    4.50    0.70
   2  11   1    4.30    0.60
  -2  11  -1    4.60    0.70
  -3 -11  -1    9.10    0.90
  -3  11  -1    8.80    0.90
   3  11   1    8.10    0.80
  -4 -11  -1   -0.20    0.40
  -4  11  -1    0.50    0.50
   4  11   1    0.50    0.40
  -5 -11  -1    4.80    0.70
   5 -11   1    5.10    0.80
  -5  11  -1    5.00    0.80
   5  11   1    5.40    0.70
  -6 -11  -1   33.40    2.10
   6 -11   1   37.50    2.20
   6  11   1   31.50    2.00
  -6  11  -1   36.00    2.10
   7 -11   1    0.60    0.60
   6 -12  -1    0.60    0.70
  -5 -12   1    0.60    0.60
  -4 -12   1    5.60    0.80
   4  12  -1    5.10    0.80
  -4  12   1    5.50    0.90
  -3 -12   1    0.00    0.40
   3  12  -1    0.00    0.50
  -3  12   1    0.10    0.40
  -2  12   1    0.40    0.50
   2  12  -1    0.60    0.40
  -1  12   1    0.60    0.50
   1  12  -1    0.90    0.40
   0  12   1    3.00    0.60
   0  12  -1    2.20    0.50
  -1  12  -1   11.10    1.00
   1  12   1    9.20    0.90
   2  12   1    2.50    0.60
  -2  12  -1    1.80    0.60
  -3 -12  -1   -0.30    0.40
   3  12   1   -0.10    0.40
  -3  12  -1    0.20    0.50
  -4 -12  -1    0.00    0.50
   4  12   1   -0.60    0.40
  -4  12  -1    0.40    0.60
 -13   0   2    1.20    0.90
 -12   0   2    7.40    0.90
 -11   0   2    1.40    0.50
 -10   0   2   96.29    4.40
   9   0  -2  537.45   21.70
  -9   0   2  501.65   21.70
  -8   0   2    0.00    0.20
  -8   0   2    0.20    0.20
   8   0  -2    0.10    0.20
  -7   0   2    1.10    0.30
  -7   0   2    2.00    0.30
   7   0  -2    1.80    0.30
   6   0  -2  565.54   22.50
  -6   0   2  528.85   22.40
   6   0  -2  532.85   22.50
  -5   0   2  155.98    6.60
   5   0  -2  175.18    6.80
   5   0  -2  144.69    6.70
   4   0  -2    1.20    0.20
   4   0  -2    1.40    0.20
  -4   0   2    1.00    0.10
  -3   0   2  561.34   23.70
   3   0  -2  636.24   23.60
   3   0  -2  520.05   23.60
  -2   0   2   18.80    0.80
   2   0  -2   19.10    0.90
  -1   0   2  786.92   31.00
   1   0  -2  709.93   30.90
   0   0  -2 1084.29   46.00
   0   0   2 1147.49   46.00
   1   0   2 5325.97  223.78
   2   0   2  139.79    5.70
   2   0   2  135.99    5.70
   2   0   2  135.79    5.70
  -3   0  -2    1.20    0.20
   3   0   2    1.10    0.20
   3   0   2    1.10    0.20
   4   0   2  468.75   18.80
   4   0   2  469.95   18.80
  -4   0  -2  424.36   18.80
  -5   0  -2   34.50    1.60
   5   0   2   34.60    1.60
  -5   0  -2   34.80    1.60
   6   0   2   66.39    2.90
  -6   0  -2   61.09    2.80
  -6   0  -2   63.59    2.80
  -7   0  -2    6.70    0.60
  -7   0  -2    7.10    0.50
   7   0   2    6.80    0.60
  -8   0  -2   10.70    0.70
  -8   0  -2   10.90    0.80
   8   0   2    9.90    0.80
   9   0   2   96.09    4.30
  -9   0  -2   94.29    4.30
 -10   0  -2   60.49    3.00
 -11   0  -2   51.99    2.70
 -12   0  -2    2.40    0.60
 -12  -1   2   13.60    1.10
 -12   1   2   14.40    1.20
 -11  -1   2   29.30    1.80
 -11   1   2   32.10    1.80
 -10  -1   2   62.79    3.10
  10  -1  -2   62.89    3.20
 -10   1   2   67.69    3.10
  -9  -1   2   27.10    1.40
   9  -1  -2   26.80    1.60
  -9  -1   2   27.00    1.50
  -9   1   2   23.80    1.50
  -8  -1   2   10.70    0.70
   8  -1  -2   10.40    0.80
   8   1  -2   11.70    0.80
   8   1  -2    8.30    0.70
  -8   1   2    9.30    0.80
  -7  -1   2   29.30    1.40
   7  -1  -2   30.00    1.60
  -7   1   2   27.30    1.30
  -7   1   2   29.30    1.50
   7   1  -2   27.80    1.50
   6  -1  -2    1.00    0.30
  -6  -1   2    0.90    0.20
   6   1  -2    0.90    0.20
   6   1  -2    1.40    0.30
  -6   1   2    1.60    0.30
  -6   1   2    1.10    0.20
   5  -1  -2    6.50    0.50
  -5  -1   2    5.10    0.40
  -5   1   2    5.40    0.30
   5   1  -2    6.20    0.50
  -5   1   2    7.90    0.50
  -4  -1   2   39.40    1.70
   4  -1  -2   41.20    1.80
  -4   1   2   35.50    1.70
  -4   1   2   36.10    1.60
   4   1  -2   34.60    1.70
  -3  -1   2  409.26   16.80
   3  -1  -2  443.06   16.90
  -3   1   2  400.26   16.80
   3   1  -2  386.56   16.80
  -3   1   2  398.96   16.80
   2  -1  -2 1026.80   39.50
  -2  -1   2  940.91   39.40
  -2   1   2  942.91   39.40
  -2   1   2  895.21   39.30
  -1  -1   2   37.00    1.40
   1  -1  -2   32.80    1.40
  -1   1   2   33.20    1.40
   1   1  -2   28.70    1.40
  -1   1   2   30.90    1.40
   0  -1   2 1623.14   70.79
   0  -1  -2 1746.53   67.29
   0   1  -2 1436.96   67.19
   0   1   2 1723.13   67.39
  -1  -1  -2  111.79    4.90
   1  -1   2  128.29    4.90
   1   1   2  113.09    4.90
  -1   1  -2  116.19    4.90
   2  -1   2   90.19    3.70
   2   1   2   82.19    3.60
   2   1   2   90.89    3.60
   2   1   2   85.39    3.60
  -2   1  -2   80.99    3.60
   3  -1   2  753.42   30.00
  -3  -1  -2  703.83   29.90
   3   1   2  751.82   30.00
  -3   1  -2  674.73   29.90
   3   1   2  746.13   29.90
  -4  -1  -2   48.00    2.30
   4  -1   2   52.29    2.30
   4   1   2   51.39    2.20
  -4   1  -2   53.79    2.20
  -4   1  -2   47.90    2.30
   4   1   2   52.19    2.30
  -5  -1  -2   48.40    2.20
   5  -1   2   50.89    2.30
  -5   1  -2   47.70    2.10
   5   1   2   51.39    2.30
  -5   1  -2   47.80    2.20
   5   1   2   49.50    2.20
   6  -1   2    0.90    0.30
  -6  -1  -2    1.20    0.30
   6   1   2    0.70    0.20
  -6   1  -2    0.70    0.20
  -6   1  -2    0.50    0.20
   6   1   2    0.80    0.30
   7  -1   2    3.70    0.50
  -7  -1  -2    3.10    0.40
   7   1   2    3.20    0.50
  -7   1  -2    3.00    0.30
   7   1   2    3.40    0.40
  -7   1  -2    3.10    0.40
   8  -1   2   84.19    3.90
  -8  -1  -2   85.89    3.90
  -8  -1  -2   88.79    3.80
   8   1   2   90.99    3.90
  -8   1  -2   81.89    3.90
  -9  -1  -2   14.60    1.00
   9  -1   2   13.50    1.00
  -9   1  -2   16.60    1.10
 -10  -1  -2   27.00    1.60
  10  -1   2   27.20    1.60
 -10   1  -2   24.90    1.60
  11  -1   2   66.79    3.50
 -11  -1  -2   69.69    3.40
 -11   1  -2   75.29    3.50
 -12  -1  -2    5.10    0.80
 -12   1  -2    6.40    0.90
 -12  -2   2   67.99    3.30
 -12   2   2   61.59    3.30
 -11  -2   2   88.59    4.10
  11  -2  -2   80.89    4.10
 -11   2   2   88.39    4.10
  10  -2  -2    2.50    0.60
  10   2  -2    2.40    0.50
 -10   2   2    3.30    0.60
  -9  -2   2    0.90    0.30
   9  -2  -2    0.20    0.40
   9   2  -2    0.90    0.40
  -9   2   2    0.90    0.40
   8  -2  -2   38.30    2.10
  -8  -2   2   40.90    2.00
   8   2  -2   41.00    2.10
  -8   2   2   40.10    2.00
   7  -2  -2  181.68    7.70
  -7  -2   2  176.18    7.60
   7   2  -2  186.98    7.50
   7   2  -2  171.18    7.60
  -7   2   2  171.78    7.60
  -6  -2   2    0.30    0.20
   6  -2  -2   -0.10    0.20
  -6   2   2    0.10    0.10
   6   2  -2    0.10    0.20
   6   2  -2    0.00    0.10
  -6   2   2   -0.10    0.20
  -5  -2   2    0.20    0.20
   5  -2  -2    0.00    0.20
   5   2  -2    0.50    0.20
  -5   2   2    0.00    0.10
   5   2  -2    0.00    0.10
  -5   2   2   -0.20    0.10
   4  -2  -2  356.36   15.70
  -4  -2   2  354.56   15.60
  -4   2   2  359.46   15.50
   4   2  -2  396.06   15.60
  -4   2   2  378.56   15.60
   4   2  -2  412.36   15.50
   3  -2  -2    2.90    0.30
  -3  -2   2    4.00    0.30
   3   2  -2    3.70    0.20
   3   2  -2    4.60    0.30
  -3   2   2    4.00    0.20
   2  -2  -2 1619.14   66.39
   2   2  -2 1636.24   65.79
  -2   2   2 1626.24   65.89
  -2   2   2 1485.85   71.19
   2   2  -2 1609.64   66.19
   1  -2  -2 6669.43  259.07
  -1  -2   2 5924.61  265.87
   1   2  -2 6652.03  265.07
  -1   2   2 6809.12  264.27
  -1   2   2 5408.16  263.37
   0  -2   2   24.80    1.10
   0  -2   2   22.70    1.10
   0  -2  -2   23.10    1.10
   0   2  -2   24.80    1.10
   0   2   2   24.10    1.10
   0   2   2   25.90    1.10
  -1  -2  -2  204.88    8.50
   1  -2   2  201.98    8.50
  -1   2  -2  199.78    8.50
   1   2   2  213.28    8.50
   1   2   2  204.58    8.50
   2  -2   2   61.79    2.80
  -2  -2  -2   61.59    2.70
  -2  -2  -2   64.09    2.70
   2  -2   2   63.79    2.60
   2   2   2   67.39    2.70
  -2   2  -2   61.89    2.70
   3  -2   2  111.89    4.50
   3  -2   2  113.29    4.60
  -3  -2  -2  104.69    4.50
  -3  -2  -2   98.19    4.60
  -3   2  -2  100.39    4.60
   3   2   2  118.49    4.60
  -4  -2  -2   40.30    1.80
   4  -2   2   41.30    1.90
  -4   2  -2   37.00    1.80
  -4   2  -2   38.70    1.70
   4   2   2   41.20    1.80
   5  -2   2   18.70    1.10
  -5  -2  -2   18.60    1.00
  -5   2  -2   20.50    1.00
  -5   2  -2   19.00    0.90
   5   2   2   19.30    1.00
   6  -2   2   83.99    3.80
  -6  -2  -2   83.29    3.70
  -6   2  -2   86.79    3.50
  -6   2  -2   82.99    3.70
   6   2   2   79.09    3.70
  -7  -2  -2   70.19    3.10
   7  -2   2   66.99    3.20
  -7   2  -2   69.79    3.10
   7   2   2   66.49    3.10
  -8  -2  -2   10.70    0.80
   8  -2   2   12.30    0.90
   8   2   2   11.10    0.90
  -8   2  -2   11.10    0.80
   9  -2   2  121.79    5.30
  -9  -2  -2  118.89    5.20
   9   2   2  109.79    5.30
  -9   2  -2  116.79    5.20
  10  -2   2    4.40    0.70
 -10  -2  -2    4.10    0.60
 -10   2  -2    4.20    0.60
  11  -2   2   11.40    1.10
 -11  -2  -2   12.30    1.00
 -11   2  -2   11.70    1.10
 -12  -2  -2   20.60    1.40
  12  -2   2   16.50    2.00
 -12   2  -2   18.50    1.40
  12  -3  -2    0.70    0.60
 -12  -3   2    0.90    0.50
 -12   3   2    0.00    0.40
  11  -3  -2    5.70    0.90
 -11   3   2    6.40    0.80
  11   3  -2    5.80    0.80
 -10  -3   2   26.00    1.50
  10  -3  -2   24.70    1.70
 -10   3   2   27.50    1.60
  10   3  -2   25.60    1.60
  -9  -3   2   11.30    0.90
   9  -3  -2   11.80    1.00
   9   3  -2   10.60    0.90
  -9   3   2   11.60    0.90
   8  -3  -2   79.99    3.80
  -8  -3   2   81.99    3.70
   8   3  -2   83.49    3.70
  -8   3   2   77.49    3.70
   7  -3  -2    7.30    0.80
  -7  -3   2    9.70    0.70
   7   3  -2    9.20    0.70
  -7   3   2    9.30    0.70
  -6  -3   2    8.90    0.70
   6  -3  -2    9.90    0.80
   6   3  -2   10.20    0.70
  -6   3   2    8.70    0.70
  -5  -3   2   11.10    0.70
   5  -3  -2    9.60    0.70
   5   3  -2    9.80    0.60
  -5   3   2    9.60    0.70
   5   3  -2   10.70    0.50
  -4  -3   2   85.49    3.80
   4  -3  -2   88.29    3.80
  -4   3   2   83.49    3.60
   4   3  -2   90.79    3.60
   4   3  -2   78.29    3.70
  -4   3   2   92.99    3.80
   3  -3  -2 1762.22   77.29
  -3  -3   2 1675.43   72.39
   3   3  -2 1752.22   72.19
  -3   3   2 1832.42   71.99
  -3   3   2 1724.33   72.59
  -2  -3   2   26.80    1.20
   2  -3  -2   27.10    1.20
  -2   3   2   25.10    1.20
   2   3  -2   23.20    1.10
  -2   3   2   24.90    1.10
   2   3  -2   27.40    1.20
  -1  -3   2  197.78    9.20
   1  -3  -2  239.98    9.30
  -1  -3   2  228.68    9.30
  -1   3   2  233.68    9.30
   1   3  -2  210.68    9.20
  -1   3   2  224.58    9.20
   0  -3  -2   75.69    3.10
   0  -3   2   66.29    3.10
   0  -3   2   68.89    3.10
   0  -3  -2   76.89    3.10
   0   3  -2   75.99    3.10
   0   3   2   76.99    3.10
  -1  -3  -2    2.80    0.30
  -1  -3  -2    2.90    0.20
   1  -3   2    2.70    0.30
   1   3   2    3.10    0.20
  -1   3  -2    3.00    0.30
   2  -3   2  491.95   19.80
  -2  -3  -2  481.25   19.80
  -2  -3  -2  496.95   19.90
   2  -3   2  474.75   19.90
  -2   3  -2  448.86   19.80
   2   3   2  481.65   19.80
  -3  -3  -2  273.47   11.40
  -3  -3  -2  262.17   11.30
   3  -3   2  274.47   11.50
   3  -3   2  282.17   11.20
  -3   3  -2  259.97   11.40
   3   3   2  286.27   11.40
  -4  -3  -2    0.50    0.20
   4  -3   2    0.60    0.20
  -4  -3  -2    0.70    0.10
  -4   3  -2    0.70    0.20
   4   3   2    0.60    0.20
  -5  -3  -2  311.87   13.40
  -5  -3  -2  316.37   13.20
   5  -3   2  333.27   13.50
  -5   3  -2  318.47   13.40
   5   3   2  320.47   13.40
  -6  -3  -2   39.00    1.90
  -6  -3  -2   38.20    1.70
   6  -3   2   39.60    2.00
   6   3   2   39.10    1.90
  -6   3  -2   39.50    1.90
  -7  -3  -2    3.80    0.50
   7  -3   2    3.10    0.60
   7   3   2    3.50    0.50
  -7   3  -2    4.30    0.50
  -8  -3  -2   18.90    1.20
   8  -3   2   16.70    1.20
  -8   3  -2   20.00    1.20
   8   3   2   17.10    1.20
  -9  -3  -2   67.39    3.10
   9  -3   2   63.79    3.20
   9   3   2   65.69    3.20
  -9   3  -2   66.89    3.20
 -10  -3  -2    0.50    0.40
  10  -3   2    0.80    0.40
  10   3   2    1.10    0.50
 -10   3  -2    1.60    0.50
  11  -3   2    8.60    1.00
 -11  -3  -2    8.10    0.90
 -11   3  -2    8.00    0.90
 -12  -3  -2    6.10    0.80
  12  -3   2    4.30    0.80
 -12   3  -2    5.70    0.80
  12  -4  -2   -0.10    0.60
 -12   4   2    0.10    0.50
  12   4  -2    0.00    0.50
 -11  -4   2   -0.20    0.40
  11  -4  -2   -0.40    0.40
  11   4  -2   -0.30    0.50
 -11   4   2    0.70    0.50
 -10  -4   2    0.60    0.40
  10  -4  -2    1.20    0.50
 -10   4   2   -0.10    0.40
  10   4  -2    1.10    0.50
  -9  -4   2    8.10    0.80
   9  -4  -2    7.40    0.90
  -9   4   2    6.90    0.80
   9   4  -2    5.40    0.70
  -8  -4   2   -0.40    0.20
   8  -4  -2   -0.50    0.40
   8   4  -2    0.20    0.30
  -8   4   2    0.30    0.30
   7  -4  -2    0.50    0.40
  -7  -4   2    0.60    0.30
   7   4  -2    0.70    0.30
  -7   4   2    0.30    0.30
   6  -4  -2   13.00    1.00
  -6  -4   2   13.90    0.90
  -6   4   2   11.80    0.80
   6   4  -2   11.10    0.80
  -5  -4   2    5.40    0.50
   5  -4  -2    5.70    0.60
  -5   4   2    5.80    0.50
   5   4  -2    6.80    0.50
  -4  -4   2 1026.00   44.40
   4  -4  -2 1125.89   44.50
  -4   4   2 1059.59   44.50
   4   4  -2 1099.09   44.40
   3  -4  -2 1808.02   69.69
  -3  -4   2 1792.82   69.99
   3  -4  -2 1563.84   69.49
  -3   4   2 1586.04   69.89
  -2  -4   2  910.31   36.00
   2  -4  -2  870.51   36.10
   2   4  -2  852.41   36.00
  -2   4   2  861.31   36.00
   1  -4  -2   23.10    1.10
  -1  -4   2   22.90    1.00
  -1  -4   2   24.30    1.10
   1  -4  -2   21.70    1.10
   1   4  -2   20.60    1.10
  -1   4   2   24.60    1.10
   0  -4  -2   13.10    0.70
   0  -4   2   12.80    0.70
   0  -4  -2   12.40    0.70
   0  -4   2   13.70    0.70
   0   4   2   12.30    0.70
   0   4  -2   12.70    0.70
  -1  -4  -2  351.56   14.00
   1  -4   2  319.27   14.00
  -1  -4  -2  329.87   13.90
   1   4   2  347.27   14.00
  -1   4  -2  338.17   14.00
   2  -4   2  145.09    6.10
  -2  -4  -2  140.39    6.10
   2  -4   2  143.09    5.90
  -2  -4  -2  140.99    5.90
   2   4   2  146.69    6.00
  -2   4  -2  140.49    6.10
  -3  -4  -2   51.39    2.30
  -3  -4  -2   50.39    2.10
   3  -4   2   48.40    2.30
   3  -4   2   50.99    2.10
   3   4   2   47.90    2.20
  -3   4  -2   49.40    2.30
  -4  -4  -2    1.80    0.40
  -4  -4  -2    2.00    0.20
   4  -4   2    1.70    0.30
  -4   4  -2    2.20    0.30
   4   4   2    2.10    0.30
   5  -4   2   40.60    2.10
  -5  -4  -2   41.30    2.00
   5   4   2   45.30    2.00
  -5   4  -2   40.30    2.00
  -6  -4  -2    1.70    0.40
   6  -4   2    2.20    0.40
   6   4   2    1.40    0.30
  -6   4  -2    2.30    0.40
   7  -4   2  503.85   22.10
  -7  -4  -2  558.64   22.00
   7   4   2  499.55   21.90
  -7   4  -2  542.35   22.00
  -8  -4  -2    0.90    0.40
   8  -4   2    0.90    0.40
  -8   4  -2    1.30    0.40
   8   4   2    0.60    0.40
  -9  -4  -2    1.70    0.40
   9  -4   2    2.30    0.50
  -9   4  -2    2.90    0.60
   9   4   2    1.70    0.50
 -10  -4  -2    0.00    0.40
  10  -4   2    0.50    0.50
 -10   4  -2    0.70    0.50
  10   4   2    1.10    0.50
  11  -4   2    8.20    1.00
  11   4   2    6.80    0.90
 -11   4  -2    8.60    1.00
  12  -4   2    1.30    0.60
 -12   4  -2    1.10    0.60
  12  -5  -2    2.10    0.70
 -11  -5   2   17.20    1.30
  11  -5  -2   14.60    1.40
 -11   5   2   15.10    1.30
  11   5  -2   14.90    1.30
 -10  -5   2    6.60    0.80
  10  -5  -2    5.60    0.90
  10   5  -2    8.60    0.90
 -10   5   2    5.50    0.80
   9  -5  -2    0.70    0.50
  -9  -5   2    0.20    0.40
  -9   5   2    0.40    0.40
   9   5  -2    0.40    0.40
  -8  -5   2    6.00    0.70
   8  -5  -2    3.60    0.70
   8   5  -2    3.70    0.50
  -8   5   2    4.80    0.70
   7  -5  -2    4.50    0.70
  -7  -5   2    4.40    0.60
  -7   5   2    3.70    0.60
   7   5  -2    4.50    0.50
  -6  -5   2   56.69    2.70
   6  -5  -2   54.29    2.80
  -6   5   2   56.49    2.70
   6   5  -2   57.09    2.60
   5  -5  -2  131.19    5.80
  -5  -5   2  140.29    5.70
  -5   5   2  129.09    5.70
   5   5  -2  120.19    5.60
   4  -5  -2  168.38    7.40
  -4  -5   2  176.28    7.40
  -4   5   2  182.58    7.40
   4   5  -2  163.08    7.30
  -3  -5   2  186.68    8.00
   3  -5  -2  179.48    8.10
   3  -5  -2  191.28    7.90
   3   5  -2  192.28    8.00
  -3   5   2  196.88    8.00
  -2  -5   2   26.40    1.10
   2  -5  -2   23.60    1.30
  -2  -5   2   23.80    1.20
   2   5  -2   24.00    1.20
  -2   5   2   22.90    1.20
  -1  -5   2  362.66   14.90
   1  -5  -2  350.76   14.90
  -1  -5   2  341.17   14.80
   1  -5  -2  358.86   14.90
   1   5  -2  359.06   14.90
  -1   5   2  376.56   14.90
   0  -5  -2   75.89    3.20
   0  -5   2   71.39    3.20
   0  -5   2   70.79    3.20
   0  -5  -2   70.49    3.20
   0   5  -2   73.89    3.20
   0   5   2   75.09    3.20
   1  -5   2   50.99    2.30
  -1  -5  -2   52.49    2.30
   1  -5   2   47.30    2.20
  -1  -5  -2   50.59    2.20
   1   5   2   54.49    2.30
  -1   5  -2   49.20    2.30
   2  -5   2   72.39    3.30
   2  -5   2   77.49    3.20
  -2  -5  -2   77.99    3.30
  -2  -5  -2   70.19    3.20
  -2   5  -2   73.89    3.30
   2   5   2   78.09    3.30
  -3  -5  -2   30.70    1.30
   3  -5   2   30.10    1.60
  -3  -5  -2   30.90    1.60
   3  -5   2   31.30    1.30
   3   5   2   32.10    1.50
  -3   5  -2   30.10    1.50
  -4  -5  -2  114.79    5.10
   4  -5   2  112.29    5.10
  -4   5  -2  116.59    5.10
   4   5   2  119.29    5.00
   5  -5   2   28.70    1.60
  -5  -5  -2   26.80    1.50
   5   5   2   29.30    1.40
  -5   5  -2   26.20    1.50
   6  -5   2    8.10    0.80
  -6  -5  -2    6.70    0.70
   6   5   2    8.80    0.70
  -6   5  -2    7.20    0.80
   7  -5   2    9.60    1.00
  -7  -5  -2    9.70    0.90
   7   5   2   10.40    0.80
  -7   5  -2    9.80    0.90
  -8  -5  -2   27.50    1.50
   8  -5   2   24.80    1.60
   8   5   2   24.90    1.50
  -8   5  -2   23.20    1.50
   9  -5   2   13.20    1.20
  -9  -5  -2   14.40    1.10
   9   5   2   15.10    1.10
  -9   5  -2   14.70    1.10
 -10  -5  -2    9.70    1.00
  10  -5   2    8.50    1.00
 -10   5  -2   10.00    1.00
  10   5   2    9.10    1.00
 -11  -5  -2   -0.10    0.40
  11  -5   2    0.30    0.60
 -11   5  -2    0.40    0.40
  11   5   2    0.10    0.50
 -12  -6   2    5.50    0.90
 -11  -6   2    9.70    1.00
  11  -6  -2    9.30    1.20
  11   6  -2    9.90    1.10
 -11   6   2   12.10    1.20
 -10  -6   2   12.50    1.10
  10  -6  -2   11.50    1.20
 -10   6   2   10.60    1.10
  10   6  -2   10.80    1.00
  -9  -6   2    6.10    0.80
   9  -6  -2    4.60    0.80
   9   6  -2    4.80    0.70
  -9   6   2    6.10    0.80
  -8  -6   2    3.90    0.60
   8  -6  -2    4.20    0.70
   8   6  -2    4.40    0.60
  -8   6   2    4.20    0.70
   7  -6  -2    0.40    0.40
  -7  -6   2    0.30    0.30
  -7   6   2   -0.20    0.30
   7   6  -2    0.20    0.30
  -6  -6   2  503.05   20.20
   6  -6  -2  448.56   20.30
  -6   6   2  494.05   20.20
   6   6  -2  484.95   20.10
   5  -6  -2  410.36   16.50
  -5  -6   2  385.56   16.40
   5   6  -2  376.46   16.30
  -5   6   2  386.76   16.40
   4  -6  -2   94.09    4.30
  -4  -6   2   94.09    4.20
   4   6  -2   92.69    4.10
  -4   6   2   96.99    4.20
   3  -6  -2    7.40    0.70
  -3  -6   2    7.40    0.60
   3   6  -2    7.80    0.60
  -3   6   2    7.20    0.60
   2  -6  -2   18.70    1.00
  -2  -6   2   17.60    0.80
  -2  -6   2   17.70    1.00
   2   6  -2   16.40    0.90
  -2   6   2   16.50    1.00
  -1  -6   2  116.79    5.00
   1  -6  -2  118.99    5.00
  -1  -6   2  119.09    4.90
   1  -6  -2  112.59    5.00
  -1   6   2  114.19    5.00
   1   6  -2  116.29    5.00
   0  -6   2  551.54   23.30
   0  -6  -2  564.34   23.30
   0  -6   2  610.14   23.30
   0  -6  -2  570.44   23.30
   0   6   2  569.94   23.30
   0   6  -2  505.55   23.30
   1  -6   2    1.40    0.20
  -1  -6  -2    1.50    0.20
   1  -6   2    1.40    0.30
  -1  -6  -2    1.30    0.30
  -1   6  -2    1.30    0.30
   1   6   2    1.90    0.30
   2  -6   2    0.70    0.20
  -2  -6  -2    0.80    0.20
  -2  -6  -2    0.60    0.30
   2  -6   2    0.30    0.20
  -2   6  -2    0.60    0.20
   2   6   2    0.70    0.20
  -3  -6  -2  197.38    8.40
   3  -6   2  199.58    8.40
  -3   6  -2  189.88    8.40
   3   6   2  200.88    8.30
   4  -6   2   98.89    4.50
  -4  -6  -2  100.59    4.40
   4   6   2   99.89    4.30
  -4   6  -2   97.09    4.40
  -5  -6  -2  394.66   16.40
   5  -6   2  392.86   16.50
   5   6   2  401.76   16.30
  -5   6  -2  372.96   16.40
   6  -6   2    0.40    0.40
  -6  -6  -2   -0.20    0.30
  -6   6  -2    0.30    0.40
   6   6   2    0.60    0.30
   7  -6   2   11.20    1.00
  -7  -6  -2   12.70    1.00
  -7   6  -2   14.10    1.00
   7   6   2   13.20    0.90
   8  -6   2    5.10    0.80
  -8  -6  -2    5.10    0.70
   8   6   2    4.50    0.60
  -8   6  -2    5.30    0.70
   9  -6   2    0.40    0.50
  -9  -6  -2    0.40    0.50
  -9   6  -2    0.60    0.40
   9   6   2    0.90    0.50
 -10  -6  -2   -0.10    0.40
  10  -6   2   -0.40    0.50
  10   6   2   -0.10    0.50
 -10   6  -2    0.30    0.50
 -11  -6  -2    0.20    0.50
  11  -6   2   -0.20    0.50
  11   6   2   -0.30    0.40
 -11   6  -2    0.30    0.50
 -11  -7   2    4.50    0.80
 -10  -7   2    0.50    0.50
  10  -7  -2    0.80    0.70
 -10   7   2    1.40    0.60
  10   7  -2    1.10    0.60
   9  -7  -2    7.20    1.00
  -9  -7   2    6.60    0.90
  -9   7   2    7.90    1.00
   9   7  -2    8.30    0.90
   8  -7  -2   41.30    2.40
  -8  -7   2   43.90    2.30
  -8   7   2   42.20    2.30
   8   7  -2   39.30    2.20
   7  -7  -2   73.29    3.80
  -7  -7   2   84.19    3.80
   7   7  -2   79.69    3.70
  -7   7   2   80.99    3.80
   6  -7  -2   46.90    2.50
  -6  -7   2   48.80    2.40
   6   7  -2   46.20    2.30
  -6   7   2   44.80    2.40
  -5  -7   2  105.19    4.70
   5  -7  -2  104.49    4.80
  -5   7   2  110.69    4.80
   5   7  -2  100.49    4.70
   4  -7  -2   52.19    2.70
  -4  -7   2   55.59    2.60
  -4   7   2   56.59    2.60
   4   7  -2   50.39    2.50
  -3  -7   2    3.60    0.50
   3  -7  -2    4.80    0.60
  -3   7   2    4.10    0.50
   3   7  -2    3.70    0.50
  -2  -7   2    1.60    0.30
   2  -7  -2    0.80    0.20
   2  -7  -2    1.60    0.40
  -2   7   2    1.70    0.30
   2   7  -2    1.60    0.30
  -1  -7   2   91.89    4.10
  -1  -7   2   95.79    4.00
   1  -7  -2   91.39    4.20
   1  -7  -2   97.49    4.10
   1   7  -2   95.59    4.10
  -1   7   2   90.79    4.10
   0  -7   2   17.20    1.00
   0  -7  -2   19.30    1.00
   0  -7  -2   17.70    1.00
   0  -7   2   18.50    1.00
   0   7  -2   16.40    1.00
   0   7   2   17.70    1.00
   1  -7   2  131.99    5.40
   1  -7   2  128.89    5.50
  -1  -7  -2  127.59    5.50
  -1  -7  -2  126.29    5.40
   1   7   2  120.99    5.40
  -1   7  -2  120.19    5.50
   2  -7   2   16.00    1.00
  -2  -7  -2   17.60    1.00
  -2   7  -2   18.30    1.10
   2   7   2   15.00    0.90
   3  -7   2    2.20    0.40
  -3  -7  -2    2.30    0.40
   3   7   2    1.40    0.40
  -3   7  -2    2.30    0.40
   4  -7   2    1.60    0.50
  -4  -7  -2    2.80    0.50
   4   7   2    1.20    0.40
  -4   7  -2    1.90    0.40
   5  -7   2   23.20    1.50
  -5  -7  -2   25.50    1.50
   5   7   2   25.90    1.40
  -5   7  -2   23.10    1.40
   6  -7   2    0.60    0.40
  -6  -7  -2    0.90    0.40
  -6   7  -2    1.10    0.40
   6   7   2    1.20    0.40
  -7  -7  -2    1.70    0.50
   7  -7   2    2.80    0.60
   7   7   2    1.00    0.40
  -7   7  -2    2.10    0.50
  -8  -7  -2   -0.10    0.40
   8  -7   2    0.50    0.50
   8   7   2   -0.30    0.40
  -8   7  -2   -0.30    0.40
   9  -7   2   16.10    1.40
  -9  -7  -2   14.30    1.20
   9   7   2   15.00    1.20
  -9   7  -2   17.40    1.40
  10  -7   2    7.70    1.10
 -10  -7  -2    7.90    1.00
  10   7   2   10.50    1.00
 -10   7  -2   10.70    1.10
 -11  -7  -2   21.10    1.80
  10  -8  -2    1.50    0.70
 -10  -8   2    1.10    0.60
  10   8  -2    1.60    0.60
 -10   8   2    0.80    0.60
   9  -8  -2    8.10    1.10
  -9  -8   2    5.40    0.80
  -9   8   2    6.50    0.90
   9   8  -2    6.00    0.80
   8  -8  -2   84.79    4.20
  -8  -8   2   85.49    4.00
  -8   8   2   86.89    4.10
   8   8  -2   75.99    3.90
   7  -8  -2   20.30    1.60
  -7  -8   2   18.10    1.40
   7   8  -2   20.00    1.30
  -7   8   2   20.70    1.40
  -6  -8   2    4.70    0.70
   6  -8  -2    5.20    0.80
  -6   8   2    4.30    0.70
   6   8  -2    4.50    0.60
  -5  -8   2    8.10    0.80
   5  -8  -2    7.10    0.90
  -5   8   2    7.10    0.80
   5   8  -2    6.60    0.70
   4  -8  -2    0.90    0.40
  -4  -8   2    0.20    0.30
   4   8  -2    0.20    0.30
  -4   8   2    0.00    0.30
   3  -8  -2   25.70    1.50
  -3  -8   2   25.20    1.40
  -3   8   2   24.40    1.40
   3   8  -2   25.40    1.40
  -2  -8   2   49.70    2.40
   2  -8  -2   48.70    2.50
   2   8  -2   51.69    2.40
  -2   8   2   50.79    2.40
   1  -8  -2   71.29    3.30
  -1  -8   2   68.59    3.30
   1  -8  -2   77.59    3.30
   1   8  -2   70.69    3.30
  -1   8   2   72.89    3.30
   0  -8  -2    4.40    0.50
   0  -8  -2    5.40    0.50
   0  -8   2    5.20    0.50
   0  -8   2    5.30    0.50
   0   8  -2    4.40    0.50
   0   8   2    4.50    0.50
   1  -8   2  141.19    6.10
   1  -8   2  143.79    6.00
  -1  -8  -2  136.39    6.10
   1   8   2  136.69    6.00
  -1   8  -2  140.49    6.10
  -2  -8  -2   33.90    1.80
   2  -8   2   34.10    1.80
   2   8   2   36.20    1.80
  -2   8  -2   36.70    1.80
   3  -8   2  238.48   10.30
  -3  -8  -2  246.48   10.30
  -3   8  -2  241.28   10.20
   3   8   2  231.68   10.10
  -4  -8  -2    8.50    0.80
   4  -8   2    8.40    0.90
   4   8   2    8.20    0.70
  -4   8  -2    8.70    0.80
  -5  -8  -2    2.10    0.50
   5  -8   2    1.80    0.50
  -5   8  -2    2.30    0.50
   5   8   2    2.70    0.50
  -6  -8  -2    4.30    0.70
   6  -8   2    4.20    0.70
   6   8   2    2.80    0.50
  -6   8  -2    3.90    0.70
  -7  -8  -2    2.90    0.60
   7  -8   2    3.90    0.70
  -7   8  -2    4.60    0.70
   7   8   2    4.30    0.60
  -8  -8  -2   -0.30    0.50
   8  -8   2    0.70    0.50
   8   8   2   -0.10    0.40
  -8   8  -2    0.60    0.50
   9  -8   2    0.50    0.50
  -9  -8  -2    0.60    0.50
  -9   8  -2    0.40    0.50
   9   8   2    0.70    0.50
 -10  -8  -2    3.50    0.70
  10   8   2    5.00    1.30
   9  -9  -2   10.10    1.30
  -9  -9   2    8.60    1.00
   9   9  -2    9.40    1.10
  -9   9   2    7.90    1.00
  -8  -9   2    5.20    0.80
   8  -9  -2    6.80    1.00
   8   9  -2    5.40    0.80
  -8   9   2    6.50    0.90
  -7  -9   2   49.70    2.50
   7  -9  -2   44.40    2.60
   7   9  -2   42.60    2.40
  -7   9   2   46.40    2.50
   6  -9  -2    1.50    0.50
  -6  -9   2    1.20    0.40
   6   9  -2    0.70    0.50
  -6   9   2    1.60    0.50
   5  -9  -2    3.40    0.60
  -5  -9   2    3.80    0.60
   5   9  -2    3.70    0.60
  -5   9   2    3.80    0.60
  -4  -9   2   14.00    1.00
   4  -9  -2   14.40    1.10
  -4   9   2   12.90    1.00
   4   9  -2   14.00    1.00
  -3  -9   2   16.80    1.20
   3  -9  -2   17.60    1.20
   3   9  -2   20.00    1.10
  -3   9   2   16.60    1.20
   2  -9  -2    2.20    0.50
  -2  -9   2    2.00    0.40
   2   9  -2    1.40    0.40
  -2   9   2    1.60    0.40
   1  -9  -2   -0.60    0.30
  -1  -9   2   -0.10    0.30
  -1   9   2    0.00    0.30
   1   9  -2    0.20    0.30
   0  -9   2   -0.20    0.20
   0  -9  -2    0.10    0.30
   0   9   2   -0.60    0.30
   0   9  -2    0.50    0.30
  -1  -9  -2   84.39    3.80
   1   9   2   83.19    3.70
  -1   9  -2   78.29    3.80
  -2  -9  -2    3.60    0.50
   2  -9   2    4.50    0.60
  -2   9  -2    3.00    0.50
   2   9   2    4.40    0.60
  -3  -9  -2    1.80    0.50
   3  -9   2    2.10    0.50
   3   9   2    2.20    0.40
  -3   9  -2    1.90    0.50
  -4  -9  -2   13.40    1.10
   4  -9   2   14.50    1.10
   4   9   2   12.10    1.00
  -4   9  -2   13.30    1.00
   5  -9   2   -0.10    0.40
  -5  -9  -2    0.20    0.40
   5   9   2    0.00    0.30
  -5   9  -2    0.00    0.40
   6  -9   2   21.10    1.50
  -6  -9  -2   22.60    1.50
  -6   9  -2   20.40    1.40
   6   9   2   21.90    1.40
   7  -9   2   20.70    1.50
  -7  -9  -2   18.30    1.40
  -7   9  -2   21.90    1.50
   7   9   2   17.40    1.30
   8  -9   2    1.00    0.60
  -8  -9  -2   -0.30    0.40
  -8   9  -2    0.00    0.40
   8   9   2   -0.30    0.40
   9  -9   2    9.00    1.30
  -9  -9  -2   10.10    1.70
   9   9   2   10.60    1.10
  -8 -10   2    9.80    1.20
   8 -10  -2    9.70    1.20
   8  10  -2    7.40    1.10
  -8  10   2    7.70    1.00
   7 -10  -2    1.20    0.60
  -7 -10   2    1.00    0.50
  -7  10   2    1.70    0.60
   7  10  -2    0.90    0.50
  -6 -10   2    6.40    0.80
   6 -10  -2    5.80    0.90
  -6  10   2    6.30    0.90
   6  10  -2    4.40    0.70
   5 -10  -2    0.10    0.40
  -5 -10   2   -0.20    0.40
   5  10  -2    0.30    0.40
  -5  10   2    0.50    0.40
  -4 -10   2    7.00    0.80
   4 -10  -2    7.20    0.90
  -4  10   2    8.10    0.90
   4  10  -2    6.50    0.70
  -3 -10   2   14.10    1.10
   3 -10  -2   14.40    1.20
  -3  10   2   15.20    1.10
   3  10  -2   16.50    1.10
  -2 -10   2   -0.10    0.30
  -2  10   2    0.00    0.30
   2  10  -2    0.60    0.40
  -1 -10   2   29.90    1.60
  -1  10   2   28.50    1.70
   1  10  -2   31.00    1.70
   0  10   2   93.79    4.30
   0  10  -2   96.29    4.30
  -1 -10  -2   14.70    1.10
   1  10   2   17.10    1.10
  -1  10  -2   15.30    1.10
  -2 -10  -2   24.30    1.50
  -2  10  -2   23.40    1.50
   2  10   2   24.50    1.40
   3 -10   2   20.40    1.40
  -3 -10  -2   20.50    1.40
  -3  10  -2   22.20    1.40
   3  10   2   21.10    1.30
  -4 -10  -2    0.00    0.40
   4 -10   2    0.10    0.40
  -4  10  -2    0.00    0.40
   4  10   2   -0.10    0.40
   5 -10   2    3.00    0.70
  -5 -10  -2    3.50    0.60
   5  10   2    2.80    0.60
  -5  10  -2    4.00    0.70
   6 -10   2   -0.20    0.50
  -6 -10  -2   -0.70    0.40
  -6  10  -2    0.30    0.40
   6  10   2    0.00    0.40
  -7 -10  -2   -0.20    0.50
   7 -10   2    0.90    0.60
   7  10   2   -0.50    0.40
  -7  10  -2    0.60    0.60
   8 -10   2    0.40    0.50
   8  10   2    0.50    0.80
   7 -11  -2   -0.50    0.50
   6 -11  -2    2.40    0.70
  -6 -11   2    3.60    0.70
   6  11  -2    3.60    0.70
  -6  11   2    4.30    0.80
   5 -11  -2    3.00    0.70
  -5 -11   2    3.70    0.70
  -5  11   2    2.80    0.70
   5  11  -2    3.40    0.60
   4 -11  -2    0.10    0.50
  -4 -11   2   -0.30    0.40
  -4  11   2    0.10    0.40
   4  11  -2    0.40    0.40
  -3 -11   2    1.30    0.50
   3  11  -2    2.00    0.50
  -3  11   2    2.20    0.60
  -2 -11   2   26.10    1.50
  -2  11   2   26.30    1.60
   2  11  -2   24.70    1.50
   1  11  -2   46.20    2.40
  -1  11   2   47.90    2.40
   0  11   2    3.10    0.60
   0  11  -2    2.80    0.60
   1  11   2    2.70    0.50
  -1  11  -2    1.80    0.50
  -2 -11  -2    0.60    0.40
  -2  11  -2    0.60    0.50
   2  11   2    1.00    0.40
  -3 -11  -2    6.30    0.80
  -3  11  -2    6.20    0.80
   3  11   2    6.10    0.70
  -4 -11  -2    7.30    0.90
   4  11   2    6.90    0.80
  -4  11  -2    9.50    1.00
  -5 -11  -2    6.10    0.80
   5 -11   2    7.20    0.90
   5  11   2    6.30    0.80
  -5  11  -2    7.10    0.90
   6 -11   2    3.00    0.70
  -6 -11  -2    3.40    0.80
   6  11   2    2.30    0.60
  -6  11  -2    3.50    0.70
   7 -11   2    4.20    1.00
   6 -12  -2    8.70    1.20
  -5 -12   2    1.60    0.70
  -4 -12   2    0.10    0.50
  -4  12   2    0.50    0.50
   4  12  -2   -0.50    0.50
  -3 -12   2    0.20    0.50
  -3  12   2    0.00    0.50
   3  12  -2   -0.10    0.40
  -2  12   2   25.40    1.70
   2  12  -2   25.90    1.60
   1  12  -2    1.30    0.60
  -1  12   2    0.50    0.40
   0  12   2    1.20    0.50
   0  12  -2    1.50    0.60
   1  12   2    8.10    0.90
  -1  12  -2    7.30    0.90
   2  12   2    3.30    0.60
  -2  12  -2    3.20    0.60
  -3 -12  -2    5.60    0.80
  -3  12  -2    6.50    0.90
   3  12   2    6.10    0.80
  -4 -12  -2    0.60    0.50
  -4  12  -2    1.00    0.90
   4  12   2    0.60    0.50
 -13   0   3   -0.20    0.50
 -12   0   3   -0.40    0.40
 -11   0   3    0.30    0.40
 -10   0   3    0.30    0.30
  -9   0   3    0.40    0.30
   9   0  -3   -0.60    0.30
   8   0  -3   -0.30    0.20
  -8   0   3    0.10    0.20
  -8   0   3    0.10    0.20
  -7   0   3    0.20    0.20
  -7   0   3    0.10    0.20
   7   0  -3    0.00    0.20
  -6   0   3    0.50    0.20
   6   0  -3    0.20    0.20
   6   0  -3    0.30    0.20
   5   0  -3    0.20    0.20
  -5   0   3    0.10    0.10
   5   0  -3    0.00    0.20
   4   0  -3   -0.10    0.10
   4   0  -3    0.00    0.10
  -4   0   3    0.00    0.10
   3   0  -3    0.00    0.10
  -3   0   3    0.00    0.10
   3   0  -3    0.10    0.10
  -1   0   3    0.20    0.10
   1   0  -3    0.00    0.10
   1   0  -3    0.20    0.10
   0   0   3    0.40    0.10
   0   0  -3    0.60    0.10
   2   0   3    0.10    0.10
   2   0   3    0.40    0.10
  -2   0  -3    0.10    0.10
   3   0   3    0.10    0.10
   3   0   3    0.00    0.10
  -3   0  -3    0.10    0.10
  -4   0  -3    0.00    0.10
   4   0   3    0.00    0.10
  -4   0  -3    0.70    0.20
  -5   0  -3    0.10    0.10
   5   0   3    0.00    0.10
  -5   0  -3    0.00    0.10
  -6   0  -3    0.10    0.20
  -6   0  -3   -0.10    0.10
   6   0   3   -0.20    0.20
   7   0   3    0.00    0.20
  -7   0  -3    0.00    0.20
  -7   0  -3    0.00    0.20
  -8   0  -3    0.10    0.20
   8   0   3    0.10    0.20
  -9   0  -3   -0.10    0.30
   9   0   3   -0.10    0.30
 -10   0  -3    0.60    0.40
  10   0   3    0.00    0.50
 -11   0  -3    0.10    0.40
 -12   0  -3   -0.20    0.40
 -13  -1   3    3.20    1.10
 -12  -1   3   12.10    1.10
 -12   1   3   11.40    1.10
 -11  -1   3   26.00    1.60
 -11   1   3   25.10    1.60
  10  -1  -3   29.70    1.80
 -10  -1   3   29.10    1.70
 -10   1   3   32.20    1.70
   9  -1  -3   62.99    3.00
  -9  -1   3   61.89    2.80
  -9  -1   3   61.19    2.90
  -9   1   3   63.79    3.00
   8  -1  -3    0.50    0.30
  -8  -1   3    0.40    0.20
   8   1  -3    0.80    0.30
   8   1  -3    0.70    0.30
  -8   1   3    0.20    0.20
   7  -1  -3    1.40    0.30
  -7  -1   3    1.10    0.20
   7   1  -3    1.60    0.30
   7   1  -3    1.00    0.30
  -7   1   3    0.90    0.20
  -7   1   3    0.90    0.30
   6  -1  -3   77.29    3.40
  -6  -1   3   74.19    3.30
   6   1  -3   72.99    3.40
  -6   1   3   73.99    3.20
  -6   1   3   79.59    3.40
  -5  -1   3  494.95   20.10
   5  -1  -3  504.65   20.20
   5   1  -3  441.36   20.10
  -5   1   3  497.45   20.20
  -5   1   3  492.65   20.00
  -4  -1   3  584.04   24.10
   4  -1  -3  554.64   24.10
  -4   1   3  587.84   25.20
  -4   1   3  608.14   24.10
   4   1  -3  580.34   24.10
   3  -1  -3  108.19    4.30
  -3  -1   3   93.79    4.30
   3   1  -3   99.59    4.30
  -3   1   3  103.49    4.30
  -3   1   3  102.39    4.20
  -2  -1   3  113.89    4.70
  -2   1   3  116.49    4.70
  -2   1   3  104.49    4.70
   2   1  -3  113.89    4.70
   1  -1  -3  224.68    9.10
  -1  -1   3  208.98    9.10
   1   1  -3  227.18    9.10
   1   1  -3  196.38    9.10
  -1   1   3  224.08    9.10
  -1   1   3  240.78    9.10
   0  -1  -3   72.79    2.90
   0  -1   3   66.49    2.90
   0   1  -3   66.39    2.80
   0   1  -3   66.69    2.80
   0   1   3   67.49    2.90
   1  -1   3  777.02   30.70
  -1  -1  -3  745.03   30.70
   1   1   3  644.64   30.70
  -1   1  -3  802.22   30.70
   2  -1   3  209.58    9.40
  -2  -1  -3  227.78    9.30
  -2   1  -3  222.28    9.30
   2   1   3  238.38    9.30
   2   1   3  227.78    9.40
   3  -1   3  177.28    7.40
  -3   1  -3  177.28    7.40
   3   1   3  178.38    7.40
   3   1   3  170.78    7.40
   3   1   3  179.88    7.40
   4  -1   3    3.70    0.40
  -4  -1  -3    3.20    0.30
   4   1   3    4.10    0.30
  -4   1  -3    3.70    0.30
   4   1   3    3.80    0.30
   5  -1   3  528.15   21.20
  -5  -1  -3  516.25   21.10
   5   1   3  516.25   21.20
  -5   1  -3  459.75   21.00
   5   1   3  515.05   21.10
  -5   1  -3  525.45   21.10
   6  -1   3  226.88    9.50
  -6  -1  -3  220.48    9.40
   6   1   3  220.68    9.40
  -6   1  -3  223.78    9.40
  -6   1  -3  216.78    9.30
   6   1   3  226.98    9.40
   7  -1   3   21.20    1.20
  -7  -1  -3   21.90    1.10
   7   1   3   21.50    1.10
  -7   1  -3   20.50    1.20
   7   1   3   19.30    1.20
  -7   1  -3   19.70    1.00
  -8  -1  -3    1.40    0.40
   8  -1   3    2.80    0.50
  -8  -1  -3    1.80    0.40
   8   1   3    2.40    0.40
  -8   1  -3    1.90    0.40
   9  -1   3  129.29    5.60
  -9  -1  -3  120.99    5.50
  -9   1  -3  122.69    5.50
  10  -1   3   25.10    1.60
 -10  -1  -3   26.50    1.50
 -10   1  -3   27.50    1.60
  11  -1   3    9.50    1.10
 -11  -1  -3   11.60    1.00
 -11   1  -3   10.50    1.00
 -12  -1  -3    0.90    0.50
 -12   1  -3    1.30    0.50
 -12  -2   3    2.10    0.60
 -12   2   3    1.60    0.50
  11  -2  -3   36.70    2.20
 -11  -2   3   37.90    2.10
 -11   2   3   43.70    2.20
  10  -2  -3    1.10    0.50
 -10  -2   3    1.20    0.40
  10   2  -3    1.30    0.50
 -10   2   3    1.10    0.40
   9  -2  -3   12.60    1.10
  -9  -2   3   14.20    0.90
  -9   2   3   14.40    1.00
   9   2  -3   14.80    1.00
  -8  -2   3   37.20    1.90
   8  -2  -3   39.00    2.10
   8   2  -3   41.70    2.00
  -8   2   3   38.40    2.00
  -7  -2   3   12.20    0.80
   7  -2  -3    8.90    0.80
  -7   2   3   10.40    0.70
   7   2  -3   12.70    0.80
   7   2  -3   10.90    0.70
  -6  -2   3   20.50    1.10
   6  -2  -3   20.80    1.20
  -6   2   3   22.30    1.20
   6   2  -3   23.50    1.20
   6   2  -3   22.20    1.10
  -6   2   3   20.40    1.00
  -4  -2   3  728.43   30.20
   4  -2  -3  751.32   30.30
   4   2  -3  701.83   30.20
  -4   2   3  703.63   30.20
  -4   2   3  720.03   30.20
   4   2  -3  784.52   30.20
   3  -2  -3   18.50    1.00
  -3  -2   3   17.60    0.90
   3   2  -3   21.10    0.90
   3   2  -3   19.50    0.90
  -3   2   3   20.80    0.90
  -3   2   3   18.10    0.90
   2  -2  -3   53.69    2.30
  -2  -2   3   49.80    2.20
   2   2  -3   51.79    2.20
  -2   2   3   51.09    2.20
  -2   2   3   49.60    2.20
   1  -2  -3   74.09    3.00
  -1  -2   3   66.39    3.00
  -1   2   3   72.19    3.00
   1   2  -3   72.79    3.00
  -1   2   3   67.99    3.00
   0  -2  -3    0.30    0.10
   0  -2   3    0.40    0.10
   0   2   3    0.50    0.10
   0   2   3    0.40    0.10
   0   2  -3    0.50    0.10
   1  -2   3  228.88    9.60
  -1  -2  -3  226.18    9.50
   1  -2   3  229.58    9.50
  -1   2  -3  230.48    9.60
   1   2   3  243.78    9.50
   1   2   3  225.98    9.60
   2  -2   3  350.66   14.20
  -2  -2  -3  347.17   14.10
   2   2   3  346.17   14.20
   2   2   3  335.17   14.10
  -2   2  -3  325.47   14.10
  -3  -2  -3  154.48    6.10
  -3  -2  -3  138.39    6.10
   3  -2   3  141.79    6.00
   3  -2   3  147.79    6.20
   3   2   3  143.19    6.10
  -3   2  -3  146.19    6.10
   4  -2   3   40.00    1.90
  -4  -2  -3   39.60    1.70
   4  -2   3   38.70    1.70
  -4  -2  -3   40.60    1.80
  -4   2  -3   40.40    1.80
   4   2   3   36.30    1.80
   5  -2   3    1.10    0.30
  -5  -2  -3    0.90    0.20
  -5   2  -3    0.90    0.10
  -5   2  -3    1.10    0.20
   5   2   3    1.10    0.20
   6  -2   3   38.70    1.90
  -6  -2  -3   35.60    1.80
  -6   2  -3   34.80    1.80
   6   2   3   35.30    1.80
  -6   2  -3   39.20    1.60
   7  -2   3   48.20    2.40
  -7  -2  -3   48.30    2.30
  -7   2  -3   48.10    2.30
   7   2   3   45.90    2.30
   8  -2   3   38.60    2.00
  -8  -2  -3   36.70    1.90
   8   2   3   38.50    2.00
  -8   2  -3   40.20    2.00
   9  -2   3    2.00    0.50
  -9  -2  -3    1.50    0.40
  -9   2  -3    3.10    0.50
   9   2   3    2.50    0.50
  10  -2   3    2.10    0.50
 -10  -2  -3    1.80    0.50
 -10   2  -3    2.10    0.50
 -11  -2  -3    1.00    0.40
  11  -2   3    2.00    0.60
 -11   2  -3    1.90    0.60
 -12  -2  -3   17.50    1.30
 -12   2  -3   15.10    1.30
  12  -3  -3    0.40    0.50
 -12  -3   3    1.00    0.50
 -12   3   3    1.70    0.60
  11  -3  -3    3.60    0.70
  11   3  -3    4.00    0.80
 -11   3   3    3.00    0.60
  10  -3  -3    0.90    0.50
 -10  -3   3    0.90    0.40
 -10   3   3    0.70    0.40
  10   3  -3    1.50    0.50
   9  -3  -3   17.00    1.20
  -9  -3   3   16.40    1.10
  -9   3   3   17.00    1.20
   9   3  -3   17.50    1.20
   8  -3  -3   39.90    2.20
  -8  -3   3   42.00    2.00
  -8   3   3   37.80    2.00
   8   3  -3   40.60    2.00
   7  -3  -3    5.30    0.60
  -7  -3   3    6.90    0.60
  -7   3   3    6.90    0.60
   7   3  -3    5.90    0.60
  -6  -3   3   11.60    0.80
   6  -3  -3   14.00    0.90
   6   3  -3   12.70    0.80
  -6   3   3   11.80    0.80
   5  -3  -3  158.28    6.70
  -5  -3   3  149.59    6.60
  -5   3   3  155.88    6.50
   5   3  -3  153.78    6.60
   5   3  -3  168.38    6.50
  -5   3   3  148.89    6.60
  -4  -3   3  209.78   10.10
   4  -3  -3  260.87   10.30
  -4   3   3  235.38   10.00
  -4   3   3  242.28   10.10
   4   3  -3  235.08   10.10
   4   3  -3  268.97   10.00
  -3  -3   3  459.95   18.90
   3  -3  -3  409.86   19.00
   3   3  -3  457.55   18.90
  -3   3   3  470.05   18.90
   3   3  -3  477.95   18.80
  -3   3   3  463.95   18.80
  -2  -3   3 1427.06   62.09
   2  -3  -3 1627.24   62.59
  -2   3   3 1389.56   61.99
   2   3  -3 1633.94   64.39
  -2   3   3 1423.96   62.39
   2   3  -3 1548.55   62.19
  -1  -3   3  119.99    5.20
   1  -3  -3  128.59    5.20
  -1  -3   3  119.89    5.20
  -1   3   3  136.29    5.20
   1   3  -3  121.79    5.20
  -1   3   3  118.29    5.20
   0  -3   3   44.70    2.10
   0  -3  -3   50.99    2.10
   0  -3   3   53.79    2.10
   0   3   3   47.60    2.20
   0   3   3   48.40    2.10
   0   3  -3   48.40    2.10
   1  -3   3  789.72   32.70
   1  -3   3  864.61   32.90
  -1  -3  -3  792.62   32.90
   1   3   3  793.72   32.70
  -1   3  -3  725.83   32.70
   1   3   3  792.62   32.60
  -2  -3  -3    0.20    0.10
   2  -3   3    0.10    0.10
   2  -3   3   -0.10    0.10
  -2  -3  -3    0.10    0.10
   2   3   3    0.70    0.10
  -2   3  -3    0.20    0.10
  -3  -3  -3  124.49    4.90
  -3  -3  -3  110.19    5.00
   3  -3   3  115.89    4.80
   3  -3   3  118.99    5.00
   3   3   3  117.39    4.90
  -3   3  -3  109.79    5.00
  -4  -3  -3    0.30    0.20
   4  -3   3    0.70    0.20
   4  -3   3    0.60    0.10
  -4  -3  -3    0.70    0.10
  -4   3  -3    0.40    0.20
   4   3   3    0.50    0.20
   5  -3   3    0.90    0.30
  -5  -3  -3    0.90    0.30
  -5  -3  -3    1.70    0.20
  -5   3  -3    1.10    0.20
  -5   3  -3    1.00    0.30
   5   3   3    1.50    0.30
   6  -3   3  165.68    7.40
  -6  -3  -3  167.68    7.40
  -6  -3  -3  179.38    7.20
   6   3   3  171.58    7.30
  -6   3  -3  172.88    7.40
   7  -3   3  369.16   15.60
  -7  -3  -3  371.46   15.50
   7   3   3  363.96   15.50
  -7   3  -3  369.06   15.50
  -8  -3  -3   16.40    1.10
   8  -3   3   16.00    1.20
  -8   3  -3   15.80    1.10
   8   3   3   16.40    1.10
   9  -3   3   25.40    1.60
  -9  -3  -3   24.90    1.50
   9   3   3   28.00    1.60
  -9   3  -3   24.40    1.50
 -10  -3  -3    6.70    0.70
  10  -3   3    5.90    0.80
  10   3   3    6.00    0.80
 -10   3  -3    7.20    0.80
 -11  -3  -3   11.00    1.00
  11  -3   3   10.70    1.10
 -11   3  -3   11.20    1.10
  12  -3   3   29.90    2.00
 -12  -3  -3   33.90    2.00
 -12   3  -3   33.50    2.00
  12  -4  -3    7.40    1.00
 -12   4   3    9.40    1.10
  12   4  -3    8.40    1.10
  11  -4  -3    1.70    0.60
 -11  -4   3    2.30    0.50
 -11   4   3    1.10    0.50
  11   4  -3    2.10    0.60
 -10  -4   3   16.90    1.20
  10  -4  -3   15.90    1.30
  10   4  -3   17.10    1.30
 -10   4   3   16.70    1.20
  -9  -4   3    0.70    0.30
   9  -4  -3    0.00    0.40
  -9   4   3    0.00    0.30
   9   4  -3    0.50    0.40
   8  -4  -3    0.20    0.40
  -8  -4   3   -0.60    0.30
   8   4  -3    0.10    0.30
  -8   4   3   -0.10    0.30
   7  -4  -3    4.00    0.70
  -7  -4   3    4.60    0.60
  -7   4   3    4.10    0.50
   7   4  -3    4.60    0.50
   6  -4  -3    6.30    0.70
  -6  -4   3    8.90    0.70
  -6   4   3    7.70    0.60
   6   4  -3    9.70    0.70
   5  -4  -3   11.20    0.80
  -5  -4   3   11.70    0.80
  -5   4   3   10.00    0.70
   5   4  -3   12.50    0.70
   4  -4  -3  380.96   17.50
  -4  -4   3  422.36   17.50
   4   4  -3  410.56   17.40
  -4   4   3  435.06   17.30
  -4   4   3  445.66   17.50
   3  -4  -3  422.56   17.70
  -3  -4   3  392.56   17.70
  -3   4   3  459.85   17.60
  -3   4   3  428.06   17.70
   3   4  -3  422.86   17.60
  -2  -4   3  602.14   24.20
   2  -4  -3  597.24   24.20
   2   4  -3  588.74   24.10
   2   4  -3  637.74   24.20
  -2   4   3  571.24   24.20
  -2   4   3  512.75   24.10
  -1  -4   3    2.00    0.20
   1  -4  -3    2.00    0.30
  -1  -4   3    2.50    0.20
   1   4  -3    1.70    0.20
  -1   4   3    2.60    0.30
   0  -4  -3  109.69    4.50
   0  -4   3  104.39    4.50
   0  -4  -3  106.59    4.50
   0  -4   3  111.69    4.50
   0   4   3  107.79    4.50
   0   4  -3   92.59    4.50
   1  -4   3   -0.10    0.10
  -1  -4  -3    0.00    0.10
   1  -4   3    0.00    0.10
  -1  -4  -3    0.50    0.20
   1   4   3    0.40    0.10
  -1   4  -3    0.00    0.10
  -2  -4  -3  143.99    5.70
   2  -4   3  133.89    5.70
   2  -4   3  130.19    5.80
  -2  -4  -3  142.89    5.90
  -2   4  -3  129.59    5.80
   2   4   3  140.09    5.80
   3  -4   3   76.59    3.10
  -3  -4  -3   73.89    3.30
  -3  -4  -3   73.99    3.10
   3  -4   3   71.19    3.30
   3   4   3   75.39    3.20
  -3   4  -3   73.49    3.30
   4  -4   3  104.49    4.70
  -4  -4  -3  104.09    4.60
  -4  -4  -3  112.29    4.40
  -4   4  -3  102.49    4.60
   4   4   3  106.59    4.60
  -5  -4  -3   92.89    4.20
  -5  -4  -3   96.89    3.90
   5  -4   3   93.89    4.20
  -5   4  -3   91.09    4.10
   5   4   3   92.79    4.10
  -6  -4  -3    3.90    0.50
   6  -4   3    2.90    0.50
  -6   4  -3    3.40    0.50
   6   4   3    3.50    0.50
  -7  -4  -3   40.60    2.00
   7  -4   3   39.00    2.10
   7   4   3   38.40    2.00
  -7   4  -3   40.20    2.00
   8  -4   3    2.50    0.60
  -8  -4  -3    1.70    0.40
   8   4   3    2.00    0.50
  -8   4  -3    1.20    0.40
   9  -4   3    5.60    0.80
  -9  -4  -3    6.50    0.70
  -9   4  -3    6.20    0.80
   9   4   3    5.40    0.70
 -10  -4  -3    4.10    0.60
  10  -4   3    2.90    0.70
  10   4   3    3.20    0.60
 -10   4  -3    3.00    0.60
  11  -4   3   13.90    1.30
 -11   4  -3   15.10    1.30
  11   4   3   14.20    1.20
  12  -4   3    0.40    0.60
 -12  -4  -3    0.70    0.50
  12  -5  -3    5.50    0.90
  11  -5  -3    9.70    1.10
 -11  -5   3    8.90    0.90
 -11   5   3   11.50    1.10
  11   5  -3    7.80    1.00
 -10  -5   3    1.70    0.50
  10  -5  -3    1.30    0.60
  10   5  -3    0.80    0.50
 -10   5   3    1.80    0.50
  -9  -5   3    0.10    0.40
   9  -5  -3    0.20    0.40
  -9   5   3    0.00    0.30
   9   5  -3    0.10    0.30
  -8  -5   3    0.00    0.30
   8  -5  -3   -0.20    0.40
   8   5  -3   -0.20    0.30
  -8   5   3    0.10    0.30
   7  -5  -3   58.59    3.00
  -7  -5   3   60.89    2.90
  -7   5   3   58.09    2.90
   7   5  -3   61.59    2.80
   6  -5  -3   34.70    1.90
  -6  -5   3   33.80    1.80
   6   5  -3   31.40    1.70
  -6   5   3   35.70    1.80
  -5  -5   3   82.49    3.60
   5  -5  -3   80.69    3.70
  -5   5   3   83.69    3.60
   5   5  -3   73.49    3.50
  -4  -5   3    0.40    0.30
   4  -5  -3    0.30    0.30
  -4   5   3    0.70    0.20
   4   5  -3    1.10    0.30
  -3  -5   3  105.89    4.50
   3  -5  -3  108.09    4.40
   3  -5  -3  111.79    4.60
   3   5  -3   97.09    4.50
  -3   5   3   97.29    4.50
   2  -5  -3   56.89    2.60
  -2  -5   3   54.49    2.50
  -2   5   3   57.69    2.50
   2   5  -3   54.89    2.50
   1  -5  -3    1.60    0.20
  -1  -5   3    1.30    0.20
  -1  -5   3    1.40    0.20
   1  -5  -3    1.20    0.20
  -1   5   3    1.50    0.30
   1   5  -3    1.40    0.20
   0  -5  -3  525.85   23.80
   0  -5  -3  606.54   23.90
   0  -5   3  520.75   23.80
   0  -5   3  598.14   23.80
   0   5   3  600.94   23.80
   0   5  -3  606.34   23.90
  -1  -5  -3   85.69    3.70
   1  -5   3   84.19    3.60
  -1  -5  -3   85.39    3.80
   1  -5   3   83.39    3.70
   1   5   3   86.29    3.70
  -1   5  -3   88.49    3.70
   2  -5   3  116.89    5.10
  -2  -5  -3  123.09    5.10
  -2  -5  -3  112.69    4.90
   2  -5   3  117.89    4.90
   2   5   3  114.09    5.00
  -2   5  -3  119.49    5.10
   3  -5   3   67.59    2.80
  -3  -5  -3   68.69    2.80
   3  -5   3   65.59    3.00
  -3  -5  -3   65.89    3.00
   3   5   3   65.59    2.90
  -3   5  -3   63.99    3.00
   4  -5   3   41.90    2.10
  -4  -5  -3   43.20    2.10
   4   5   3   41.90    2.00
  -4   5  -3   43.00    2.10
   5  -5   3  172.08    7.50
  -5  -5  -3  171.38    7.50
   5   5   3  176.98    7.40
  -5   5  -3  172.18    7.50
  -6  -5  -3    8.80    0.70
   6  -5   3    8.30    0.80
  -6   5  -3    7.90    0.80
   6   5   3    8.00    0.70
  -7  -5  -3   61.49    3.10
   7  -5   3   65.29    3.20
   7   5   3   65.19    3.00
  -7   5  -3   63.59    3.10
   8  -5   3   24.20    1.60
  -8  -5  -3   21.70    1.40
   8   5   3   22.90    1.40
  -8   5  -3   23.50    1.40
  -9  -5  -3   12.50    1.10
   9  -5   3   12.70    1.20
   9   5   3   13.80    1.10
  -9   5  -3   13.40    1.10
 -10  -5  -3    0.40    0.50
  10  -5   3    0.40    0.50
  10   5   3    0.20    0.50
 -10   5  -3    0.60    0.40
 -11  -5  -3    3.60    0.70
  11  -5   3    1.80    0.60
  11   5   3    2.60    0.70
 -11   5  -3    2.90    0.70
 -12  -6   3    0.20    0.50
  11  -6  -3    1.70    0.70
 -11  -6   3    1.40    0.50
  11   6  -3    1.30    0.60
 -11   6   3    2.10    0.60
  10  -6  -3    0.10    0.60
 -10  -6   3    0.40    0.40
 -10   6   3    0.60    0.50
  10   6  -3    0.90    0.50
   9  -6  -3    3.50    0.70
  -9  -6   3    3.80    0.60
  -9   6   3    3.00    0.60
   9   6  -3    3.40    0.60
  -8  -6   3    3.70    0.60
   8  -6  -3    3.20    0.70
   8   6  -3    4.20    0.60
  -8   6   3    3.30    0.60
  -7  -6   3    0.10    0.30
   7  -6  -3   -0.10    0.40
   7   6  -3    0.20    0.30
  -7   6   3    0.20    0.40
   6  -6  -3  152.48    6.80
  -6  -6   3  151.18    6.60
   6   6  -3  155.88    6.60
  -6   6   3  145.19    6.60
   5  -6  -3  395.06   16.20
  -5  -6   3  370.56   16.10
  -5   6   3  364.66   16.10
   5   6  -3  400.96   16.00
   4  -6  -3    6.50    0.70
  -4  -6   3    6.90    0.60
   4   6  -3    6.50    0.60
  -4   6   3    7.10    0.60
   3  -6  -3    0.50    0.20
   3  -6  -3    0.50    0.30
  -3  -6   3    0.50    0.20
   3   6  -3    0.20    0.20
  -3   6   3    0.80    0.30
   2  -6  -3   35.90    1.80
  -2  -6   3   39.60    1.60
  -2  -6   3   40.60    1.80
   2   6  -3   33.90    1.80
  -2   6   3   37.30    1.80
   1  -6  -3    0.00    0.20
   1  -6  -3    0.10    0.20
  -1  -6   3    0.20    0.20
  -1  -6   3    0.10    0.10
   1   6  -3    0.20    0.20
  -1   6   3    0.20    0.20
   0  -6  -3    0.10    0.20
   0  -6   3    0.30    0.20
   0  -6  -3    0.50    0.20
   0  -6   3    0.40    0.20
   0   6  -3    0.50    0.20
   0   6   3    0.50    0.20
   1  -6   3    2.30    0.30
  -1  -6  -3    2.90    0.40
   1  -6   3    2.40    0.30
  -1  -6  -3    2.10    0.30
  -1   6  -3    2.80    0.40
   1   6   3    2.40    0.30
   2  -6   3   22.40    1.10
   2  -6   3   23.00    1.20
  -2  -6  -3   22.40    1.10
  -2  -6  -3   22.20    1.20
   2   6   3   22.80    1.10
  -2   6  -3   21.50    1.20
   3  -6   3   22.60    1.30
  -3  -6  -3   23.60    1.30
   3   6   3   23.00    1.20
  -3   6  -3   24.40    1.30
   4  -6   3   12.30    0.90
  -4  -6  -3   10.70    0.90
   4   6   3   10.90    0.70
  -4   6  -3   13.20    0.90
  -5  -6  -3  308.57   12.90
   5  -6   3  304.17   12.90
  -5   6  -3  296.37   12.90
   5   6   3  307.47   12.80
   6  -6   3   15.50    1.10
  -6  -6  -3   14.20    1.00
   6   6   3   15.20    1.00
  -6   6  -3   15.40    1.10
   7  -6   3    1.60    0.50
  -7  -6  -3    2.40    0.50
  -7   6  -3    2.10    0.50
   7   6   3    2.00    0.40
  -8  -6  -3    1.00    0.50
   8  -6   3    1.50    0.60
   8   6   3    1.10    0.40
  -8   6  -3    0.70    0.40
   9  -6   3   16.40    1.50
  -9  -6  -3   19.70    1.40
  -9   6  -3   21.00    1.40
   9   6   3   20.60    1.40
 -10  -6  -3    7.30    0.90
  10  -6   3    5.80    0.90
 -10   6  -3    7.00    0.90
  10   6   3    7.50    0.90
 -11  -6  -3    1.90    0.60
  11  -6   3    1.50    0.70
  11   6   3    1.00    0.50
 -11   6  -3    1.10    0.60
 -11  -7   3    0.10    0.50
 -10  -7   3    3.70    0.70
  10  -7  -3    3.50    0.90
 -10   7   3    4.20    0.80
  10   7  -3    4.40    0.70
   9  -7  -3    8.20    1.10
  -9  -7   3    5.90    0.80
   9   7  -3    8.10    0.90
  -9   7   3    7.00    0.90
   8  -7  -3   20.80    1.60
  -8  -7   3   23.60    1.40
   8   7  -3   18.90    1.30
  -8   7   3   21.90    1.50
   7  -7  -3   47.70    2.60
  -7  -7   3   50.49    2.50
   7   7  -3   49.00    2.50
  -7   7   3   50.69    2.60
  -6  -7   3   58.89    2.90
   6  -7  -3   58.09    3.00
  -6   7   3   57.09    2.90
   6   7  -3   60.59    2.80
  -5  -7   3   71.59    3.30
   5  -7  -3   70.49    3.40
  -5   7   3   63.39    3.30
   5   7  -3   77.69    3.30
   4  -7  -3    3.00    0.60
  -4  -7   3    3.90    0.50
  -4   7   3    3.60    0.50
   4   7  -3    2.60    0.40
  -3  -7   3    4.30    0.50
   3  -7  -3    5.40    0.60
  -3   7   3    5.70    0.60
   3   7  -3    4.70    0.50
   2  -7  -3   -0.20    0.20
   2  -7  -3    0.00    0.10
  -2  -7   3   -0.10    0.20
  -2   7   3   -0.10    0.20
   2   7  -3    0.00    0.20
  -1  -7   3   66.59    3.10
   1  -7  -3   71.29    3.10
  -1  -7   3   70.19    3.00
   1  -7  -3   70.79    3.20
   1   7  -3   66.29    3.10
  -1   7   3   69.59    3.10
   0  -7   3   24.50    1.20
   0  -7  -3   23.80    1.20
   0  -7  -3   20.90    1.20
   0  -7   3   23.00    1.20
   0   7   3   23.30    1.20
   0   7  -3   22.50    1.20
   1  -7   3   32.20    1.50
   1  -7   3   31.90    1.60
  -1  -7  -3   32.30    1.60
  -1  -7  -3   34.40    1.70
  -1   7  -3   33.40    1.70
   1   7   3   30.50    1.60
   2  -7   3  137.89    5.60
  -2  -7  -3  124.59    5.60
  -2   7  -3  121.49    5.50
   2   7   3  123.59    5.50
   3  -7   3   70.39    3.20
  -3  -7  -3   67.39    3.20
   3   7   3   70.09    3.10
  -3   7  -3   67.89    3.20
   4  -7   3   17.30    1.20
  -4  -7  -3   16.00    1.10
   4   7   3   16.80    1.00
  -4   7  -3   16.00    1.10
   5  -7   3  122.49    5.40
  -5  -7  -3  116.89    5.30
   5   7   3  117.09    5.20
  -5   7  -3  114.29    5.30
  -6  -7  -3    1.80    0.50
   6  -7   3    1.90    0.50
  -6   7  -3    1.50    0.40
   6   7   3    1.70    0.40
  -7  -7  -3    3.70    0.60
   7  -7   3    3.50    0.70
   7   7   3    3.20    0.50
  -7   7  -3    3.70    0.60
  -8  -7  -3   -0.60    0.40
   8  -7   3    0.20    0.50
  -8   7  -3    0.10    0.50
   8   7   3    0.10    0.40
  -9  -7  -3    0.60    0.50
   9  -7   3    0.10    0.50
   9   7   3   -0.10    0.40
  -9   7  -3    0.40    0.50
 -10  -7  -3   18.00    1.40
  10  -7   3   16.80    1.60
 -10   7  -3   20.80    1.50
  10   7   3   19.60    1.40
 -10  -8   3    7.90    1.00
  10  -8  -3    8.90    1.20
 -10   8   3    8.80    1.10
  10   8  -3    7.60    1.00
   9  -8  -3   -0.20    0.50
  -9  -8   3    0.20    0.40
  -9   8   3    0.40    0.60
   9   8  -3    0.60    0.50
   8  -8  -3   85.09    4.40
  -8  -8   3   95.09    4.30
  -8   8   3   89.69    4.30
   8   8  -3   87.29    4.20
  -7  -8   3  252.17   10.90
   7  -8  -3  246.78   11.00
  -7   8   3  252.17   10.90
   7   8  -3  256.67   10.80
  -6  -8   3    9.00    0.80
   6  -8  -3    7.50    1.00
   6   8  -3    7.40    0.80
  -6   8   3    8.30    0.80
   5  -8  -3    3.50    0.70
  -5  -8   3    2.60    0.50
  -5   8   3    3.70    0.60
   5   8  -3    3.50    0.50
   4  -8  -3    0.20    0.30
  -4  -8   3    0.20    0.30
  -4   8   3    0.50    0.30
   4   8  -3    0.30    0.30
  -3  -8   3    0.60    0.30
   3  -8  -3    0.30    0.40
  -3   8   3    1.30    0.40
   3   8  -3    0.90    0.30
  -2  -8   3   82.99    3.70
   2  -8  -3   74.09    3.70
   2   8  -3   83.89    3.70
  -2   8   3   81.49    3.70
   1  -8  -3   11.20    0.80
  -1  -8   3   10.40    0.70
   1  -8  -3   12.30    0.80
   1   8  -3   10.50    0.80
  -1   8   3   11.30    0.80
   0  -8  -3   10.00    0.70
   0  -8   3    9.00    0.70
   0  -8   3   10.90    0.70
   0  -8  -3   10.60    0.80
   0   8  -3    9.70    0.70
   0   8   3   10.00    0.70
   1  -8   3   12.90    0.80
   1  -8   3   11.90    0.80
  -1  -8  -3   11.40    0.80
  -1   8  -3   11.70    0.80
   1   8   3   11.40    0.80
  -2  -8  -3   16.80    1.10
   2  -8   3   19.00    1.10
  -2   8  -3   17.10    1.10
   2   8   3   16.50    1.00
   3  -8   3  432.96   18.30
  -3  -8  -3  432.96   18.30
  -3   8  -3  453.35   18.30
   3   8   3  420.06   18.10
   4  -8   3   15.10    1.10
  -4  -8  -3   15.60    1.10
   4   8   3   16.40    1.00
  -4   8  -3   17.50    1.20
   5  -8   3   37.80    2.00
  -5  -8  -3   29.90    1.80
  -5   8  -3   33.70    1.90
   5   8   3   33.30    1.80
  -6  -8  -3    1.50    0.50
   6  -8   3    2.60    0.60
   6   8   3    2.90    0.50
  -6   8  -3    2.30    0.50
  -7  -8  -3    7.10    0.90
   7  -8   3    7.60    1.00
  -7   8  -3    6.50    0.80
   7   8   3    5.40    0.70
   8  -8   3    4.50    0.80
  -8  -8  -3    5.50    0.80
   8   8   3    5.00    0.70
  -8   8  -3    4.00    0.80
   9  -8   3   -0.70    0.50
  -9  -8  -3    0.00    0.50
  -9   8  -3   -0.30    0.50
   9   8   3    0.20    0.40
   9  -9  -3   56.99    3.20
  -9  -9   3   52.69    3.00
  -9   9   3   61.49    3.10
   9   9  -3   54.89    2.90
   8  -9  -3   32.10    2.20
  -8  -9   3   34.00    2.00
  -8   9   3   35.10    2.10
   8   9  -3   30.50    2.00
   7  -9  -3    0.90    0.60
  -7  -9   3    1.80    0.60
  -7   9   3    1.30    0.50
   7   9  -3    1.20    0.50
   6  -9  -3    0.50    0.50
  -6  -9   3    1.00    0.50
   6   9  -3   -0.60    0.30
  -6   9   3    1.10    0.50
   5  -9  -3    0.10    0.50
  -5  -9   3   -0.20    0.40
  -5   9   3    0.20    0.30
   5   9  -3   -0.80    0.30
  -4  -9   3   17.80    1.20
   4  -9  -3   16.50    1.30
   4   9  -3   17.60    1.10
  -4   9   3   17.00    1.20
  -3  -9   3   95.29    4.40
   3  -9  -3   94.19    4.40
  -3   9   3   92.69    4.40
   3   9  -3  101.19    4.30
  -2  -9   3    5.80    0.60
   2  -9  -3    5.60    0.70
  -2   9   3    6.00    0.70
   2   9  -3    4.80    0.60
   1  -9  -3   15.20    1.00
  -1  -9   3   13.30    0.90
   1   9  -3   15.20    1.00
  -1   9   3   13.40    1.00
   0  -9   3    2.90    0.50
   0  -9  -3    4.10    0.50
   0   9   3    3.20    0.50
   0   9  -3    3.50    0.50
  -1  -9  -3    5.00    0.60
   1   9   3    4.80    0.60
  -1   9  -3    5.20    0.60
   2  -9   3    5.00    0.60
  -2  -9  -3    4.60    0.60
  -2   9  -3    5.00    0.60
   2   9   3    5.00    0.60
  -3  -9  -3   42.70    2.30
   3  -9   3   42.90    2.30
   3   9   3   42.40    2.20
  -3   9  -3   48.20    2.30
  -4  -9  -3    1.10    0.40
   4  -9   3    0.40    0.40
   4   9   3    0.60    0.30
  -4   9  -3    0.10    0.40
  -5  -9  -3    5.90    0.80
   5  -9   3    6.30    0.80
  -5   9  -3    5.70    0.70
   5   9   3    6.50    0.70
   6  -9   3   15.50    1.20
  -6  -9  -3   14.50    1.20
   6   9   3   16.50    1.20
  -6   9  -3   14.30    1.20
   7  -9   3    4.00    0.80
  -7  -9  -3    3.00    0.70
   7   9   3    2.80    0.60
  -7   9  -3    2.40    0.60
   8  -9   3    5.90    0.90
  -8  -9  -3    4.20    0.80
   8   9   3    5.70    0.80
  -8   9  -3    6.40    0.90
   9   9   3    5.10    0.90
  -8 -10   3   -0.60    0.50
   8 -10  -3    0.10    0.60
   8  10  -3    0.00    0.50
  -8  10   3    0.00    0.50
   7 -10  -3    1.20    0.60
  -7 -10   3    0.70    0.50
   7  10  -3    1.10    0.50
  -7  10   3    1.70    0.60
  -6 -10   3    0.80    0.50
   6 -10  -3    1.10    0.60
  -6  10   3    0.60    0.40
   6  10  -3    0.30    0.40
   5 -10  -3   14.30    1.20
  -5 -10   3   17.90    1.30
   5  10  -3   15.40    1.20
  -5  10   3   15.70    1.20
  -4 -10   3   29.50    1.70
   4 -10  -3   26.40    1.70
  -4  10   3   27.10    1.70
   4  10  -3   28.10    1.60
   3 -10  -3    3.50    0.60
  -3 -10   3    3.40    0.60
  -3  10   3    3.50    0.60
   3  10  -3    3.50    0.50
  -2 -10   3    0.30    0.30
   2  10  -3    0.70    0.40
  -2  10   3    0.20    0.40
  -1 -10   3    2.80    0.50
  -1  10   3    2.20    0.50
   1  10  -3    3.80    0.60
   0 -10  -3    5.20    0.70
   0  10  -3    4.80    0.60
   0  10   3    4.40    0.60
  -1 -10  -3  208.98    8.90
   1  10   3  204.48    8.80
  -1  10  -3  203.98    8.90
  -2 -10  -3    2.50    0.50
  -2  10  -3    1.80    0.50
   2  10   3    2.30    0.50
   3 -10   3   21.20    1.40
  -3 -10  -3   21.50    1.40
  -3  10  -3   19.50    1.40
   3  10   3   22.80    1.30
  -4 -10  -3    0.40    0.40
   4 -10   3    0.00    0.40
  -4  10  -3    0.00    0.50
   4  10   3    0.60    0.40
   5 -10   3   -0.20    0.50
  -5 -10  -3    0.60    0.40
   5  10   3    0.20    0.40
  -5  10  -3   -0.10    0.40
   6 -10   3    0.50    0.50
  -6 -10  -3    0.50    0.50
   6  10   3    1.00    0.50
  -6  10  -3    0.80    0.50
   7 -10   3   11.80    1.30
  -7 -10  -3    9.60    1.10
  -7  10  -3   11.10    1.10
   7  10   3   11.00    1.10
   7 -11  -3    9.00    1.20
   6 -11  -3    5.70    0.90
  -6 -11   3    3.60    0.70
   6  11  -3    4.00    0.70
  -6  11   3    5.20    0.80
  -5 -11   3    0.80    0.50
   5 -11  -3    0.80    0.60
  -5  11   3    1.10    0.50
   5  11  -3    0.20    0.50
   4 -11  -3   -0.40    0.40
  -4 -11   3    0.00    0.40
   4  11  -3   -0.50    0.40
  -4  11   3    0.00    0.40
  -3 -11   3    4.60    0.70
   3  11  -3    5.40    0.70
  -3  11   3    4.10    0.70
  -2 -11   3    8.70    0.90
   2  11  -3    9.40    0.90
  -2  11   3    7.90    0.90
   1  11  -3   30.20    1.70
  -1  11   3   29.30    1.70
   0  11  -3   18.00    1.30
   0  11   3   20.70    1.30
  -1 -11  -3    4.80    0.70
   1  11   3    4.40    0.60
  -1  11  -3    4.80    0.70
  -2 -11  -3    6.70    0.80
  -2  11  -3    8.20    0.90
   2  11   3    7.20    0.80
  -3 -11  -3    1.40    0.50
   3  11   3    2.20    0.50
  -3  11  -3    1.80    0.60
  -4 -11  -3    1.50    0.50
  -4  11  -3    0.80    0.50
   4  11   3    0.50    0.40
  -5 -11  -3    0.90    0.50
   5 -11   3    1.80    0.60
  -5  11  -3    1.40    0.60
   5  11   3    1.20    0.50
  -6 -11  -3    0.80    0.50
   6 -11   3   -0.10    0.50
   6  11   3    0.30    0.50
  -6  11  -3   -0.70    0.50
   6 -12  -3    2.70    0.90
  -5 -12   3    2.00    0.80
  -4 -12   3    2.00    0.60
   4  12  -3    1.50    0.50
  -4  12   3    1.00    0.50
  -3 -12   3   14.20    1.20
   3  12  -3   13.10    1.10
  -3  12   3   14.00    1.20
   2  12  -3    5.50    0.80
  -2  12   3    5.10    0.80
  -1  12   3   48.10    2.60
   1  12  -3   53.19    2.70
   0  12  -3    0.80    0.50
   0  12   3    1.20    0.50
  -1  12  -3   14.30    1.20
   1  12   3   13.00    1.10
   2  12   3    0.00    0.40
  -2  12  -3   -0.30    0.40
  -3 -12  -3    0.20    0.50
  -3  12  -3    1.30    0.60
   3  12   3    1.50    0.50
  -4 -12  -3    0.50    0.50
   4  12   3    0.20    0.40
 -13   0   4    0.60    0.60
 -12   0   4   -0.20    0.40
 -11   0   4   20.30    1.30
 -10   0   4    0.70    0.40
   9   0  -4    0.60    0.40
  -9   0   4    2.40    0.40
  -8   0   4   39.70    1.80
  -8   0   4   36.40    1.90
   8   0  -4   42.20    2.00
   7   0  -4   91.19    3.90
  -7   0   4   86.49    3.80
  -7   0   4   83.59    3.80
   6   0  -4  622.84   27.10
  -6   0   4  653.63   27.00
   6   0  -4  686.03   27.10
   5   0  -4  318.07   12.90
   5   0  -4  314.37   12.90
  -5   0   4  297.07   12.80
   4   0  -4    3.00    0.30
  -4   0   4    3.50    0.30
   4   0  -4    2.70    0.30
   3   0  -4  300.37   11.70
   3   0  -4  259.57   11.60
  -3   0   4  283.57   11.60
  -2   0   4 2028.60   84.19
   2   0  -4 2046.60   83.99
  -1   0   4  791.82   31.40
   1   0  -4  696.73   31.20
   1   0  -4  776.92   31.20
   0   0  -4  584.44   23.80
   0   0   4  564.74   23.70
  -1   0  -4  486.35   21.70
  -1   0  -4  553.84   21.80
   1   0   4  542.45   21.80
   2   0   4 1277.27   53.09
   2   0   4 1245.48   53.09
  -2   0  -4 1329.57   52.99
   3   0   4   16.10    0.80
  -3   0  -4   17.40    0.80
   3   0   4   17.90    0.90
   4   0   4  502.95   20.60
  -4   0  -4  488.45   20.60
   4   0   4  501.75   20.60
  -5   0  -4  235.58   10.00
   5   0   4  238.28   10.00
  -5   0  -4  240.18   10.00
  -6   0  -4   18.60    1.00
  -6   0  -4   17.90    1.00
   6   0   4   17.50    1.00
  -7   0  -4   15.40    0.90
   7   0   4   15.60    1.00
  -7   0  -4   16.30    0.90
   8   0   4    2.70    0.40
  -8   0  -4    2.40    0.40
  -9   0  -4  102.39    4.60
   9   0   4  102.49    4.60
 -10   0  -4   46.40    2.40
  10   0   4   45.90    2.60
 -11   0  -4   12.00    1.00
 -12   0  -4    1.10    0.50
 -13  -1   4    2.00    0.90
 -12  -1   4    1.60    0.50
 -12   1   4    1.20    0.50
 -11  -1   4    5.50    0.70
 -11   1   4    5.00    0.70
 -10  -1   4    0.20    0.30
  10  -1  -4   -0.70    0.40
 -10   1   4    0.30    0.40
  -9  -1   4    4.80    0.50
   9  -1  -4    3.50    0.60
  -9  -1   4    4.50    0.50
  -9   1   4    5.70    0.60
   8  -1  -4   -0.50    0.30
  -8  -1   4   -0.40    0.20
  -8   1   4    0.00    0.20
   8   1  -4   -0.40    0.20
   8   1  -4    0.00    0.30
  -7  -1   4   36.50    1.70
   7  -1  -4   37.20    1.90
  -7   1   4   35.10    1.60
   7   1  -4   38.80    1.80
  -7   1   4   35.20    1.80
  -6  -1   4  715.03   29.20
   6  -1  -4  734.43   29.30
   6   1  -4  693.13   29.30
  -6   1   4  676.43   29.10
  -6   1   4  714.23   29.20
  -5  -1   4   22.20    1.10
   5  -1  -4   24.50    1.20
  -5   1   4   21.60    1.10
  -5   1   4   23.40    1.10
   5   1  -4   22.10    1.10
   4  -1  -4 1204.58   49.50
  -4  -1   4 1222.38   49.50
  -4   1   4 1229.08   49.70
   4   1  -4 1154.28   49.50
   4   1  -4 1049.30   49.40
  -4   1   4 1344.47   49.99
   3  -1  -4  131.89    5.40
  -3  -1   4  132.49    5.30
  -3   1   4  134.39    5.30
   3   1  -4  114.29    5.30
  -3   1   4  126.19    5.30
   3   1  -4  123.89    5.30
   2  -1  -4  193.08    7.70
  -2  -1   4  157.38    7.60
  -2   1   4  192.38    7.60
  -2   1   4  196.28    7.60
   2   1  -4  165.68    7.60
   2   1  -4  194.08    7.60
   1  -1  -4  517.35   22.10
  -1  -1   4  534.45   22.10
  -1   1   4  557.34   22.20
   1   1  -4  531.15   22.20
   1   1  -4  544.75   23.40
   0  -1  -4  227.08    9.70
   0  -1   4  238.78    9.70
   0   1   4  233.48    9.70
   0   1  -4  237.38    9.70
   1  -1   4    0.20    0.10
   1  -1   4    0.00    0.10
  -1  -1  -4    0.10    0.10
   1   1   4    0.20    0.10
  -1   1  -4    0.20    0.10
   2  -1   4  305.77   13.00
   2  -1   4  316.17   13.10
  -2  -1  -4  318.17   13.00
   2   1   4  317.87   13.10
   2   1   4  336.27   13.00
  -2   1  -4  297.97   13.00
   3  -1   4  423.46   20.00
   3   1   4  515.65   20.00
   3   1   4  491.35   20.00
  -3   1  -4  478.65   20.00
   3   1   4  509.95   20.00
   4  -1   4 1079.79   41.80
  -4   1  -4  932.01   41.70
   4   1   4 1021.80   41.70
   4   1   4 1015.60   41.70
  -5  -1  -4  269.67   11.20
   5  -1   4  266.07   11.20
   5   1   4  265.67   11.20
  -5   1  -4  263.67   11.20
  -5   1  -4  265.67   11.10
   5   1   4  271.57   11.20
   6  -1   4    8.00    0.60
  -6  -1  -4    7.40    0.60
   6   1   4    6.50    0.60
  -6   1  -4    8.10    0.50
   6   1   4    7.20    0.50
  -6   1  -4    7.30    0.60
   7  -1   4   91.69    4.20
  -7  -1  -4   91.89    4.10
  -7  -1  -4   91.29    4.10
  -7   1  -4   89.29    4.10
   7   1   4   97.79    4.10
  -7   1  -4   99.49    4.20
   8  -1   4   22.80    1.30
  -8  -1  -4   21.70    1.20
  -8  -1  -4   21.80    1.30
  -8   1  -4   23.00    1.30
   8   1   4   23.60    1.30
  -9  -1  -4    4.30    0.60
   9  -1   4    4.90    0.70
  -9   1  -4    4.50    0.60
 -10  -1  -4    0.50    0.40
  10  -1   4   -0.10    0.40
 -10   1  -4    0.50    0.40
  11  -1   4   23.60    1.60
 -11  -1  -4   25.60    1.60
 -11   1  -4   23.90    1.60
 -12  -1  -4   46.20    2.50
 -12   1  -4   46.50    2.60
 -12  -2   4    0.50    0.50
 -12   2   4    0.30    0.40
 -11  -2   4    6.40    0.70
  11  -2  -4    3.60    0.70
 -11   2   4    5.40    0.70
  10  -2  -4    0.20    0.40
 -10  -2   4    0.30    0.30
  10   2  -4    0.50    0.40
 -10   2   4    0.60    0.40
   9  -2  -4   11.50    1.00
  -9  -2   4   13.40    0.90
  -9   2   4   12.00    0.90
   9   2  -4   13.50    1.00
   8  -2  -4   71.39    3.40
  -8  -2   4   71.49    3.20
  -8   2   4   72.69    3.30
   8   2  -4   67.69    3.30
  -7  -2   4   22.10    1.20
   7  -2  -4   23.10    1.40
   7   2  -4   25.10    1.30
   7   2  -4   23.00    1.20
  -7   2   4   22.30    1.30
   6  -2  -4   49.99    2.30
  -6  -2   4   48.00    2.20
  -6   2   4   46.90    2.10
   6   2  -4   44.50    2.20
   6   2  -4   48.90    2.20
  -6   2   4   49.10    2.20
  -5  -2   4  165.98    7.50
   5  -2  -4  191.38    7.60
   5   2  -4  185.58    7.40
  -5   2   4  172.88    7.50
  -5   2   4  170.68    7.40
   5   2  -4  176.18    7.50
   4  -2  -4   11.00    0.70
  -4  -2   4   12.00    0.60
   4   2  -4   10.20    0.60
  -4   2   4   11.40    0.50
   4   2  -4   10.00    0.60
  -4   2   4   11.20    0.60
   3  -2  -4  675.93   27.70
  -3  -2   4  662.23   27.60
  -3   2   4  692.43   27.70
   3   2  -4  623.14   27.60
  -3   2   4  693.43   27.60
   2  -2  -4   15.20    0.80
  -2  -2   4   15.00    0.80
  -2   2   4   15.50    0.70
   2   2  -4   14.90    0.70
  -2   2   4   15.50    0.70
   1  -2  -4    0.60    0.10
  -1  -2   4    0.70    0.10
   1   2  -4    0.90    0.10
  -1   2   4    0.70    0.10
   1   2  -4    0.70    0.10
  -1   2   4    1.00    0.10
   0  -2  -4   68.69    3.10
   0  -2   4   74.89    3.10
   0  -2   4   76.09    3.10
   0   2  -4   71.09    3.10
   0   2   4   73.69    3.10
   1  -2   4   10.20    0.60
   1  -2   4   10.60    0.50
  -1  -2  -4   10.20    0.50
   1   2   4   10.50    0.50
  -1   2  -4   10.50    0.50
   1   2   4   10.60    0.60
  -2  -2  -4  168.88    7.10
   2  -2   4  170.08    7.20
   2   2   4  171.28    7.20
  -2   2  -4  169.88    7.20
   2   2   4  175.98    7.10
  -3  -2  -4  174.28    7.20
   3  -2   4  174.68    7.30
   3   2   4  170.48    7.20
  -3   2  -4  173.28    7.30
   3   2   4  173.78    7.30
   4  -2   4   12.80    0.60
  -4  -2  -4   12.30    0.70
  -4  -2  -4   11.40    0.60
   4  -2   4   11.60    0.70
   4   2   4   12.10    0.70
  -4   2  -4   11.40    0.70
  -5  -2  -4    0.10    0.10
   5  -2   4    0.50    0.20
  -5  -2  -4    0.30    0.20
   5   2   4    0.40    0.20
  -5   2  -4    1.10    0.20
   6  -2   4  121.49    5.40
  -6  -2  -4  122.79    5.30
   6   2   4  118.99    5.30
  -6   2  -4  120.99    5.30
  -6   2  -4  125.99    5.20
  -7  -2  -4    1.30    0.30
   7  -2   4    1.60    0.40
   7   2   4    1.70    0.40
  -7   2  -4    1.60    0.40
   7   2   4    0.80    0.20
  -8  -2  -4   18.60    1.20
   8  -2   4   19.50    1.20
  -8   2  -4   20.60    1.20
   8   2   4   18.70    1.20
  -9  -2  -4    1.20    0.40
   9  -2   4    2.00    0.50
  -9   2  -4    1.80    0.50
 -10  -2  -4    0.80    0.40
  10  -2   4    0.40    0.40
 -10   2  -4    0.50    0.40
  11  -2   4   32.80    2.00
 -11  -2  -4   32.10    1.90
 -11   2  -4   35.10    2.00
 -12  -2  -4    9.20    1.00
 -12   2  -4    8.10    1.00
 -12  -3   4   13.00    1.10
  12  -3  -4   10.00    1.20
 -12   3   4   11.50    1.10
  11  -3  -4    1.60    0.60
 -11   3   4    2.00    0.60
  11   3  -4    1.00    0.50
  10  -3  -4    0.70    0.40
 -10  -3   4    1.40    0.40
 -10   3   4    1.60    0.40
  10   3  -4    0.90    0.40
  -9  -3   4   27.70    1.50
   9  -3  -4   27.80    1.70
  -9   3   4   28.90    1.60
   9   3  -4   26.80    1.60
   8  -3  -4  131.29    5.80
  -8  -3   4  133.99    5.60
   8   3  -4  112.89    5.60
  -8   3   4  135.89    5.70
   7  -3  -4   62.69    3.10
  -7  -3   4   65.39    2.90
   7   3  -4   64.49    3.00
  -7   3   4   62.29    3.00
  -6  -3   4    0.60    0.30
   6  -3  -4    0.40    0.30
   6   3  -4    0.50    0.20
  -6   3   4    0.90    0.30
  -5  -3   4    5.60    0.50
   5  -3  -4    4.40    0.50
   5   3  -4    5.80    0.40
   5   3  -4    5.60    0.40
  -5   3   4    5.30    0.50
  -5   3   4    4.90    0.30
  -4  -3   4   59.39    2.70
   4  -3  -4   60.09    2.80
   4   3  -4   62.79    2.60
   4   3  -4   56.19    2.70
  -4   3   4   60.79    2.60
  -4   3   4   65.69    2.70
   3  -3  -4  333.77   14.10
  -3  -3   4  343.87   14.10
   3   3  -4  317.67   14.00
  -3   3   4  322.17   14.00
  -3   3   4  338.67   14.00
   3   3  -4  372.16   13.90
  -2  -3   4   78.09    3.30
   2  -3  -4   69.69    3.30
  -2   3   4   80.19    3.30
   2   3  -4   82.99    3.20
   2   3  -4   64.49    3.20
  -2   3   4   76.99    3.20
  -1  -3   4  148.59    6.10
   1  -3  -4  135.59    6.10
  -1   3   4  141.69    6.10
  -1   3   4  145.29    6.00
   1   3  -4  151.18    6.10
   0  -3   4 1080.19   45.60
   0  -3   4 1035.00   45.70
   0  -3  -4 1109.99   45.80
   0   3  -4 1022.20   45.50
   0   3   4 1267.97   46.00
   0   3   4 1121.79   45.80
   1  -3   4  578.84   23.40
  -1  -3  -4  556.94   23.40
   1  -3   4  577.74   23.50
   1   3   4  548.45   23.50
   1   3   4  572.54   23.40
  -1   3  -4  577.84   23.50
  -2  -3  -4  462.25   19.60
   2  -3   4  463.75   19.70
   2   3   4  489.05   19.60
  -2   3  -4  485.55   19.70
   2   3   4  474.75   19.70
  -3  -3  -4   61.19    2.90
   3  -3   4   60.59    2.90
   3  -3   4   65.79    2.70
  -3  -3  -4   66.99    2.80
  -3   3  -4   64.59    2.90
   3   3   4   69.99    2.80
   4  -3   4   39.50    1.90
   4  -3   4   41.60    1.70
  -4  -3  -4   38.50    1.90
  -4  -3  -4   40.80    1.80
   4   3   4   40.90    1.80
  -4   3  -4   38.10    1.90
   5  -3   4   14.10    0.90
  -5  -3  -4   13.90    0.70
  -5  -3  -4   12.30    0.80
   5   3   4   14.10    0.80
  -5   3  -4   12.40    0.80
   6  -3   4   23.60    1.30
  -6  -3  -4   19.10    1.20
  -6  -3  -4   22.70    1.10
   6   3   4   23.50    1.20
  -6   3  -4   20.70    1.20
  -7  -3  -4   23.80    1.40
   7  -3   4   25.70    1.50
  -7   3  -4   25.20    1.40
   7   3   4   28.70    1.50
  -8  -3  -4    4.70    0.60
   8  -3   4    6.50    0.80
  -8   3  -4    4.60    0.60
   8   3   4    5.80    0.70
  -9  -3  -4    3.10    0.50
   9  -3   4    1.90    0.50
  -9   3  -4    2.50    0.50
   9   3   4    2.60    0.50
 -10  -3  -4   30.00    1.70
  10  -3   4   27.20    1.70
  10   3   4   27.40    1.80
 -10   3  -4   31.40    1.80
  11  -3   4   30.20    2.00
 -11  -3  -4   32.80    1.90
 -11   3  -4   31.20    1.90
 -12  -3  -4    7.90    0.90
  12  -3   4    8.10    1.00
 -12   3  -4    8.70    1.00
  12  -4  -4    2.30    0.70
 -12   4   4    2.80    0.70
  12   4  -4    3.30    0.70
  11  -4  -4    6.20    0.90
 -11  -4   4    7.40    0.80
 -11   4   4    6.50    0.80
  11   4  -4    7.10    0.90
 -10  -4   4   37.30    1.90
  10  -4  -4   32.60    2.00
 -10   4   4   34.10    2.00
  10   4  -4   32.00    2.00
  -9  -4   4    4.30    0.60
   9  -4  -4    7.20    0.90
   9   4  -4    6.40    0.70
  -9   4   4    4.50    0.60
  -8  -4   4    0.70    0.40
   8  -4  -4    0.40    0.40
   8   4  -4    0.60    0.30
  -8   4   4    0.90    0.40
   7  -4  -4   21.00    1.40
  -7  -4   4   21.10    1.30
   7   4  -4   22.50    1.30
  -7   4   4   23.30    1.30
  -6  -4   4   87.89    3.80
   6  -4  -4   79.99    3.90
   6   4  -4   82.49    3.80
  -6   4   4   88.89    3.80
  -5  -4   4   14.40    0.80
   5  -4  -4   12.80    0.90
   5   4  -4   12.40    0.80
  -5   4   4   12.00    0.80
   4  -4  -4   13.40    1.00
  -4  -4   4   16.60    0.90
  -4   4   4   17.90    1.00
  -4   4   4   17.10    0.80
   4   4  -4   18.40    0.90
   3  -4  -4  162.48    7.40
  -3  -4   4  171.98    7.40
  -3   4   4  182.88    7.30
  -3   4   4  178.48    7.30
   3   4  -4  169.68    7.20
   3   4  -4  176.58    7.30
   2  -4  -4   36.60    1.80
  -2  -4   4   38.70    1.70
  -2   4   4   36.40    1.70
  -2   4   4   37.20    1.70
   2   4  -4   39.50    1.70
   2   4  -4   34.40    1.60
   1  -4  -4  116.69    5.10
  -1  -4   4  122.79    5.10
   1   4  -4  122.89    5.10
  -1   4   4  117.39    5.10
  -1   4   4  117.99    5.10
   0  -4  -4  126.09    5.50
   0  -4   4  132.59    5.50
   0  -4   4  132.09    5.50
   0   4  -4  124.49    5.50
   0   4   4  127.69    5.50
   0   4   4  135.89    5.50
  -1  -4  -4    3.60    0.30
   1  -4   4    4.00    0.40
   1  -4   4    3.70    0.30
  -1  -4  -4    3.60    0.40
   1   4   4    3.90    0.30
  -1   4  -4    3.70    0.30
  -2  -4  -4  136.99    5.80
   2  -4   4  116.79    5.80
  -2  -4  -4  143.09    5.90
  -2   4  -4  148.49    5.90
   2   4   4  141.39    5.80
   3  -4   4   31.20    1.60
   3  -4   4   32.10    1.40
  -3  -4  -4   33.30    1.40
  -3  -4  -4   32.00    1.60
   3   4   4   31.80    1.50
  -3   4  -4   32.90    1.60
  -4  -4  -4   21.10    1.00
   4  -4   4   22.90    1.20
  -4  -4  -4   21.00    1.20
   4   4   4   21.00    1.10
  -4   4  -4   22.40    1.20
  -5  -4  -4   10.40    0.50
  -5  -4  -4    9.40    0.70
   5  -4   4    9.20    0.80
   5   4   4   10.10    0.70
  -5   4  -4   10.20    0.70
   6  -4   4   41.10    2.10
  -6  -4  -4   40.30    2.10
  -6   4  -4   41.30    2.10
   6   4   4   42.30    2.00
  -7  -4  -4    7.30    0.80
   7  -4   4    8.00    0.80
   7   4   4    7.30    0.70
  -7   4  -4    8.80    0.70
  -8  -4  -4   65.49    3.20
   8  -4   4   67.29    3.30
   8   4   4   65.59    3.20
  -8   4  -4   68.39    3.20
  -9  -4  -4    0.20    0.40
   9  -4   4    0.40    0.40
  -9   4  -4    1.00    0.40
   9   4   4    0.70    0.40
 -10  -4  -4   18.00    1.30
  10  -4   4   18.40    1.40
  10   4   4   17.50    1.30
 -10   4  -4   17.00    1.30
  11  -4   4   13.60    1.30
  11   4   4   12.80    1.20
 -11   4  -4   12.20    1.10
 -12  -4  -4    1.50    0.60
  12  -4   4    1.20    0.60
  12  -5  -4    2.10    0.80
 -12   5   4    2.40    0.70
 -11  -5   4    0.50    0.50
  11  -5  -4    0.50    0.60
  11   5  -4    0.70    0.50
 -11   5   4    1.10    0.50
 -10  -5   4   39.70    2.10
  10  -5  -4   36.70    2.30
 -10   5   4   37.50    2.20
  10   5  -4   44.70    2.30
   9  -5  -4    5.40    0.80
  -9  -5   4    5.00    0.70
  -9   5   4    4.80    0.70
   9   5  -4    6.50    0.80
   8  -5  -4   14.80    1.20
  -8  -5   4   12.80    1.00
  -8   5   4   13.90    1.00
   8   5  -4   13.00    1.00
  -7  -5   4   42.90    2.10
   7  -5  -4   40.70    2.30
   7   5  -4   40.80    2.00
  -7   5   4   40.00    2.10
   6  -5  -4   -0.70    0.30
  -6  -5   4    0.00    0.30
  -6   5   4    0.00    0.30
   6   5  -4    0.00    0.30
   5  -5  -4   73.29    3.50
  -5  -5   4   74.39    3.40
  -5   5   4   78.09    3.50
   5   5  -4   77.19    3.40
   4  -5  -4   34.70    1.70
  -4  -5   4   32.90    1.70
   4   5  -4   31.50    1.60
  -4   5   4   33.70    1.70
   3  -5  -4   10.80    0.60
   3  -5  -4   10.50    0.70
  -3  -5   4    9.20    0.70
   3   5  -4    9.90    0.60
  -3   5   4   11.10    0.70
   2  -5  -4  190.28    7.80
  -2  -5   4  180.18    7.70
  -2   5   4  181.48    7.70
   2   5  -4  164.08    7.70
   2   5  -4  196.18    7.60
   1  -5  -4   60.79    2.80
   1  -5  -4   61.89    2.80
  -1  -5   4   69.09    2.70
  -1  -5   4   70.29    2.80
  -1   5   4   61.09    2.80
   1   5  -4   56.79    2.80
   0  -5  -4  129.79    5.60
   0  -5  -4  135.39    5.60
   0  -5   4  125.29    5.60
   0  -5   4  128.69    5.60
   0   5   4  137.89    5.60
   0   5  -4  132.19    5.60
   1  -5   4   63.79    2.80
   1  -5   4   65.69    2.80
  -1  -5  -4   62.69    2.90
  -1  -5  -4   66.29    2.80
   1   5   4   64.39    2.80
  -1   5  -4   57.19    2.80
  -2  -5  -4   38.60    1.80
   2  -5   4   38.90    1.70
   2  -5   4   37.60    1.80
  -2  -5  -4   39.80    1.70
   2   5   4   38.70    1.70
  -2   5  -4   33.70    1.80
   3  -5   4  128.79    5.90
  -3  -5  -4  134.89    5.90
   3  -5   4  138.29    5.70
  -3  -5  -4  142.39    5.70
   3   5   4  139.69    5.80
  -3   5  -4  130.79    5.80
  -4  -5  -4   17.70    1.10
   4  -5   4   19.20    1.10
   4   5   4   20.80    1.00
  -4   5  -4   18.00    1.10
   5  -5   4  289.87   12.70
  -5  -5  -4  293.67   12.70
   5   5   4  309.37   12.60
  -5   5  -4  306.07   12.70
  -6  -5  -4    2.70    0.50
   6  -5   4    2.80    0.50
   6   5   4    3.30    0.50
  -6   5  -4    2.70    0.50
  -7  -5  -4    6.30    0.70
   7  -5   4    7.50    0.80
   7   5   4    7.00    0.70
  -7   5  -4    5.80    0.70
  -8  -5  -4   70.29    3.40
   8  -5   4   67.99    3.40
   8   5   4   65.79    3.30
  -8   5  -4   75.59    3.40
  -9  -5  -4   11.80    1.10
   9  -5   4   11.70    1.10
   9   5   4   11.30    1.00
  -9   5  -4   13.30    1.10
 -10  -5  -4    6.80    0.90
  10  -5   4    6.50    0.90
 -10   5  -4    7.00    0.90
  10   5   4    7.90    1.00
 -11  -5  -4    4.90    0.80
  11  -5   4    5.00    0.90
  11   5   4    5.40    0.90
 -11   5  -4    5.90    0.90
 -12  -6   4   15.10    1.30
 -11  -6   4    0.90    0.50
  11  -6  -4    1.40    0.70
  11   6  -4    0.90    0.60
 -11   6   4    0.40    0.50
  10  -6  -4    4.10    0.80
 -10  -6   4    6.00    0.80
 -10   6   4    5.10    0.80
  10   6  -4    4.40    0.70
   9  -6  -4    8.00    1.00
  -9  -6   4    7.50    0.90
   9   6  -4    6.60    0.80
  -9   6   4    7.40    0.90
  -8  -6   4    9.00    0.90
   8  -6  -4   11.30    1.10
  -8   6   4    9.70    0.90
   8   6  -4   10.90    0.90
   7  -6  -4   11.50    1.10
  -7  -6   4   10.90    0.90
   7   6  -4    9.80    0.80
  -7   6   4    9.20    0.80
  -6  -6   4   17.70    1.10
   6  -6  -4   14.90    1.20
  -6   6   4   18.90    1.20
   6   6  -4   17.00    1.10
   5  -6  -4  271.17   11.30
  -5  -6   4  261.17   11.10
   5   6  -4  252.67   11.10
  -5   6   4  264.87   11.10
   4  -6  -4  159.08    6.70
  -4  -6   4  150.08    6.50
  -4   6   4  149.09    6.50
   4   6  -4  146.59    6.50
   3  -6  -4    1.40    0.40
   3  -6  -4    1.20    0.20
  -3  -6   4    1.50    0.30
  -3   6   4    2.00    0.30
   3   6  -4    1.50    0.30
   2  -6  -4  118.29    4.90
  -2  -6   4  114.19    4.80
   2   6  -4   98.49    4.70
  -2   6   4  109.09    4.80
   1  -6  -4   45.40    2.10
  -1  -6   4   45.20    2.00
  -1  -6   4   41.70    1.90
   1  -6  -4   43.50    2.00
  -1   6   4   41.30    2.00
   1   6  -4   42.10    2.00
   0  -6   4   22.80    1.10
   0  -6   4   25.00    1.20
   0  -6  -4   22.30    1.20
   0  -6  -4   23.60    1.20
   0   6   4   22.70    1.20
   0   6  -4   19.80    1.20
   1  -6   4    4.70    0.40
  -1  -6  -4    4.70    0.50
  -1  -6  -4    4.80    0.40
   1  -6   4    4.10    0.40
  -1   6  -4    4.60    0.50
   1   6   4    3.90    0.40
  -2  -6  -4   54.79    2.40
   2  -6   4   54.89    2.60
  -2  -6  -4   55.89    2.60
   2  -6   4   53.09    2.40
  -2   6  -4   55.19    2.50
   2   6   4   55.29    2.50
   3  -6   4   61.79    2.90
  -3  -6  -4   58.79    2.80
  -3   6  -4   59.19    2.80
   3   6   4   61.89    2.70
   4  -6   4    0.00    0.30
  -4  -6  -4    0.30    0.30
  -4   6  -4    0.10    0.30
   4   6   4    0.10    0.30
  -5  -6  -4   32.30    1.80
   5  -6   4   33.10    1.80
   5   6   4   33.50    1.70
  -5   6  -4   33.10    1.80
  -6  -6  -4  107.49    5.00
   6  -6   4  107.99    5.00
  -6   6  -4  116.59    5.00
   6   6   4  106.79    4.80
  -7  -6  -4    1.50    0.40
   7  -6   4    1.50    0.50
  -7   6  -4    2.10    0.50
   7   6   4    2.00    0.40
  -8  -6  -4    3.10    0.60
   8  -6   4    2.00    0.60
   8   6   4    2.50    0.50
  -8   6  -4    3.50    0.60
   9  -6   4   26.70    1.90
  -9  -6  -4   28.50    1.80
   9   6   4   27.20    1.70
  -9   6  -4   29.50    1.80
 -10  -6  -4   29.50    1.70
  10  -6   4   21.90    1.70
  10   6   4   25.60    1.70
 -10   6  -4   23.30    1.70
 -11  -6  -4    0.40    0.50
  11   6   4    0.60    0.60
 -11  -7   4    9.20    1.00
  10  -7  -4   14.40    1.40
 -10  -7   4   14.90    1.20
 -10   7   4   13.30    1.30
  10   7  -4   12.70    1.20
   9  -7  -4    1.50    0.60
  -9  -7   4    1.40    0.50
   9   7  -4    2.10    0.60
  -9   7   4    2.10    0.60
  -8  -7   4    6.70    0.80
   8  -7  -4    8.50    1.10
  -8   7   4    8.20    0.90
   8   7  -4    8.40    0.80
   7  -7  -4    2.40    0.60
  -7  -7   4    1.90    0.50
   7   7  -4    3.00    0.50
  -7   7   4    2.00    0.50
   6  -7  -4    3.30    0.60
  -6  -7   4    2.60    0.50
  -6   7   4    2.80    0.50
   6   7  -4    3.30    0.50
   5  -7  -4   76.59    3.70
  -5  -7   4   79.09    3.60
   5   7  -4   82.09    3.60
  -5   7   4   75.59    3.60
   4  -7  -4   41.00    2.10
  -4  -7   4   37.10    2.00
   4   7  -4   40.10    1.90
  -4   7   4   38.60    2.00
   3  -7  -4    3.60    0.60
  -3  -7   4    3.90    0.50
   3   7  -4    4.60    0.50
  -3   7   4    5.20    0.50
  -2  -7   4   -0.10    0.20
   2  -7  -4    0.40    0.30
   2  -7  -4    0.10    0.10
   2   7  -4    0.30    0.20
  -2   7   4    1.00    0.30
  -1  -7   4   26.20    1.40
   1  -7  -4   26.50    1.30
   1  -7  -4   24.00    1.40
  -1  -7   4   26.40    1.30
   1   7  -4   28.40    1.40
  -1   7   4   25.30    1.40
   0  -7   4    4.40    0.40
   0  -7   4    3.10    0.40
   0  -7  -4    3.30    0.40
   0  -7  -4    2.70    0.40
   0   7  -4    3.70    0.50
   0   7   4    3.50    0.40
   1  -7   4   28.00    1.40
  -1  -7  -4   27.80    1.40
   1  -7   4   28.60    1.50
  -1  -7  -4   28.60    1.50
  -1   7  -4   29.40    1.50
   1   7   4   27.10    1.40
   2  -7   4   12.10    0.90
  -2  -7  -4   12.10    0.90
  -2   7  -4   14.00    0.90
   2   7   4   11.70    0.80
  -3  -7  -4  259.47   11.10
   3  -7   4  249.78   11.10
  -3   7  -4  276.27   11.10
   3   7   4  257.07   11.00
   4  -7   4   65.49    3.10
  -4  -7  -4   63.99    3.10
  -4   7  -4   64.99    3.00
   4   7   4   61.89    2.90
  -5  -7  -4    4.50    0.60
   5  -7   4    3.70    0.60
   5   7   4    4.20    0.50
  -5   7  -4    3.30    0.50
  -6  -7  -4   57.39    2.80
   6  -7   4   52.49    2.80
   6   7   4   53.09    2.60
  -6   7  -4   55.59    2.70
   7  -7   4    2.90    0.70
  -7  -7  -4    3.20    0.60
   7   7   4    2.80    0.50
  -7   7  -4    3.00    0.60
   8  -7   4    8.90    1.00
  -8  -7  -4    6.90    0.90
   8   7   4    6.40    0.80
  -8   7  -4    6.50    0.90
  -9  -7  -4    1.30    0.60
   9  -7   4    0.60    0.60
  -9   7  -4    0.90    0.60
   9   7   4    0.90    0.50
  10  -7   4    0.40    0.60
 -10  -7  -4    1.10    0.60
 -10   7  -4    0.30    0.50
  10   7   4    0.30    0.50
  10  -8  -4    2.70    0.80
 -10  -8   4    0.90    0.60
  10   8  -4    1.20    0.60
 -10   8   4    1.50    0.60
  -9  -8   4    2.60    0.70
   9  -8  -4    2.60    0.80
  -9   8   4    1.90    0.60
   9   8  -4    3.50    0.70
   8  -8  -4   69.09    3.60
  -8  -8   4   68.69    3.40
  -8   8   4   68.09    3.40
   8   8  -4   70.69    3.40
  -7  -8   4   95.09    4.50
   7  -8  -4   98.09    4.70
  -7   8   4   98.69    4.50
   7   8  -4   92.79    4.40
  -6  -8   4   18.40    1.30
   6  -8  -4   18.00    1.40
   6   8  -4   20.00    1.30
  -6   8   4   19.30    1.30
   5  -8  -4   20.30    1.40
  -5  -8   4   19.00    1.30
  -5   8   4   17.80    1.20
   5   8  -4   19.80    1.20
   4  -8  -4   22.00    1.40
  -4  -8   4   21.50    1.30
  -4   8   4   20.40    1.30
   4   8  -4   19.20    1.20
  -3  -8   4   42.50    2.10
   3  -8  -4   41.40    2.20
   3   8  -4   41.30    2.00
  -3   8   4   40.50    2.10
  -2  -8   4   18.30    1.10
   2  -8  -4   17.60    1.20
   2   8  -4   18.90    1.10
  -2   8   4   18.40    1.10
   1  -8  -4    1.70    0.40
  -1  -8   4    1.40    0.30
   1  -8  -4    2.00    0.40
  -1   8   4    1.80    0.40
   1   8  -4    2.10    0.40
   0  -8   4   12.00    0.80
   0  -8  -4   11.60    0.80
   0  -8   4   13.20    0.80
   0  -8  -4   11.00    0.80
   0   8  -4   12.80    0.90
   0   8   4   10.80    0.80
   1  -8   4   71.29    3.10
  -1  -8  -4   71.09    3.30
   1  -8   4   68.79    3.20
  -1   8  -4   69.29    3.30
   1   8   4   72.09    3.20
   2  -8   4    6.00    0.70
  -2  -8  -4    6.10    0.70
  -2   8  -4    5.90    0.70
   2   8   4    5.40    0.60
  -3  -8  -4   59.19    2.90
   3  -8   4   59.79    2.90
  -3   8  -4   60.99    2.90
   3   8   4   60.59    2.80
  -4  -8  -4   37.70    2.10
   4  -8   4   41.00    2.10
  -4   8  -4   38.30    2.10
   4   8   4   39.50    2.00
   5  -8   4    8.80    0.90
  -5  -8  -4    7.80    0.80
  -5   8  -4    8.10    0.90
   5   8   4    7.90    0.80
  -6  -8  -4    5.10    0.70
   6  -8   4    5.60    0.80
  -6   8  -4    5.90    0.70
   6   8   4    5.20    0.70
   7  -8   4    2.70    0.60
  -7  -8  -4    1.90    0.60
   7   8   4    2.00    0.50
  -7   8  -4    2.30    0.60
  -8  -8  -4   12.90    1.20
   8  -8   4   15.90    1.40
   8   8   4   13.80    1.20
  -8   8  -4   17.00    1.30
   9  -8   4   -0.60    0.50
  -9  -8  -4   -0.10    0.50
  -9   8  -4   -0.20    0.50
   9   8   4    0.10    0.40
  -9  -9   4    0.50    0.50
   9  -9  -4    1.50    0.70
  -9   9   4    1.20    0.60
   9   9  -4    1.80    0.60
  -8  -9   4    4.00    0.70
   8  -9  -4    4.00    0.90
   8   9  -4    4.20    0.70
  -8   9   4    5.60    0.80
  -7  -9   4    1.00    0.50
   7  -9  -4    0.20    0.50
   7   9  -4    0.80    0.50
  -7   9   4    0.80    0.50
   6  -9  -4    1.50    0.60
  -6  -9   4    2.00    0.50
   6   9  -4    1.50    0.50
  -6   9   4    2.10    0.60
  -5  -9   4    1.00    0.40
   5  -9  -4    1.60    0.60
  -5   9   4    1.70    0.50
   5   9  -4    1.00    0.40
   4  -9  -4    2.70    0.60
  -4  -9   4    2.40    0.50
  -4   9   4    3.20    0.50
   4   9  -4    3.10    0.50
  -3  -9   4   45.90    2.30
   3  -9  -4   48.60    2.50
  -3   9   4   44.20    2.30
   3   9  -4   46.30    2.30
   2  -9  -4   45.50    2.30
  -2  -9   4   45.60    2.30
   2   9  -4   43.60    2.20
  -2   9   4   46.30    2.30
  -1  -9   4    4.00    0.50
   1  -9  -4    4.10    0.60
   1   9  -4    4.00    0.60
  -1   9   4    4.80    0.60
   0  -9  -4   17.30    1.10
   0  -9   4   16.80    1.00
   0   9  -4   18.80    1.20
   0   9   4   16.30    1.10
  -1  -9  -4   93.09    4.40
  -1   9  -4   97.09    4.40
   1   9   4   98.19    4.30
   2  -9   4   15.00    1.10
  -2  -9  -4   17.60    1.10
   2   9   4   14.50    1.00
  -2   9  -4   15.00    1.10
  -3  -9  -4    2.90    0.50
   3  -9   4    4.30    0.60
   3   9   4    4.00    0.50
  -3   9  -4    4.10    0.60
   4  -9   4    3.20    0.60
  -4  -9  -4    2.40    0.50
  -4   9  -4    2.60    0.60
   4   9   4    2.90    0.50
  -5  -9  -4   13.20    1.10
   5  -9   4   12.20    1.10
  -5   9  -4   13.90    1.10
   5   9   4   11.50    1.00
   6  -9   4   15.50    1.30
  -6  -9  -4   14.80    1.30
  -6   9  -4   16.30    1.30
   6   9   4   15.50    1.20
   7  -9   4    2.00    0.60
  -7  -9  -4    1.50    0.60
   7   9   4    1.70    0.50
  -7   9  -4    2.20    0.60
  -8  -9  -4    3.10    0.70
   8  -9   4    2.90    0.80
   8   9   4    2.00    0.60
  -8   9  -4    2.10    0.60
  -8 -10   4    1.50    0.70
   8 -10  -4    1.70    0.70
   8  10  -4    1.90    1.00
  -8  10   4    1.10    0.60
  -7 -10   4   10.60    1.10
   7 -10  -4    9.10    1.20
   7  10  -4    7.90    0.90
  -7  10   4   11.90    1.10
  -6 -10   4    5.60    0.80
   6 -10  -4    5.00    0.80
   6  10  -4    5.40    0.70
  -6  10   4    5.40    0.80
   5 -10  -4    0.90    0.50
  -5 -10   4    1.10    0.50
   5  10  -4    0.30    0.40
  -5  10   4    0.60    0.50
  -4 -10   4    0.50    0.40
   4 -10  -4    0.30    0.50
   4  10  -4    0.40    0.40
  -4  10   4    0.50    0.40
   3 -10  -4    5.30    0.80
  -3 -10   4    5.60    0.70
   3  10  -4    6.20    0.70
  -3  10   4    4.30    0.60
  -2 -10   4    6.40    0.70
  -2  10   4    5.10    0.70
   2  10  -4    7.30    0.70
  -1 -10   4   84.59    3.90
   1  10  -4   85.99    3.90
  -1  10   4   84.09    3.90
   0 -10  -4   29.70    1.70
   0  10  -4   32.30    1.70
   0  10   4   26.50    1.60
  -1 -10  -4   70.99    3.30
   1  10   4   68.69    3.30
  -1  10  -4   69.29    3.30
  -2 -10  -4   35.40    1.90
  -2  10  -4   32.50    1.90
   2  10   4   33.70    1.80
   3 -10   4    1.10    0.50
  -3 -10  -4    1.00    0.50
  -3  10  -4    0.70    0.50
   3  10   4    1.40    0.40
   4 -10   4    2.50    0.60
  -4 -10  -4    2.50    0.60
   4  10   4    2.50    0.50
  -4  10  -4    2.10    0.60
  -5 -10  -4    2.30    0.60
   5 -10   4    2.40    0.60
   5  10   4    2.40    0.60
  -5  10  -4    2.20    0.60
   6 -10   4    3.30    0.70
  -6 -10  -4    2.70    0.70
   6  10   4    1.90    0.50
  -6  10  -4    2.10    0.60
   7 -10   4    2.40    0.70
  -7 -10  -4    3.00    0.70
  -7  10  -4    3.80    0.70
   7  10   4    3.20    0.60
   7 -11  -4   16.90    1.60
   6 -11  -4    3.10    0.80
  -6 -11   4    3.00    0.70
   6  11  -4    2.80    0.60
  -6  11   4    3.50    0.70
   5 -11  -4    1.30    0.60
  -5 -11   4    1.80    0.60
  -5  11   4    1.40    0.50
   5  11  -4    1.20    0.50
   4 -11  -4    4.30    0.80
  -4 -11   4    3.40    0.60
  -4  11   4    4.40    0.70
   4  11  -4    3.50    0.60
  -3 -11   4    1.10    0.40
  -3  11   4   -0.20    0.40
   3  11  -4    0.20    0.50
  -2 -11   4    4.90    0.70
   2  11  -4    5.00    0.70
  -2  11   4    5.40    0.70
  -1  11   4    3.70    0.60
   1  11  -4    4.00    0.60
   0  11  -4   75.59    3.70
   0  11   4   78.79    3.60
  -1 -11  -4   23.70    1.50
  -1  11  -4   24.20    1.60
   1  11   4   23.40    1.50
  -2 -11  -4    2.90    0.60
   2  11   4    3.60    0.60
  -2  11  -4    3.20    0.60
  -3 -11  -4    9.50    1.00
   3  11   4    7.20    0.80
  -3  11  -4    7.80    0.90
  -4 -11  -4    0.40    0.50
  -4  11  -4    0.10    0.40
   4  11   4    0.50    0.50
  -5 -11  -4    2.70    0.70
   5 -11   4    3.60    0.70
   5  11   4    4.10    0.70
  -5  11  -4    3.70    0.70
  -6 -11  -4    2.90    1.00
   6 -11   4    2.90    0.70
   6  11   4    3.90    0.70
  -4 -12   4    2.70    0.60
  -4  12   4    2.10    0.60
   4  12  -4    1.60    0.60
  -3 -12   4   10.80    1.00
  -3  12   4   10.40    1.10
   3  12  -4   11.70    1.00
  -2  12   4    5.20    0.80
   2  12  -4    4.60    0.80
  -1  12   4   82.09    4.20
   1  12  -4   97.79    4.30
   0  12   4    9.70    1.00
   0  12  -4    7.20    0.90
   1  12   4    0.70    0.40
  -1  12  -4   -0.20    0.50
  -2 -12  -4   14.80    1.40
  -2  12  -4   14.40    1.30
   2  12   4   13.30    1.10
  -3 -12  -4   13.00    1.20
  -3  12  -4   15.40    1.20
   3  12   4   13.40    1.10
  -4 -12  -4   11.60    1.20
   4  12   4    9.80    1.10
 -13   0   5   -0.10    0.50
 -12   0   5    0.20    0.40
 -11   0   5   -0.50    0.30
 -10   0   5    0.10    0.30
  -9   0   5    0.00    0.30
   9   0  -5   -0.70    0.30
   8   0  -5   -0.30    0.20
  -8   0   5    0.00    0.20
  -8   0   5    0.00    0.20
   7   0  -5    0.00    0.20
  -7   0   5   -0.10    0.20
  -7   0   5    0.10    0.20
   6   0  -5    0.50    0.30
   6   0  -5    0.00    0.20
  -6   0   5    0.10    0.10
  -5   0   5    0.20    0.10
   5   0  -5   -0.30    0.10
   5   0  -5    0.10    0.20
   4   0  -5    0.00    0.10
  -4   0   5    0.30    0.10
   4   0  -5    0.10    0.10
  -3   0   5    0.00    0.10
   3   0  -5    0.10    0.10
   3   0  -5    0.30    0.10
   2   0  -5    0.00    0.10
   2   0  -5    0.10    0.10
  -2   0   5    0.00    0.10
   1   0  -5    0.10    0.10
  -1   0   5    0.00    0.10
   1   0  -5    0.00    0.10
   1   0   5    0.20    0.10
  -1   0  -5    0.20    0.10
  -1   0  -5    0.10    0.10
  -2   0  -5    1.30    0.20
  -2   0  -5    0.60    0.10
   3   0   5    0.40    0.10
   3   0   5    0.00    0.10
  -3   0  -5    0.10    0.10
   4   0   5   -0.10    0.10
   4   0   5    0.10    0.20
  -4   0  -5    0.10    0.10
  -5   0  -5    0.10    0.10
   5   0   5    0.10    0.20
   5   0   5   -0.10    0.20
  -6   0  -5   -0.10    0.20
   6   0   5   -0.20    0.20
  -6   0  -5    0.10    0.20
  -7   0  -5   -0.20    0.20
  -7   0  -5   -0.20    0.20
   7   0   5    0.60    0.30
  -8   0  -5   -0.10    0.30
   8   0   5    0.10    0.30
  -9   0  -5    0.10    0.30
   9   0   5    0.30    0.40
 -10   0  -5    0.20    0.40
  10   0   5    0.60    0.40
 -11   0  -5   -0.30    0.40
 -12   0  -5   -0.20    0.50
 -13  -1   5    3.60    1.10
 -12  -1   5    8.30    0.90
 -12   1   5    8.10    0.90
 -11  -1   5   53.09    2.70
 -11   1   5   56.89    2.80
 -10  -1   5   49.30    2.40
  10  -1  -5   46.80    2.50
 -10   1   5   49.20    2.40
  -9  -1   5    9.80    0.70
  -9  -1   5    8.40    0.70
   9  -1  -5    9.60    0.90
  -9   1   5    8.70    0.70
   8  -1  -5   81.09    3.70
  -8  -1   5   78.99    3.50
   8   1  -5   80.09    3.60
  -8   1   5   80.39    3.60
   8   1  -5   71.09    3.50
   7  -1  -5    4.90    0.50
  -7  -1   5    4.60    0.40
   7   1  -5    4.00    0.50
  -7   1   5    4.70    0.50
   7   1  -5    4.00    0.50
  -7   1   5    3.80    0.40
  -6  -1   5   20.80    1.10
   6  -1  -5   22.80    1.20
  -6   1   5   23.30    1.10
   6   1  -5   21.60    1.20
  -6   1   5   23.10    1.20
   6   1  -5   20.50    1.20
   5  -1  -5    0.20    0.20
  -5  -1   5    0.70    0.20
   5   1  -5    2.10    0.30
   5   1  -5    0.80    0.20
  -5   1   5    1.00    0.20
   4  -1  -5    5.30    0.50
  -4  -1   5    6.20    0.40
   4   1  -5    5.10    0.40
  -4   1   5    6.70    0.40
   4   1  -5    6.20    0.40
  -4   1   5    5.70    0.40
   3  -1  -5    1.80    0.20
  -3  -1   5    1.50    0.20
  -3   1   5    2.40    0.20
  -3   1   5    2.30    0.20
   3   1  -5    1.50    0.20
   3   1  -5    1.90    0.20
  -2  -1   5  189.78    7.80
   2  -1  -5  197.48    7.80
   2   1  -5  177.38    7.70
   2   1  -5  190.28    7.80
  -2   1   5  178.28    7.80
  -1  -1   5  415.86   17.70
   1  -1  -5  422.56   17.70
   1   1  -5  435.86   17.70
   1   1  -5  444.06   17.70
  -1   1   5  429.36   17.70
   0  -1  -5  165.28    8.10
   0  -1   5  206.28    8.20
   0   1   5  207.68    8.10
   0   1  -5  208.38    8.20
   0   1  -5  195.48    8.10
   0   1   5  194.38    8.20
  -1  -1  -5   32.20    1.40
   1  -1   5   32.60    1.40
  -1   1  -5   34.10    1.40
   1   1   5   26.80    1.30
  -1   1  -5   32.00    1.40
   2  -1   5   47.50    1.90
  -2  -1  -5   42.50    1.90
   2   1   5   43.50    2.00
  -2   1  -5   42.90    1.90
   3  -1   5  588.54   24.20
   3  -1   5  587.94   24.20
  -3  -1  -5  573.64   24.20
   3   1   5  621.14   24.20
  -3   1  -5  569.84   24.20
   3   1   5  574.54   24.20
   4  -1   5    5.10    0.40
   4   1   5    3.90    0.40
   4   1   5    4.30    0.40
   4   1   5    4.30    0.40
  -4   1  -5    4.70    0.40
   5  -1   5    3.10    0.40
  -5  -1  -5    2.70    0.40
   5   1   5    2.50    0.30
  -5   1  -5    2.70    0.30
   5   1   5    3.00    0.30
   6  -1   5    3.40    0.40
  -6  -1  -5    3.40    0.40
  -6   1  -5    4.00    0.40
   6   1   5    3.60    0.40
  -6   1  -5    2.90    0.40
   6   1   5    3.10    0.40
  -7  -1  -5    2.30    0.40
  -7  -1  -5    2.00    0.40
   7  -1   5    1.80    0.40
  -7   1  -5    1.60    0.30
   7   1   5    1.70    0.30
  -8  -1  -5   -0.20    0.20
  -8  -1  -5    0.70    0.30
   8  -1   5   -0.20    0.30
  -8   1  -5    0.20    0.30
   8   1   5    0.10    0.20
  -9  -1  -5  203.98    8.70
   9  -1   5  202.28    8.70
  -9   1  -5  199.28    8.70
 -10  -1  -5    0.50    0.40
  10  -1   5    0.20    0.40
 -10   1  -5    1.10    0.40
 -11  -1  -5   36.40    2.00
  11  -1   5   34.10    2.20
 -11   1  -5   36.90    2.10
 -12  -1  -5    1.30    0.60
 -12   1  -5    1.40    0.60
 -12  -2   5    0.50    0.50
 -12   2   5    0.00    0.40
 -11  -2   5    1.90    0.50
  11  -2  -5    0.80    0.50
 -11   2   5    1.80    0.50
  10  -2  -5    0.70    0.50
 -10  -2   5    0.30    0.30
  10   2  -5    0.50    0.40
 -10   2   5    0.20    0.30
   9  -2  -5    0.90    0.50
  -9  -2   5    0.80    0.30
  -9   2   5    0.90    0.40
   9   2  -5    0.80    0.40
   8  -2  -5   48.10    2.50
  -8  -2   5   51.89    2.40
   8   2  -5   49.80    2.50
  -8   2   5   50.19    2.40
   7  -2  -5   93.29    4.10
  -7  -2   5   89.59    3.90
  -7   2   5   91.49    4.00
   7   2  -5   86.89    3.90
   7   2  -5   85.99    4.00
   6  -2  -5   17.80    1.00
  -6  -2   5   17.30    1.00
  -6   2   5   17.30    1.00
   6   2  -5   16.80    0.90
  -6   2   5   16.40    0.80
   6   2  -5   16.70    1.00
  -5  -2   5    0.00    0.10
   5  -2  -5    0.10    0.20
  -5   2   5    0.20    0.20
   5   2  -5    0.40    0.20
  -5   2   5    0.30    0.10
   5   2  -5    0.20    0.10
   4  -2  -5   67.79    3.00
  -4  -2   5   68.39    3.00
  -4   2   5   67.19    2.90
   4   2  -5   65.99    2.90
  -4   2   5   66.79    2.90
   3  -2  -5    1.50    0.30
  -3  -2   5    1.40    0.20
  -3   2   5    1.70    0.20
  -3   2   5    2.10    0.20
   3   2  -5    2.30    0.20
   2  -2  -5  356.36   13.90
  -2  -2   5  301.37   13.90
  -2   2   5  324.77   13.80
  -2   2   5  334.87   13.80
   2   2  -5  355.56   13.80
  -1  -2   5   40.30    1.80
   1  -2  -5   41.40    1.90
   1   2  -5   45.50    1.80
  -1   2   5   42.70    1.90
   1   2  -5   40.10    1.80
   0  -2   5  310.47   13.40
   0  -2  -5  337.77   13.50
   0   2  -5  321.87   13.40
   0   2   5  325.47   13.50
   0   2  -5  329.57   13.40
   1  -2   5  337.47   14.60
  -1  -2  -5  363.96   14.60
   1  -2   5  364.96   14.60
  -1   2  -5  348.57   14.60
   1   2   5  349.67   14.60
   2  -2   5   11.90    0.70
  -2  -2  -5   12.20    0.60
  -2   2  -5   11.20    0.60
   2   2   5   12.60    0.60
   2   2   5   12.90    0.70
  -3  -2  -5  131.49    5.60
   3  -2   5  145.19    5.80
   3   2   5  136.89    5.70
  -3   2  -5  128.49    5.70
   3   2   5  130.39    5.70
  -4  -2  -5   17.10    0.80
   4  -2   5   16.40    0.90
   4  -2   5   16.20    0.80
   4   2   5   16.40    0.90
   4   2   5   15.60    0.90
  -4   2  -5   16.70    0.90
   5  -2   5  140.39    6.10
   5  -2   5  144.19    5.90
  -5  -2  -5  140.79    5.90
  -5  -2  -5  137.09    6.10
  -5   2  -5  134.89    6.00
   5   2   5  147.49    6.00
  -6  -2  -5   71.29    3.20
   6  -2   5   76.89    3.30
  -6  -2  -5   71.89    3.10
  -6   2  -5   68.29    3.20
   6   2   5   72.39    3.20
  -6   2  -5   67.99    3.10
  -7  -2  -5   56.19    2.50
   7  -2   5   50.49    2.60
   7   2   5   53.99    2.50
  -7   2  -5   50.99    2.50
   8  -2   5    1.20    0.40
  -8  -2  -5    0.80    0.30
   8   2   5    1.40    0.40
  -8   2  -5    1.50    0.40
   9  -2   5   27.80    1.70
  -9  -2  -5   27.90    1.60
  -9  -2  -5   29.20    1.60
  -9   2  -5   27.80    1.60
 -10  -2  -5    0.30    0.40
  10  -2   5   -0.40    0.40
 -10   2  -5   -0.20    0.30
  11  -2   5   24.00    1.60
 -11  -2  -5   26.90    1.60
 -11   2  -5   26.00    1.70
 -12  -2  -5   18.40    1.30
 -12   2  -5   16.90    1.40
 -12  -3   5    9.50    1.00
  12  -3  -5    7.00    1.00
 -12   3   5    7.50    0.90
  11  -3  -5    1.10    0.50
  11   3  -5    1.30    0.50
 -11   3   5    1.30    0.50
 -10  -3   5   12.00    0.90
  10  -3  -5   10.70    1.10
 -10   3   5   13.00    1.00
  10   3  -5   13.50    1.10
  -9  -3   5   63.29    3.00
   9  -3  -5   68.79    3.20
   9   3  -5   60.59    3.10
  -9   3   5   61.49    3.00
   8  -3  -5    7.60    0.80
  -8  -3   5    8.50    0.70
   8   3  -5    8.00    0.80
  -8   3   5    8.90    0.70
   7  -3  -5    3.40    0.50
  -7  -3   5    3.50    0.50
   7   3  -5    3.50    0.50
  -7   3   5    3.20    0.40
  -6  -3   5   14.60    0.90
   6  -3  -5   15.30    1.00
  -6   3   5   14.90    0.90
   6   3  -5   14.10    0.90
  -5  -3   5   13.30    0.80
   5  -3  -5   12.00    0.80
  -5   3   5   13.00    0.80
   5   3  -5   11.80    0.70
  -5   3   5   11.90    0.60
   5   3  -5   12.40    0.60
  -4  -3   5   24.70    1.30
   4  -3  -5   24.40    1.30
  -4   3   5   25.90    1.20
   4   3  -5   27.00    1.20
  -4   3   5   26.80    1.30
   4   3  -5   24.40    1.20
   3  -3  -5  174.98    7.30
  -3  -3   5  160.18    7.20
   3   3  -5  176.08    7.20
  -3   3   5  174.38    7.20
  -3   3   5  165.48    7.20
   3   3  -5  176.38    7.10
  -2  -3   5  168.38    7.10
   2  -3  -5  168.18    7.10
  -2   3   5  176.78    7.00
   2   3  -5  144.49    7.00
  -2   3   5  180.28    7.00
  -1  -3   5    5.40    0.40
   1  -3  -5    4.00    0.40
  -1   3   5    4.40    0.30
   1   3  -5    4.40    0.30
  -1   3   5    4.70    0.30
   1   3  -5    5.00    0.30
   0  -3   5    9.80    0.50
   0  -3  -5    8.00    0.50
   0  -3   5   10.40    0.50
   0   3   5    8.10    0.50
   0   3   5    7.90    0.50
   0   3  -5    7.60    0.50
   1  -3   5   32.50    1.50
   1  -3   5   34.90    1.50
  -1  -3  -5   31.00    1.50
   1   3   5   33.60    1.50
   1   3   5   34.60    1.60
  -1   3  -5   32.50    1.50
  -2  -3  -5   25.40    1.20
   2  -3   5   23.40    1.30
   2   3   5   26.50    1.30
  -2   3  -5   28.10    1.30
   2   3   5   26.50    1.20
  -3  -3  -5  291.07   11.60
   3  -3   5  237.18   11.70
   3  -3   5  281.67   11.60
   3   3   5  291.47   11.80
  -3   3  -5  288.87   11.70
   3   3   5  292.57   11.70
  -4  -3  -5   58.89    2.50
   4  -3   5   59.49    2.50
   4  -3   5   64.29    2.70
  -4  -3  -5   55.89    2.70
   4   3   5   59.09    2.60
  -4   3  -5   54.89    2.60
  -5  -3  -5   38.40    1.80
   5  -3   5   36.10    1.90
  -5  -3  -5   37.30    1.70
   5   3   5   36.50    1.80
  -5   3  -5   37.10    1.80
  -6  -3  -5   13.80    0.90
   6  -3   5   14.70    1.00
  -6  -3  -5   14.40    0.80
   6   3   5   15.80    0.90
  -6   3  -5   13.60    0.90
  -7  -3  -5  290.57   12.60
   7  -3   5  293.47   12.60
   7   3   5  300.47   12.60
  -7   3  -5  303.87   12.60
   8  -3   5   15.20    1.10
  -8  -3  -5   15.90    1.10
  -8   3  -5   15.70    1.10
   8   3   5   15.70    1.10
  -9  -3  -5    0.20    0.30
   9  -3   5   -0.10    0.40
  -9   3  -5    0.10    0.30
   9   3   5   -0.30    0.30
  10  -3   5   18.90    1.40
 -10  -3  -5   18.10    1.60
 -10   3  -5   19.60    1.40
 -11  -3  -5    3.40    0.70
  11  -3   5    3.90    0.80
 -11   3  -5    3.20    0.70
 -12  -3  -5    1.10    0.60
  12  -3   5    0.80    0.60
 -12   3  -5    0.80    0.50
  12  -4  -5    4.00    0.90
 -12   4   5    4.20    0.80
  12   4  -5    4.50    0.80
  11  -4  -5    6.70    1.00
 -11  -4   5    6.40    0.80
 -11   4   5    6.90    0.90
  11   4  -5    6.50    0.90
  10  -4  -5   18.20    1.40
 -10  -4   5   20.00    1.30
 -10   4   5   19.30    1.30
  10   4  -5   18.90    1.40
   9  -4  -5    4.70    0.80
  -9  -4   5    5.20    0.60
  -9   4   5    4.80    0.60
   9   4  -5    5.50    0.70
   8  -4  -5   13.20    1.10
  -8  -4   5   14.20    1.00
   8   4  -5   15.20    1.00
  -8   4   5   13.80    1.00
  -7  -4   5   -0.10    0.20
   7  -4  -5   -0.10    0.30
  -7   4   5    0.20    0.30
   7   4  -5   -0.10    0.20
  -6  -4   5    1.50    0.30
   6  -4  -5    1.60    0.50
   6   4  -5    1.50    0.30
  -6   4   5    2.50    0.40
   5  -4  -5   52.69    2.50
  -5  -4   5   51.49    2.40
   5   4  -5   50.89    2.40
  -5   4   5   49.30    2.20
  -5   4   5   53.89    2.40
  -4  -4   5   26.80    1.30
   4  -4  -5   24.50    1.40
  -4   4   5   25.90    1.20
  -4   4   5   26.80    1.30
   4   4  -5   25.70    1.30
   4   4  -5   23.10    1.10
  -3  -4   5   10.40    0.60
   3  -4  -5    8.50    0.70
   3   4  -5    9.30    0.50
  -3   4   5    9.90    0.60
   3   4  -5    8.70    0.60
  -3   4   5    9.30    0.50
   2  -4  -5   63.49    3.00
  -2  -4   5   73.39    3.00
   2   4  -5   74.29    2.80
   2   4  -5   60.09    2.90
  -2   4   5   64.99    2.90
  -2   4   5   63.39    2.90
  -1  -4   5   38.90    1.90
   1  -4  -5   38.10    1.90
   1   4  -5   44.60    1.90
  -1   4   5   41.40    1.90
  -1   4   5   42.60    1.90
   0  -4   5  378.46   14.00
   0  -4  -5  296.07   14.00
   0  -4   5  355.86   14.00
   0   4   5  360.46   14.00
   0   4   5  307.27   14.00
   0   4  -5  323.97   14.00
   1  -4   5  257.37   10.20
  -1  -4  -5  263.87   10.30
   1  -4   5  208.78   10.30
   1   4   5  249.48   10.40
  -1   4  -5  233.38   10.30
   1   4   5  264.47   10.20
   2  -4   5   12.00    0.80
  -2  -4  -5   13.00    0.70
   2   4   5   13.80    0.70
   2   4   5   12.80    0.80
  -2   4  -5   13.20    0.80
  -3  -4  -5    7.10    0.40
   3  -4   5    8.00    0.40
   3  -4   5    6.80    0.60
  -3  -4  -5    7.00    0.60
   3   4   5    7.20    0.50
  -3   4  -5    6.30    0.50
   4  -4   5   58.79    2.90
  -4  -4  -5   63.89    2.90
  -4  -4  -5   62.89    2.70
  -4   4  -5   61.29    2.80
   4   4   5   61.69    2.70
  -5  -4  -5   33.10    1.40
  -5  -4  -5   28.50    1.60
   5  -4   5   29.50    1.70
  -5   4  -5   31.90    1.60
   5   4   5   31.50    1.50
   6  -4   5   47.60    2.40
  -6  -4  -5   50.09    2.40
   6   4   5   46.30    2.30
  -6   4  -5   50.29    2.40
   7  -4   5    7.40    0.80
  -7  -4  -5    7.00    0.70
   7   4   5    8.20    0.70
  -7   4  -5    7.70    0.70
   8  -4   5   42.00    2.20
  -8  -4  -5   41.90    2.10
   8   4   5   39.80    2.10
  -8   4  -5   38.40    2.10
   9  -4   5    2.00    0.50
  -9  -4  -5    1.50    0.50
  -9   4  -5    1.60    0.50
   9   4   5    2.10    0.60
 -10  -4  -5   56.79    2.90
  10  -4   5   58.29    3.10
  10   4   5   57.79    3.00
 -10   4  -5   58.69    3.00
  11  -4   5   13.70    1.20
  11   4   5   12.40    1.30
 -11   4  -5   13.90    1.20
  12  -5  -5    0.70    0.70
  12   5  -5   -0.60    0.80
 -12   5   5    0.30    0.70
 -11  -5   5    6.80    0.80
  11  -5  -5    7.50    1.10
  11   5  -5    5.60    0.90
 -11   5   5    8.10    0.90
 -10  -5   5   34.40    1.90
  10  -5  -5   30.80    2.10
  10   5  -5   32.50    1.90
 -10   5   5   34.90    2.00
   9  -5  -5    0.50    0.50
  -9  -5   5    1.70    0.50
   9   5  -5    2.10    0.50
  -9   5   5    1.40    0.50
  -8  -5   5    1.40    0.40
   8  -5  -5    2.00    0.60
  -8   5   5    1.30    0.40
   8   5  -5    1.40    0.40
   7  -5  -5  114.09    5.50
  -7  -5   5  125.49    5.40
   7   5  -5  117.49    5.30
  -7   5   5  126.29    5.40
  -6  -5   5  102.99    4.70
   6  -5  -5  105.49    4.80
   6   5  -5  111.79    4.60
  -6   5   5   99.89    4.70
   5  -5  -5   96.59    4.50
  -5  -5   5   94.89    4.40
   5   5  -5   99.59    4.30
  -5   5   5  102.39    4.40
   4  -5  -5   88.79    4.10
  -4  -5   5   90.59    4.10
  -4   5   5   94.29    4.10
   4   5  -5   91.99    4.00
  -4   5   5   92.89    3.90
  -3  -5   5    2.90    0.40
   3  -5  -5    3.50    0.40
  -3   5   5    3.10    0.40
   3   5  -5    2.50    0.30
  -3   5   5    3.40    0.30
   2  -5  -5  103.59    4.60
  -2  -5   5  103.99    4.50
   2   5  -5  102.89    4.40
  -2   5   5  108.19    4.50
   2   5  -5  103.69    4.50
  -2   5   5  101.99    4.50
  -1  -5   5   25.70    1.30
   1  -5  -5   25.10    1.30
  -1  -5   5   28.00    1.20
  -1   5   5   28.70    1.30
   1   5  -5   26.40    1.30
  -1   5   5   25.90    1.30
   0  -5  -5  223.68    9.30
   0  -5   5  211.08    9.30
   0  -5   5  222.28    9.30
   0   5   5  233.18    9.30
   0   5   5  213.68    9.30
   0   5  -5  225.88    9.30
   1  -5   5  138.79    5.90
   1  -5   5  136.79    5.90
  -1  -5  -5  142.49    5.90
  -1  -5  -5  139.69    6.00
  -1   5  -5  135.19    5.90
   1   5   5  143.39    5.90
  -2  -5  -5  320.27   13.10
  -2  -5  -5  307.67   13.20
   2  -5   5  314.07   13.20
  -2   5  -5  313.17   13.20
   2   5   5  320.07   13.10
   3  -5   5    8.00    0.40
  -3  -5  -5    7.50    0.50
  -3  -5  -5    6.60    0.60
   3  -5   5    7.50    0.60
  -3   5  -5    7.60    0.60
   3   5   5    7.60    0.50
   4  -5   5  229.18    9.70
  -4  -5  -5  230.38    9.50
  -4  -5  -5  227.28    9.70
  -4   5  -5  222.48    9.60
   4   5   5  225.58    9.50
  -5  -5  -5  156.38    6.90
   5  -5   5  155.08    6.90
  -5   5  -5  158.48    6.80
   5   5   5  160.88    6.80
   6  -5   5   -0.10    0.30
  -6  -5  -5    0.30    0.30
  -6   5  -5   -0.10    0.30
   6   5   5   -0.30    0.30
   7  -5   5   -0.30    0.30
  -7  -5  -5    0.00    0.30
  -7   5  -5   -0.20    0.30
   7   5   5   -0.30    0.20
   8  -5   5   27.20    1.70
  -8  -5  -5   30.70    1.70
  -8   5  -5   30.40    1.70
   8   5   5   27.40    1.60
  -9  -5  -5    0.30    0.40
   9  -5   5    0.70    0.50
   9   5   5    0.60    0.50
  -9   5  -5    0.50    0.40
 -10  -5  -5   10.60    1.10
  10  -5   5    8.40    1.10
  10   5   5    9.40    1.00
 -10   5  -5   11.30    1.00
 -11  -5  -5   26.10    1.70
  11  -5   5   25.80    1.80
 -11   5  -5   24.50    1.70
  11   5   5   23.50    1.70
 -12  -6   5   13.40    1.20
  11  -6  -5    1.30    0.60
 -11  -6   5    0.70    0.50
  11   6  -5    1.80    0.70
 -11   6   5    2.50    0.60
 -10  -6   5    4.70    0.70
  10  -6  -5    5.50    0.90
  10   6  -5    5.10    0.80
 -10   6   5    6.10    0.80
   9  -6  -5   -0.10    0.50
  -9  -6   5    1.20    0.50
  -9   6   5    0.80    0.40
   9   6  -5    0.50    0.40
   8  -6  -5   10.20    1.10
  -8  -6   5   10.40    0.90
  -8   6   5    9.20    0.90
   8   6  -5   10.20    0.90
   7  -6  -5    1.40    0.50
  -7  -6   5    3.10    0.50
   7   6  -5    2.20    0.40
  -7   6   5    3.20    0.60
   6  -6  -5   59.39    2.90
  -6  -6   5   54.29    2.70
  -6   6   5   55.69    2.70
   6   6  -5   56.09    2.70
  -5  -6   5    7.70    0.70
   5  -6  -5    8.20    0.80
   5   6  -5    8.90    0.70
  -5   6   5    8.00    0.70
   4  -6  -5   14.90    1.10
  -4  -6   5   16.60    1.00
   4   6  -5   15.70    0.90
  -4   6   5   17.40    1.00
   3  -6  -5    7.30    0.70
  -3  -6   5    6.50    0.60
   3  -6  -5    8.70    0.50
   3   6  -5    8.60    0.60
  -3   6   5    8.40    0.60
  -2  -6   5    7.50    0.60
   2  -6  -5    8.90    0.60
   2  -6  -5    7.60    0.60
  -2   6   5    9.10    0.60
   2   6  -5    9.70    0.60
  -1  -6   5   86.49    4.00
   1  -6  -5   97.89    4.10
  -1  -6   5   94.99    4.10
   1  -6  -5   88.59    4.10
   1   6  -5   99.99    4.10
  -1   6   5   93.79    4.10
   0  -6   5    1.10    0.20
   0  -6  -5    1.10    0.30
   0  -6  -5    0.90    0.30
   0  -6   5    1.10    0.20
   0   6   5    0.90    0.20
   0   6  -5    1.10    0.30
  -1  -6  -5    0.80    0.30
   1  -6   5    0.90    0.20
  -1  -6  -5    0.90    0.20
   1  -6   5    1.00    0.30
  -1   6  -5    0.40    0.20
   1   6   5    0.90    0.20
  -2  -6  -5   96.09    4.30
   2  -6   5  100.29    4.50
  -2  -6  -5  102.99    4.50
  -2   6  -5  103.19    4.50
   2   6   5  105.79    4.40
  -3  -6  -5    0.50    0.30
   3  -6   5    1.60    0.40
  -3   6  -5    1.20    0.30
   3   6   5    1.30    0.30
  -4  -6  -5   79.49    3.70
   4  -6   5   79.99    3.70
   4   6   5   80.89    3.60
  -4   6  -5   80.29    3.70
   5  -6   5   24.30    1.40
  -5  -6  -5   20.50    1.40
   5   6   5   22.60    1.20
  -5   6  -5   22.10    1.30
   6  -6   5   26.20    1.60
  -6  -6  -5   28.20    1.60
   6   6   5   24.40    1.40
  -6   6  -5   28.00    1.60
  -7  -6  -5    0.30    0.40
   7  -6   5    0.20    0.40
   7   6   5    0.20    0.30
  -7   6  -5   -0.30    0.30
  -8  -6  -5   47.00    2.40
   8  -6   5   45.40    2.50
  -8   6  -5   43.70    2.40
   8   6   5   47.10    2.40
   9  -6   5   12.30    1.20
  -9  -6  -5   16.10    1.20
   9   6   5   12.20    1.10
  -9   6  -5   15.00    1.20
 -10  -6  -5   11.00    1.10
  10  -6   5    9.60    1.20
  10   6   5   10.50    1.10
 -10   6  -5    9.00    1.00
 -11  -6  -5    2.10    0.70
  11   6   5    2.80    0.80
 -11  -7   5    5.40    0.80
  10  -7  -5   -0.20    0.50
 -10  -7   5   -0.60    0.40
 -10   7   5   -1.00    0.40
  10   7  -5    0.20    0.50
   9  -7  -5   13.60    1.40
  -9  -7   5   15.70    1.20
   9   7  -5   15.30    1.20
  -9   7   5   14.50    1.30
  -8  -7   5   -0.20    0.40
   8  -7  -5   -1.10    0.50
  -8   7   5   -0.60    0.30
   8   7  -5   -0.50    0.40
   7  -7  -5    7.80    1.00
  -7  -7   5   10.30    0.90
  -7   7   5    9.40    0.90
   7   7  -5   10.50    0.90
  -6  -7   5   11.70    1.00
   6  -7  -5   11.80    1.10
   6   7  -5   12.60    0.90
  -6   7   5   10.10    0.90
  -5  -7   5   61.19    2.90
   5  -7  -5   59.49    3.10
   5   7  -5   65.89    2.90
  -5   7   5   59.39    2.90
  -4  -7   5   44.70    2.20
   4  -7  -5   43.20    2.30
  -4   7   5   45.00    2.20
   4   7  -5   44.00    2.10
   3  -7  -5    4.60    0.60
  -3  -7   5    3.50    0.50
   3   7  -5    4.10    0.50
  -3   7   5    5.40    0.60
   2  -7  -5   76.79    3.30
   2  -7  -5   70.99    3.40
  -2  -7   5   72.09    3.40
  -2   7   5   76.89    3.40
   2   7  -5   76.29    3.40
  -1  -7   5    5.90    0.50
   1  -7  -5    5.90    0.50
   1  -7  -5    4.30    0.50
  -1  -7   5    4.80    0.40
  -1   7   5    5.80    0.50
   1   7  -5    4.80    0.50
   0  -7  -5   10.70    0.80
   0  -7   5   10.90    0.70
   0  -7   5   11.00    0.70
   0  -7  -5   10.60    0.70
   0   7  -5   11.70    0.80
   0   7   5   10.90    0.70
   1  -7   5    2.20    0.40
   1  -7   5    2.40    0.30
  -1  -7  -5    2.20    0.30
  -1  -7  -5    1.50    0.40
   1   7   5    2.20    0.30
  -1   7  -5    2.30    0.40
   2  -7   5    0.90    0.30
  -2  -7  -5    0.40    0.30
   2   7   5    0.40    0.20
  -2   7  -5    0.70    0.30
   3  -7   5   74.79    3.30
  -3  -7  -5   66.99    3.30
  -3   7  -5   70.89    3.30
   3   7   5   70.09    3.20
  -4  -7  -5   57.49    2.80
   4  -7   5   60.29    2.90
  -4   7  -5   59.09    2.80
   4   7   5   57.19    2.70
  -5  -7  -5    4.80    0.60
   5  -7   5    5.10    0.70
  -5   7  -5    6.00    0.70
   5   7   5    5.20    0.60
  -6  -7  -5    0.20    0.30
   6  -7   5    0.60    0.50
   6   7   5    0.50    0.40
  -6   7  -5   -0.20    0.40
   7  -7   5    0.60    0.40
  -7  -7  -5    0.00    0.40
   7   7   5   -0.10    0.40
  -7   7  -5   -0.40    0.40
   8  -7   5    6.20    0.90
  -8  -7  -5    6.20    0.90
   8   7   5    7.10    0.80
  -8   7  -5    6.20    0.90
   9  -7   5   28.30    1.90
  -9  -7  -5   28.80    1.90
  -9   7  -5   30.20    1.90
   9   7   5   31.00    1.80
 -10  -7  -5    5.60    0.90
  10  -7   5    5.90    1.00
  10   7   5    7.10    0.90
 -10   7  -5    7.10    1.00
  10  -8  -5    0.90    0.60
 -10  -8   5    0.40    0.50
  10   8  -5    0.50    0.50
 -10   8   5    0.20    0.60
  -9  -8   5    7.30    0.90
   9  -8  -5    8.50    1.10
  -9   8   5    9.80    1.10
   9   8  -5    7.10    0.90
  -8  -8   5    1.10    0.50
   8  -8  -5    0.00    0.60
   8   8  -5    1.40    0.50
  -8   8   5    0.50    0.50
   7  -8  -5   36.50    2.20
  -7  -8   5   37.30    2.10
   7   8  -5   37.10    2.00
  -7   8   5   37.30    2.10
  -6  -8   5   18.50    1.30
   6  -8  -5   15.90    1.40
   6   8  -5   15.90    1.20
  -6   8   5   17.90    1.20
   5  -8  -5   15.90    1.20
  -5  -8   5   17.30    1.20
   5   8  -5   16.50    1.10
  -5   8   5   15.20    1.10
   4  -8  -5    1.60    0.50
  -4  -8   5    0.70    0.30
   4   8  -5    0.60    0.30
  -4   8   5    0.60    0.30
   3  -8  -5    4.60    0.60
  -3  -8   5    4.50    0.60
   3   8  -5    5.00    0.60
  -3   8   5    4.60    0.60
   2  -8  -5   10.90    0.90
  -2  -8   5   11.20    0.80
   2   8  -5   10.00    0.80
  -2   8   5   11.30    0.80
   1  -8  -5   10.80    0.90
   1  -8  -5   14.30    0.90
  -1  -8   5   12.50    0.90
  -1   8   5   12.90    0.90
   1   8  -5   12.80    0.90
   0  -8   5    4.30    0.50
   0  -8  -5    4.40    0.50
   0  -8   5    5.10    0.50
   0  -8  -5    5.60    0.60
   0   8   5    4.10    0.50
   0   8  -5    4.50    0.50
  -1  -8  -5    0.00    0.30
   1  -8   5   -0.10    0.20
   1  -8   5    0.00    0.30
  -1   8  -5    0.20    0.30
   1   8   5   -0.20    0.20
   2  -8   5    7.30    0.70
  -2  -8  -5    7.60    0.80
  -2   8  -5    8.10    0.70
   2   8   5    7.70    0.70
   3  -8   5    4.60    0.60
  -3  -8  -5    3.80    0.60
  -3   8  -5    3.90    0.60
   3   8   5    4.20    0.50
   4  -8   5   90.39    4.20
  -4  -8  -5   90.59    4.20
  -4   8  -5   94.39    4.20
   4   8   5   89.09    4.10
   5  -8   5    9.80    1.00
  -5  -8  -5    9.10    0.90
   5   8   5    8.20    0.80
  -5   8  -5    7.60    0.80
   6  -8   5    0.70    0.50
  -6  -8  -5    0.20    0.40
  -6   8  -5    0.20    0.40
   6   8   5   -0.10    0.30
  -7  -8  -5   39.30    2.20
   7  -8   5   37.00    2.20
   7   8   5   37.40    2.10
  -7   8  -5   40.60    2.20
  -8  -8  -5    5.50    0.90
   8  -8   5    5.30    0.90
  -8   8  -5    6.50    0.90
   8   8   5    6.20    0.80
   9  -8   5    7.30    1.00
  -9  -8  -5    6.00    0.90
   9   8   5    5.50    0.80
  -9   8  -5    6.20    0.90
   9  -9  -5    5.70    1.10
  -9  -9   5    4.30    0.80
   9   9  -5    6.20    0.90
  -9   9   5    7.00    1.00
  -8  -9   5   -0.50    0.50
   8  -9  -5    0.00    0.50
  -8   9   5    0.00    0.50
   8   9  -5   -0.40    0.40
  -7  -9   5   25.70    1.60
   7  -9  -5   23.60    1.80
  -7   9   5   25.20    1.70
   7   9  -5   25.10    1.60
   6  -9  -5    1.50    0.60
  -6  -9   5    2.60    0.60
   6   9  -5    2.70    0.50
  -6   9   5    3.40    0.60
  -5  -9   5   16.10    1.20
   5  -9  -5   16.20    1.30
  -5   9   5   17.20    1.20
   5   9  -5   17.90    1.20
  -4  -9   5   19.20    1.20
   4  -9  -5   17.60    1.30
   4   9  -5   18.40    1.20
  -4   9   5   18.20    1.20
  -3  -9   5   23.00    1.30
   3  -9  -5   19.80    1.40
   3   9  -5   22.70    1.30
  -3   9   5   21.20    1.30
  -2  -9   5  121.29    5.40
   2  -9  -5  123.89    5.50
  -2   9   5  123.69    5.40
   2   9  -5  122.89    5.40
   1  -9  -5    0.60    0.40
   1  -9  -5   -0.10    0.30
  -1  -9   5    0.50    0.30
  -1   9   5    0.30    0.30
   1   9  -5    0.00    0.30
   0  -9   5    6.30    0.60
   0  -9  -5    6.70    0.70
   0   9   5    6.50    0.70
   0   9  -5    7.20    0.70
  -1  -9  -5  145.99    6.30
   1   9   5  142.49    6.20
  -1   9  -5  138.69    6.30
  -2  -9  -5    0.10    0.40
   2  -9   5    0.30    0.40
   2   9   5    0.30    0.30
  -2   9  -5    0.00    0.40
   3  -9   5   10.60    0.90
  -3  -9  -5    8.90    0.90
  -3   9  -5   10.00    0.90
   3   9   5   10.60    0.80
   4  -9   5   13.30    1.10
  -4  -9  -5   12.60    1.00
  -4   9  -5   11.50    1.00
   4   9   5   11.10    0.90
   5  -9   5    5.50    0.80
  -5  -9  -5    6.20    0.80
  -5   9  -5    5.90    0.80
   5   9   5    5.70    0.70
   6  -9   5    1.20    0.50
  -6  -9  -5    1.90    0.60
   6   9   5    1.20    0.50
  -6   9  -5    1.20    0.60
  -7  -9  -5    9.50    1.10
   7  -9   5    9.80    1.10
   7   9   5    6.90    0.90
  -7   9  -5    9.10    1.00
   8  -9   5   20.30    1.60
  -8  -9  -5   21.00    1.60
  -8   9  -5   21.80    1.60
   8   9   5   19.90    1.50
   8 -10  -5    6.00    1.00
  -8  10   5    6.30    0.90
  -7 -10   5    0.30    0.50
   7 -10  -5    0.80    0.70
  -7  10   5    0.60    0.50
   7  10  -5    0.60    0.50
   6 -10  -5    7.30    1.00
  -6 -10   5    7.80    0.90
   6  10  -5    6.30    0.80
  -6  10   5    7.30    0.90
  -5 -10   5    0.30    0.40
   5 -10  -5    0.00    0.50
  -5  10   5    0.20    0.40
   5  10  -5   -0.10    0.40
   4 -10  -5    1.70    0.60
  -4 -10   5    1.20    0.50
   4  10  -5    1.60    0.50
  -4  10   5    1.50    0.50
   3 -10  -5   17.40    1.30
  -3 -10   5   13.80    1.10
   3  10  -5   16.00    1.10
  -3  10   5   15.40    1.10
  -2 -10   5    1.10    0.40
  -2  10   5    0.20    0.30
   2  10  -5    0.60    0.40
  -1 -10   5    8.80    0.80
   1  10  -5   10.20    0.90
  -1  10   5    8.50    0.90
   0 -10  -5   14.60    1.00
   0  10  -5   13.60    1.00
   0  10   5   12.90    1.00
  -1 -10  -5   57.49    2.80
   1  10   5   55.39    2.70
  -1  10  -5   58.39    2.80
  -2 -10  -5  152.48    6.60
  -2  10  -5  145.39    6.60
   2  10   5  146.99    6.50
  -3 -10  -5    0.10    0.40
   3 -10   5   -0.10    0.40
   3  10   5   -0.10    0.30
  -3  10  -5    0.30    0.50
  -4 -10  -5    1.10    0.50
   4 -10   5    0.10    0.50
  -4  10  -5    0.90    0.50
   4  10   5    0.70    0.40
  -5 -10  -5   26.40    1.70
   5 -10   5   28.30    1.80
   5  10   5   25.10    1.60
  -5  10  -5   27.20    1.70
   6 -10   5   13.80    1.30
  -6 -10  -5   13.70    1.20
  -6  10  -5   13.10    1.20
   6  10   5   13.40    1.10
  -7 -10  -5    0.10    0.50
   7 -10   5    1.50    0.60
   7  10   5    0.40    0.50
  -7  10  -5    0.60    0.50
   7 -11  -5   18.90    1.80
  -6 -11   5    7.10    0.90
   6 -11  -5    8.30    1.10
   6  11  -5    7.30    0.90
  -6  11   5    7.40    1.00
   5 -11  -5   13.40    1.40
  -5 -11   5   13.80    1.20
  -5  11   5   14.90    1.20
   5  11  -5   16.70    1.30
  -4 -11   5    2.00    0.50
   4 -11  -5    1.10    0.60
  -4  11   5    1.80    0.60
   4  11  -5    1.30    0.50
  -3 -11   5   18.30    1.30
   3  11  -5   18.80    1.30
  -3  11   5   16.90    1.30
  -2 -11   5    0.30    0.40
   2  11  -5   -0.10    0.40
  -2  11   5   -0.30    0.40
  -1  11   5   51.09    2.70
   1  11  -5   59.29    2.80
   0  11   5   13.80    1.10
   0  11  -5   17.20    1.20
  -1 -11  -5    7.50    0.80
  -1  11  -5    8.40    0.90
   1  11   5    7.30    0.80
  -2 -11  -5    8.10    0.90
  -2  11  -5    7.30    0.90
   2  11   5    7.60    0.80
  -3 -11  -5    0.70    0.50
  -3  11  -5   -0.10    0.50
   3  11   5    0.10    0.40
  -4 -11  -5    4.80    0.80
  -4  11  -5    4.60    0.80
   4  11   5    3.50    0.70
   5 -11   5   -0.30    0.50
  -5 -11  -5    0.10    0.50
   5  11   5   -0.70    0.40
  -5  11  -5    0.00    0.50
   6 -11   5    2.50    0.70
   6  11   5    2.90    0.70
  -4 -12   5    0.70    0.50
  -4  12   5   -0.30    0.40
  -3 -12   5    7.20    0.90
   3  12  -5    5.60    0.80
  -3  12   5    8.10    0.90
   2  12  -5    2.40    0.60
  -2  12   5    2.50    0.60
   1  12  -5    9.70    1.00
  -1  12   5   10.90    1.10
   0  12   5   29.40    1.80
   0  12  -5   31.00    1.80
   1  12   5    3.60    0.60
  -1  12  -5    3.00    0.70
  -2 -12  -5    6.20    0.80
   2  12   5    5.20    0.70
  -2  12  -5    5.80    0.80
  -3 -12  -5    3.70    0.70
   3  12   5    3.10    0.60
  -3  12  -5    5.00    0.90
  -4 -12  -5   28.10    2.10
   4  12   5   31.60    2.00
 -13   0   6    1.70    0.90
 -12   0   6   13.00    1.10
 -11   0   6    1.00    0.40
 -10   0   6   32.60    1.80
   9   0  -6    0.80    0.40
  -9   0   6    2.20    0.40
   8   0  -6   22.80    1.30
  -8   0   6   20.80    1.10
  -8   0   6   19.20    1.20
  -7   0   6    0.20    0.20
  -7   0   6    0.10    0.20
   7   0  -6    0.30    0.20
   6   0  -6   93.59    4.00
  -6   0   6   85.79    3.90
   5   0  -6   50.89    2.40
   5   0  -6   55.99    2.50
  -5   0   6   54.69    2.40
   4   0  -6  797.72   34.80
  -4   0   6  838.82   34.80
   4   0  -6  894.21   34.80
   3   0  -6   31.50    1.40
   3   0  -6   29.20    1.40
  -3   0   6   31.00    1.40
   2   0  -6   93.39    3.90
   2   0  -6   83.99    3.80
  -2   0   6   94.79    3.90
   1   0  -6    1.60    0.10
   1   0  -6    1.50    0.20
  -1   0   6    1.70    0.20
   0   0   6 2084.29   88.39
   0   0  -6 2191.28   88.39
  -1   0  -6  102.89    4.20
  -1   0  -6   96.59    4.30
   1   0   6  105.09    4.30
  -2   0  -6  197.88    8.10
   2   0   6  197.28    8.20
  -2   0  -6  189.78    8.10
  -3   0  -6  144.19    6.30
   3   0   6  161.28    6.40
   3   0   6  149.69    6.40
   4   0   6  341.77   14.00
  -4   0  -6  316.97   13.90
   4   0   6  349.37   14.00
   5   0   6  102.59    4.40
   5   0   6  102.69    4.40
  -5   0  -6  100.89    4.40
  -6   0  -6  109.59    4.80
  -6   0  -6  109.09    4.80
   6   0   6  115.19    4.90
  -7   0  -6    9.40    0.70
   7   0   6    9.70    0.70
  -7   0  -6    9.30    0.70
   8   0   6    0.30    0.30
  -8   0  -6    0.50    0.30
   9   0   6  133.89    5.80
  -9   0  -6  128.39    5.80
 -10   0  -6   50.09    2.50
  10   0   6   48.10    2.60
 -11   0  -6    0.70    0.50
 -12   0  -6    0.30    0.40
 -13  -1   6    9.90    1.60
 -12  -1   6    9.10    0.90
 -12   1   6   11.70    1.10
 -11  -1   6   22.60    1.40
 -11   1   6   19.90    1.40
 -10  -1   6   22.90    1.40
  10  -1  -6   23.60    1.50
 -10   1   6   21.60    1.40
  -9  -1   6   17.80    1.00
   9  -1  -6   15.40    1.20
  -9  -1   6   17.00    1.10
  -9   1   6   15.90    1.10
  -8  -1   6    8.40    0.60
   8  -1  -6    7.10    0.80
   8   1  -6    8.10    0.70
  -8   1   6    8.10    0.70
   8   1  -6    8.10    0.70
  -7  -1   6   82.49    3.60
   7  -1  -6   88.29    3.80
  -7   1   6   78.29    3.70
  -7   1   6   79.59    3.60
   7   1  -6   81.19    3.70
   7   1  -6   85.99    3.70
   6  -1  -6   18.20    1.10
  -6  -1   6   19.60    1.00
   6   1  -6   20.60    1.10
   6   1  -6   19.80    1.00
  -6   1   6   19.30    1.00
  -6   1   6   17.90    1.00
  -5  -1   6   59.99    2.70
   5  -1  -6   60.89    2.80
  -5   1   6   61.09    2.70
   5   1  -6   61.29    2.70
   5   1  -6   62.79    2.70
  -5   1   6   63.29    2.70
   4  -1  -6   82.99    3.60
  -4  -1   6   82.59    3.50
   4   1  -6   78.79    3.50
  -4   1   6   83.09    3.50
  -4   1   6   78.89    3.50
   4   1  -6   83.99    3.50
  -3  -1   6    0.60    0.10
   3  -1  -6    0.00    0.10
   3   1  -6    0.20    0.10
  -3   1   6    0.00    0.10
   3   1  -6    0.10    0.10
  -3   1   6    0.20    0.10
   2  -1  -6 1575.54   68.99
  -2  -1   6 1640.04   69.19
  -2   1   6 1535.55   69.29
   2   1  -6 1720.83   69.39
   2   1  -6 1906.41   69.19
  -1  -1   6  127.89    5.40
   1  -1  -6  137.89    5.40
  -1   1   6  119.49    5.40
  -1   1   6  128.89    5.30
   1   1  -6  125.09    5.40
   1   1  -6  127.59    5.30
   0  -1  -6 1478.25   57.59
   0  -1   6 1342.77   57.49
   0   1   6 1484.85   56.89
   0   1   6 1332.37   57.49
   0   1  -6 1288.87   57.09
  -1  -1  -6    5.50    0.40
   1  -1   6    6.60    0.40
   1   1   6    5.60    0.30
  -1   1  -6    5.90    0.40
  -1   1  -6    6.00    0.30
   1   1   6    6.10    0.40
   2  -1   6   17.50    0.90
   2  -1   6   19.10    0.90
  -2   1  -6   19.70    0.90
   2   1   6   18.00    0.90
   3  -1   6  447.86   19.10
  -3  -1  -6  456.35   19.10
   3  -1   6  527.05   19.20
   3   1   6  457.35   19.10
   3   1   6  458.95   19.20
  -3   1  -6  426.86   19.10
   4  -1   6    8.70    0.50
   4  -1   6    8.60    0.60
  -4  -1  -6    9.00    0.50
  -4   1  -6    9.60    0.60
   4   1   6    8.20    0.50
   4   1   6    8.80    0.60
   5  -1   6  206.88    9.00
   5   1   6  219.58    9.00
   5   1   6  212.48    8.90
  -5   1  -6  205.58    8.90
   5   1   6  214.58    8.90
  -6  -1  -6    0.10    0.20
  -6  -1  -6    0.50    0.20
   6  -1   6    0.40    0.30
  -6   1  -6    2.00    0.30
   6   1   6    0.40    0.20
  -7  -1  -6   54.99    2.50
  -7  -1  -6   52.09    2.50
   7  -1   6   48.40    2.50
  -7   1  -6   52.79    2.50
   7   1   6   56.39    2.50
  -8  -1  -6   27.40    1.50
  -8  -1  -6   27.90    1.50
   8  -1   6   26.70    1.50
   8   1   6   27.60    1.50
  -8   1  -6   28.80    1.50
  -9  -1  -6    0.30    0.30
   9  -1   6   -0.10    0.40
  -9   1  -6    0.20    0.40
  10  -1   6   21.90    1.40
 -10  -1  -6   22.30    1.40
 -10   1  -6   21.70    1.40
  11  -1   6    0.10    0.50
 -11  -1  -6   -0.20    0.40
 -11   1  -6    0.50    0.50
 -12  -1  -6    2.20    0.60
 -12   1  -6    2.80    0.70
 -12  -2   6    1.80    0.60
 -12   2   6    1.50    0.50
 -11  -2   6    0.30    0.40
  11  -2  -6    0.40    0.50
 -11   2   6    0.20    0.40
  10  -2  -6   31.50    1.90
 -10  -2   6   32.00    1.70
  10   2  -6   34.60    1.90
 -10   2   6   30.10    1.80
  -9  -2   6   -0.10    0.30
   9  -2  -6   -0.10    0.40
  -9   2   6    0.10    0.30
   9   2  -6    0.40    0.30
  -8  -2   6   69.19    3.00
   8  -2  -6   64.09    3.10
   8   2  -6   65.19    3.10
  -8   2   6   60.99    3.00
  -7  -2   6    0.40    0.30
   7  -2  -6    0.30    0.30
  -7   2   6    0.40    0.30
   7   2  -6    0.70    0.30
   7   2  -6    0.60    0.30
  -7   2   6    0.40    0.20
  -6  -2   6   76.69    3.20
   6  -2  -6   75.99    3.30
  -6   2   6   74.19    3.20
   6   2  -6   61.19    3.10
  -6   2   6   72.29    3.10
   6   2  -6   72.09    3.20
  -5  -2   6    1.30    0.20
   5  -2  -6    1.50    0.30
   5   2  -6    1.50    0.30
  -5   2   6    1.40    0.20
  -5   2   6    1.50    0.30
  -4  -2   6  123.29    5.50
   4  -2  -6  128.39    5.60
  -4   2   6  133.69    5.50
  -4   2   6  128.89    5.50
   4   2  -6  136.09    5.50
   3  -2  -6  154.48    6.20
  -3  -2   6  146.79    6.10
   3   2  -6  131.19    6.00
  -3   2   6  138.59    6.10
  -3   2   6  152.38    6.10
  -2  -2   6   26.00    1.20
   2  -2  -6   23.40    1.20
   2   2  -6   23.00    1.10
  -2   2   6   23.10    1.10
   1  -2  -6   13.40    0.70
  -1  -2   6   12.20    0.70
   1   2  -6   12.10    0.60
  -1   2   6   12.50    0.70
   1   2  -6   12.60    0.60
   0  -2   6  110.49    4.50
   0  -2  -6  100.89    4.50
   0   2   6  103.99    4.50
   0   2   6  108.29    4.40
   0   2  -6  114.39    4.50
   0   2  -6  102.19    4.50
  -1  -2  -6  307.47   12.70
   1  -2   6  316.27   12.80
   1  -2   6  311.47   12.70
   1   2   6  303.87   12.80
  -1   2  -6  295.67   12.70
   2  -2   6 1032.20   41.70
  -2  -2  -6  948.61   43.70
   2  -2   6 1005.60   41.40
  -2   2  -6 1013.80   41.30
   2   2   6 1013.90   41.40
  -3  -2  -6   47.80    2.10
   3  -2   6   48.70    2.20
  -3   2  -6   44.80    2.10
   3   2   6   48.20    2.20
   3   2   6   50.69    2.10
   4  -2   6   30.30    1.50
  -4  -2  -6   28.60    1.40
  -4   2  -6   28.40    1.40
   4   2   6   29.10    1.40
   4   2   6   29.50    1.50
  -5  -2  -6    4.10    0.40
   5  -2   6    4.50    0.40
   5  -2   6    4.70    0.50
  -5  -2  -6    4.60    0.50
  -5   2  -6    4.40    0.40
   5   2   6    4.40    0.40
   6  -2   6   26.70    1.40
  -6  -2  -6   25.70    1.30
  -6  -2  -6   23.80    1.40
  -6   2  -6   25.30    1.30
   6   2   6   27.20    1.40
  -7  -2  -6  131.09    5.60
  -7  -2  -6  135.09    5.70
   7  -2   6  124.99    5.70
   7   2   6  128.29    5.70
  -7   2  -6  128.29    5.70
  -8  -2  -6    0.30    0.30
  -8  -2  -6    0.60    0.30
   8  -2   6    0.60    0.40
  -8   2  -6    0.40    0.30
  -9  -2  -6    2.10    0.50
   9  -2   6    2.90    0.60
  -9  -2  -6    1.60    0.40
  -9   2  -6    2.10    0.50
  10  -2   6    2.40    0.50
 -10  -2  -6    2.00    0.50
 -10   2  -6    2.20    0.50
  11  -2   6   21.60    1.50
 -11  -2  -6   20.70    1.40
 -11   2  -6   20.60    1.50
 -12  -2  -6   50.89    2.70
 -12   2  -6   48.40    2.70
  12  -3  -6    8.50    1.10
 -12  -3   6   11.70    1.10
 -12   3   6    7.60    0.90
  11  -3  -6    1.70    0.60
 -11   3   6    1.50    0.50
  11   3  -6    1.70    0.60
 -10  -3   6    9.20    0.80
  10  -3  -6   10.60    1.00
 -10   3   6   10.80    0.90
  10   3  -6    9.70    0.90
  -9  -3   6   54.69    2.60
   9  -3  -6   55.49    2.80
  -9   3   6   52.79    2.70
   9   3  -6   54.79    2.70
   8  -3  -6  191.68    8.20
  -8  -3   6  184.68    8.00
   8   3  -6  169.88    8.00
  -8   3   6  196.48    8.00
  -7  -3   6   32.00    1.60
   7  -3  -6   29.80    1.70
  -7   3   6   32.70    1.60
   7   3  -6   29.10    1.60
  -6  -3   6    1.00    0.30
   6  -3  -6    1.10    0.30
  -6   3   6    1.10    0.30
  -6   3   6    1.20    0.20
   6   3  -6    1.20    0.30
   5  -3  -6  124.19    5.30
  -5  -3   6  115.99    5.20
   5   3  -6  119.89    5.10
  -5   3   6  120.49    5.20
  -5   3   6  114.49    5.00
   5   3  -6  123.39    5.10
  -4  -3   6   35.90    1.80
   4  -3  -6   40.30    1.90
  -4   3   6   36.90    1.70
   4   3  -6   41.70    1.70
  -4   3   6   36.20    1.70
   4   3  -6   33.40    1.70
  -3  -3   6   24.00    1.20
   3  -3  -6   28.40    1.30
   3   3  -6   21.90    1.10
   3   3  -6   27.90    1.20
  -3   3   6   25.10    1.20
  -3   3   6   26.50    1.20
  -2  -3   6   53.39    2.60
   2  -3  -6   65.99    2.60
  -2   3   6   57.89    2.50
   2   3  -6   56.09    2.50
  -2   3   6   56.89    2.50
   1  -3  -6  381.76   16.30
  -1  -3   6  335.17   16.30
   1   3  -6  424.56   16.30
  -1   3   6  401.06   16.30
   1   3  -6  426.86   16.30
   0  -3   6  189.98    8.20
   0  -3  -6  191.68    8.20
   0   3   6  199.98    8.20
   0   3  -6  199.98    8.20
   1  -3   6  794.62   33.30
  -1  -3  -6  861.71   33.40
   1  -3   6  751.82   33.30
   1   3   6  851.91   33.40
  -1   3  -6  778.02   33.30
   2  -3   6  734.93   31.40
   2  -3   6  780.52   31.40
  -2  -3  -6  732.13   31.30
   2   3   6  787.72   31.30
   2   3   6  769.52   31.40
  -2   3  -6  749.92   31.30
  -3  -3  -6  320.27   13.40
  -3   3  -6  307.97   13.50
   3   3   6  329.47   13.60
   3   3   6  335.47   13.40
  -4  -3  -6    2.70    0.30
  -4  -3  -6    2.50    0.40
   4  -3   6    2.80    0.40
   4  -3   6    2.50    0.30
  -4   3  -6    2.20    0.30
   4   3   6    2.50    0.30
   5  -3   6   53.49    2.50
  -5  -3  -6   50.29    2.30
  -5  -3  -6   53.19    2.50
   5   3   6   51.29    2.40
  -5   3  -6   49.80    2.40
   6  -3   6    8.50    0.80
  -6  -3  -6    8.80    0.60
  -6  -3  -6    9.70    0.80
  -6   3  -6    9.10    0.70
   6   3   6    9.60    0.70
  -7  -3  -6   28.20    1.50
   7  -3   6   29.00    1.60
   7   3   6   27.70    1.50
  -7   3  -6   25.80    1.50
  -8  -3  -6    0.10    0.30
   8  -3   6   -0.70    0.30
  -8   3  -6   -0.20    0.30
   8   3   6    0.30    0.30
  -9  -3  -6   -0.10    0.30
   9  -3   6    0.10    0.40
  -9   3  -6    0.10    0.30
   9   3   6    0.00    0.30
  10  -3   6    2.60    0.60
 -10  -3  -6    2.30    0.50
 -10   3  -6    2.40    0.60
 -11  -3  -6   26.50    1.70
  11  -3   6   25.70    1.80
 -11   3  -6   27.60    1.70
 -12  -3  -6    5.30    0.80
  12  -3   6    3.70    0.70
  12  -4  -6    0.30    0.60
 -12   4   6    0.60    0.50
  12   4  -6   -0.70    0.40
  11  -4  -6    4.90    0.90
 -11  -4   6    4.50    0.70
  11   4  -6    4.70    0.80
 -11   4   6    4.70    0.70
 -10  -4   6   -0.10    0.30
  10  -4  -6    0.10    0.50
  10   4  -6    0.00    0.40
 -10   4   6   -0.40    0.30
  -9  -4   6    7.80    0.80
   9  -4  -6    7.00    0.90
   9   4  -6    8.00    0.80
  -9   4   6    7.50    0.80
   8  -4  -6   34.70    1.90
  -8  -4   6   31.40    1.70
  -8   4   6   31.30    1.80
   8   4  -6   34.60    1.80
   7  -4  -6    6.20    0.80
  -7  -4   6    6.70    0.60
  -7   4   6    5.60    0.60
   7   4  -6    8.10    0.70
   6  -4  -6  177.78    7.80
  -6  -4   6  176.78    7.60
  -6   4   6  174.88    7.60
   6   4  -6  184.38    7.60
  -5  -4   6   -0.10    0.20
   5  -4  -6   -0.20    0.20
  -5   4   6    0.00    0.20
   5   4  -6    0.40    0.20
  -5   4   6    0.10    0.10
   4  -4  -6    0.20    0.20
  -4  -4   6    0.10    0.20
   4   4  -6    0.40    0.10
  -4   4   6    0.10    0.10
  -4   4   6    0.20    0.10
   3  -4  -6   42.90    2.10
  -3  -4   6   43.00    2.00
  -3   4   6   48.10    2.00
  -3   4   6   43.90    2.00
   3   4  -6   41.80    1.90
   3   4  -6   41.90    2.00
   2  -4  -6    1.30    0.30
  -2  -4   6    1.60    0.30
  -2   4   6    1.50    0.20
  -2   4   6    1.40    0.20
   2   4  -6    1.40    0.20
   2   4  -6    0.90    0.10
   1  -4  -6   15.40    0.90
  -1  -4   6   16.10    0.90
  -1   4   6   16.20    0.90
   1   4  -6   16.20    0.80
  -1   4   6   15.70    0.80
   1   4  -6   16.40    0.80
   0  -4  -6    3.70    0.30
   0  -4   6    2.80    0.30
   0  -4   6    3.40    0.30
   0   4  -6    3.80    0.30
   0   4   6    2.80    0.30
   0   4   6    3.40    0.30
   1  -4   6    2.10    0.30
   1  -4   6    2.30    0.30
  -1  -4  -6    3.10    0.30
  -1   4  -6    2.30    0.30
   1   4   6    2.00    0.30
   1   4   6    2.60    0.20
  -2  -4  -6    0.00    0.10
   2  -4   6    0.10    0.10
   2  -4   6    0.10    0.20
   2   4   6   -0.10    0.20
  -2   4  -6    0.00    0.20
  -3  -4  -6   11.10    0.60
  -3  -4  -6    9.90    0.70
   3  -4   6   11.20    0.60
   3  -4   6   11.40    0.80
   3   4   6   12.80    0.70
  -3   4  -6   10.80    0.70
   4  -4   6   99.49    4.60
  -4  -4  -6  104.49    4.40
  -4  -4  -6   98.79    4.60
  -4   4  -6  104.79    4.50
   4   4   6  110.19    4.50
  -5  -4  -6  143.89    6.20
  -5  -4  -6  138.69    6.00
   5  -4   6  147.09    6.20
  -5   4  -6  137.79    6.10
   5   4   6  142.09    6.10
   6  -4   6    0.40    0.30
  -6  -4  -6   -0.70    0.30
   6   4   6    0.30    0.30
  -6   4  -6   -0.30    0.30
   7  -4   6   41.50    2.20
  -7  -4  -6   38.80    2.10
   7   4   6   40.40    2.00
  -7   4  -6   39.20    2.00
  -8  -4  -6   14.00    1.10
   8  -4   6   13.70    1.10
  -8   4  -6   12.40    1.00
   8   4   6   13.50    1.00
  -9  -4  -6   -0.10    0.30
   9  -4   6    0.00    0.40
   9   4   6   -0.20    0.30
  -9   4  -6   -0.10    0.30
 -10  -4  -6   26.50    1.60
  10  -4   6   27.00    1.70
 -10   4  -6   25.30    1.60
  10   4   6   24.20    1.70
 -11  -4  -6   -0.30    0.40
  11  -4   6    0.30    0.50
 -11   4  -6    0.40    0.50
  12  -5  -6    2.30    0.70
 -12  -5   6    1.60    0.70
 -12   5   6    2.40    0.70
 -11  -5   6   12.60    1.10
  11  -5  -6   13.40    1.40
 -11   5   6   12.10    1.10
  11   5  -6   11.20    1.20
  10  -5  -6    8.40    1.10
 -10  -5   6    9.80    0.90
  10   5  -6    9.90    1.00
 -10   5   6    9.20    1.00
   9  -5  -6    1.50    0.60
  -9  -5   6    1.70    0.40
  -9   5   6    1.70    0.50
   9   5  -6    1.60    0.50
  -8  -5   6    0.60    0.30
   8  -5  -6    0.30    0.50
   8   5  -6    0.80    0.40
  -8   5   6    1.10    0.40
   7  -5  -6   23.90    1.60
  -7  -5   6   25.90    1.40
  -7   5   6   25.40    1.50
   7   5  -6   24.90    1.40
  -6  -5   6  134.89    5.80
   6  -5  -6  132.19    6.00
  -6   5   6  132.89    5.80
   6   5  -6  129.89    5.70
  -5  -5   6    0.50    0.30
   5  -5  -6    0.40    0.30
  -5   5   6    0.60    0.30
   5   5  -6    0.00    0.30
  -4  -5   6  181.98    8.00
   4  -5  -6  198.48    8.10
  -4   5   6  188.78    7.90
   4   5  -6  174.98    7.90
  -4   5   6  193.18    8.00
  -3  -5   6    4.70    0.50
   3  -5  -6    5.60    0.50
  -3   5   6    4.90    0.40
  -3   5   6    5.50    0.50
   3   5  -6    4.40    0.40
  -2  -5   6   20.80    1.10
   2  -5  -6   21.30    1.20
   2   5  -6   24.30    1.10
   2   5  -6   23.30    1.00
  -2   5   6   22.20    1.10
  -2   5   6   20.40    1.10
  -1  -5   6  402.36   16.40
   1  -5  -6  356.46   16.40
  -1   5   6  408.46   16.30
  -1   5   6  407.86   16.40
   0  -5   6   18.00    1.00
   0  -5   6   20.40    1.00
   0  -5  -6   17.80    1.00
   0   5   6   17.10    1.00
   0   5   6   18.80    0.90
   0   5  -6   18.10    1.00
   1  -5   6    1.00    0.20
  -1  -5  -6    1.40    0.20
   1   5   6    1.10    0.30
   1   5   6    1.20    0.20
  -1   5  -6    0.60    0.20
  -2  -5  -6    4.80    0.50
   2  -5   6    5.40    0.50
  -2  -5  -6    5.10    0.40
   2   5   6    5.40    0.40
  -2   5  -6    5.70    0.50
   3  -5   6   27.90    1.30
   3  -5   6   28.10    1.50
  -3  -5  -6   26.30    1.40
  -3  -5  -6   26.90    1.30
  -3   5  -6   25.90    1.40
   3   5   6   27.40    1.30
  -4  -5  -6  114.49    5.10
   4  -5   6  116.59    5.30
  -4  -5  -6  120.49    5.30
  -4   5  -6  126.19    5.30
   4   5   6  125.99    5.20
   5  -5   6   55.59    2.80
  -5  -5  -6   54.49    2.70
   5   5   6   58.69    2.60
  -5   5  -6   57.79    2.70
  -6  -5  -6   -0.30    0.30
   6  -5   6    0.10    0.30
  -6   5  -6    0.20    0.30
   6   5   6   -0.40    0.20
  -7  -5  -6    3.30    0.60
   7  -5   6    3.20    0.60
   7   5   6    3.20    0.50
  -7   5  -6    3.80    0.60
   8  -5   6    6.10    0.90
  -8  -5  -6    6.20    0.80
   8   5   6    6.60    0.70
  -8   5  -6    5.70    0.70
   9  -5   6   40.40    2.30
  -9  -5  -6   41.40    2.20
  -9   5  -6   43.50    2.30
   9   5   6   35.40    2.10
  10  -5   6    0.70    0.50
 -10  -5  -6    1.70    0.50
 -10   5  -6    1.50    0.50
  10   5   6    1.50    0.60
  11  -5   6    5.60    0.90
 -11  -5  -6    5.70    1.00
  11   5   6    7.30    1.00
 -11   5  -6    7.60    0.90
 -12  -6   6    0.20    0.60
 -11  -6   6   35.30    2.00
  11  -6  -6   31.90    2.20
 -11   6   6   35.70    2.10
  11   6  -6   34.10    2.10
  10  -6  -6    0.20    0.60
 -10  -6   6    0.00    0.40
 -10   6   6    0.00    0.40
  10   6  -6   -0.40    0.40
  -9  -6   6    5.20    0.70
   9  -6  -6    4.50    0.90
   9   6  -6    4.50    0.70
  -9   6   6    5.70    0.80
  -8  -6   6   20.90    1.30
   8  -6  -6   17.10    1.50
   8   6  -6   20.50    1.30
  -8   6   6   18.90    1.30
   7  -6  -6    2.20    0.60
  -7  -6   6    1.80    0.50
   7   6  -6    2.30    0.50
  -7   6   6    2.50    0.50
  -6  -6   6    1.10    0.40
   6  -6  -6    0.20    0.40
   6   6  -6    0.50    0.30
  -6   6   6    0.70    0.30
   5  -6  -6    4.00    0.70
  -5  -6   6    3.80    0.50
  -5   6   6    3.80    0.50
   5   6  -6    4.20    0.50
  -4  -6   6   45.70    2.30
   4  -6  -6   44.90    2.40
  -4   6   6   48.80    2.30
   4   6  -6   51.79    2.30
   3  -6  -6   61.89    2.90
  -3  -6   6   60.09    2.90
   3   6  -6   63.59    2.80
  -3   6   6   60.09    2.80
  -3   6   6   65.39    2.90
  -2  -6   6    4.00    0.50
   2  -6  -6    3.40    0.50
   2   6  -6    2.60    0.40
  -2   6   6    4.40    0.40
  -2   6   6    3.90    0.40
  -1  -6   6   -0.10    0.10
   1  -6  -6    0.20    0.20
  -1  -6   6    0.10    0.20
   1  -6  -6    0.30    0.20
   1   6  -6    0.00    0.20
  -1   6   6    0.20    0.20
   0  -6   6   12.10    0.70
   0  -6   6   11.60    0.70
   0  -6  -6   11.90    0.80
   0  -6  -6   11.70    0.80
   0   6  -6   12.70    0.80
   0   6   6   12.40    0.70
   1  -6   6   90.89    4.00
   1  -6   6   93.79    4.00
  -1  -6  -6   89.09    4.00
  -1  -6  -6   91.09    4.10
   1   6   6   94.79    4.00
  -1   6  -6   93.59    4.10
  -2  -6  -6   25.50    1.20
   2  -6   6   25.50    1.30
  -2  -6  -6   24.00    1.30
   2   6   6   25.40    1.20
  -2   6  -6   21.80    1.30
   3  -6   6  129.19    5.50
  -3  -6  -6  116.89    5.50
   3   6   6  129.19    5.30
  -3   6  -6  119.39    5.40
   4  -6   6   30.90    1.70
  -4  -6  -6   31.10    1.70
   4   6   6   28.10    1.50
  -4   6  -6   30.40    1.60
  -5  -6  -6   37.20    2.00
   5  -6   6   36.80    2.00
   5   6   6   38.00    1.90
  -5   6  -6   38.90    2.00
   6  -6   6   14.60    1.10
  -6  -6  -6   14.60    1.10
  -6   6  -6   14.40    1.00
   6   6   6   14.20    1.00
  -7  -6  -6    8.00    0.90
   7  -6   6    6.90    0.80
  -7   6  -6    6.90    0.80
   7   6   6    8.80    0.80
  -8  -6  -6   16.70    1.30
   8  -6   6   16.10    1.30
   8   6   6   15.40    1.10
  -8   6  -6   16.30    1.30
   9  -6   6   14.70    1.30
  -9  -6  -6   16.70    1.30
   9   6   6   14.20    1.20
  -9   6  -6   14.60    1.30
 -10  -6  -6    1.40    0.60
  10  -6   6    0.80    0.60
  10   6   6    0.60    0.60
 -10   6  -6    1.30    0.60
 -11  -6  -6    6.30    0.90
 -11  -7   6    2.60    0.70
 -10  -7   6    2.20    0.60
  10  -7  -6    2.10    0.70
  10   7  -6    2.80    0.70
 -10   7   6    3.50    0.70
  -9  -7   6   12.60    1.10
   9  -7  -6   11.20    1.30
   9   7  -6   13.00    1.10
  -9   7   6   12.80    1.20
  -8  -7   6    0.40    0.40
   8  -7  -6   -0.40    0.50
  -8   7   6   -0.20    0.40
   8   7  -6    0.00    0.40
   7  -7  -6   59.99    3.30
  -7  -7   6   62.99    3.10
   7   7  -6   66.59    3.10
  -7   7   6   61.39    3.10
  -6  -7   6   71.39    3.50
   6  -7  -6   71.39    3.60
   6   7  -6   74.89    3.40
  -6   7   6   74.99    3.50
   5  -7  -6    0.20    0.40
  -5  -7   6    0.60    0.30
   5   7  -6    0.40    0.30
  -5   7   6    0.20    0.30
   4  -7  -6  184.58    7.80
  -4  -7   6  182.98    7.70
   4   7  -6  174.78    7.60
  -4   7   6  171.78    7.70
  -3  -7   6  125.99    6.00
   3  -7  -6  135.89    6.10
   3   7  -6  149.09    6.00
  -3   7   6  143.99    6.00
   2  -7  -6    9.10    0.70
   2  -7  -6    9.60    0.70
  -2  -7   6    9.10    0.70
   2   7  -6    8.60    0.70
  -2   7   6    9.30    0.70
  -1  -7   6   68.89    3.00
  -1  -7   6   66.29    2.90
   1  -7  -6   62.89    3.00
   1  -7  -6   67.79    3.00
   1   7  -6   61.99    3.00
  -1   7   6   66.09    3.00
   0  -7  -6   53.39    2.60
   0  -7   6   56.49    2.60
   0  -7   6   56.49    2.60
   0  -7  -6   56.19    2.60
   0   7   6   57.79    2.60
   0   7  -6   56.89    2.60
   1  -7   6   28.40    1.50
   1  -7   6   31.10    1.40
  -1  -7  -6   28.10    1.50
  -1  -7  -6   29.00    1.60
   1   7   6   30.40    1.50
  -1   7  -6   26.50    1.50
  -2  -7  -6    5.10    0.60
   2  -7   6    4.70    0.50
   2   7   6    3.50    0.40
  -2   7  -6    3.20    0.50
  -3  -7  -6  341.47   14.60
   3  -7   6  357.86   14.60
   3   7   6  345.27   14.40
  -3   7  -6  337.17   14.50
   4  -7   6   -0.10    0.30
  -4  -7  -6   -0.20    0.30
  -4   7  -6    0.00    0.30
   4   7   6    0.00    0.20
   5  -7   6    9.20    0.90
  -5  -7  -6    7.70    0.90
  -5   7  -6    9.10    0.80
   5   7   6    7.80    0.70
   6  -7   6   36.20    2.00
  -6  -7  -6   35.70    2.00
   6   7   6   34.00    1.90
  -6   7  -6   36.70    2.00
  -7  -7  -6   59.09    2.90
   7  -7   6   54.89    2.90
   7   7   6   54.19    2.70
  -7   7  -6   54.19    2.80
  -8  -7  -6    6.80    0.80
   8  -7   6    7.40    1.00
   8   7   6    4.90    0.70
  -8   7  -6    6.50    0.90
   9  -7   6   11.60    1.20
  -9  -7  -6   12.80    1.20
   9   7   6   13.70    1.20
  -9   7  -6   11.70    1.20
 -10  -7  -6    2.00    0.60
 -10   7  -6    2.50    0.70
  10   7   6    1.80    0.60
 -10  -8   6    4.90    0.80
  10   8  -6    3.80    0.90
 -10   8   6    3.80    0.80
   9  -8  -6    9.10    1.20
  -9  -8   6   10.60    1.10
   9   8  -6    8.40    1.00
  -9   8   6    8.10    1.00
  -8  -8   6    1.60    0.50
   8  -8  -6    1.50    0.70
  -8   8   6    2.10    0.60
   8   8  -6    1.40    0.60
  -7  -8   6   20.00    1.40
   7  -8  -6   18.30    1.60
  -7   8   6   19.70    1.30
   7   8  -6   19.50    1.30
   6  -8  -6    6.20    0.90
  -6  -8   6    7.80    0.80
   6   8  -6    5.90    0.70
  -6   8   6    6.20    0.70
  -5  -8   6    0.20    0.30
   5  -8  -6    0.10    0.40
  -5   8   6    0.10    0.30
   5   8  -6    0.50    0.30
   4  -8  -6    8.40    0.80
  -4  -8   6    8.30    0.80
  -4   8   6    8.30    0.70
   4   8  -6    8.70    0.70
   3  -8  -6   40.10    2.10
  -3  -8   6   41.00    2.00
   3   8  -6   41.20    2.00
  -3   8   6   37.80    2.00
  -2  -8   6   30.10    1.50
   2  -8  -6   29.20    1.60
  -2   8   6   27.10    1.50
   2   8  -6   29.20    1.50
   1  -8  -6    1.80    0.40
  -1  -8   6    2.20    0.40
   1  -8  -6    3.50    0.50
  -1   8   6    3.00    0.40
   1   8  -6    2.50    0.40
   0  -8   6   66.59    2.90
   0  -8  -6   59.89    2.90
   0  -8  -6   59.69    2.90
   0  -8   6   62.49    2.80
   0   8   6   58.99    2.80
   0   8  -6   59.39    2.90
   1  -8   6   24.00    1.30
  -1  -8  -6   23.40    1.40
   1   8   6   23.10    1.30
  -1   8  -6   23.30    1.40
   2  -8   6    9.10    0.80
  -2  -8  -6    8.70    0.80
  -2   8  -6    8.60    0.80
   2   8   6    9.30    0.70
   3  -8   6    2.20    0.50
  -3  -8  -6    1.90    0.50
   3   8   6    2.20    0.40
  -3   8  -6    2.10    0.50
   4  -8   6    4.00    0.60
  -4  -8  -6    5.00    0.70
   4   8   6    4.50    0.50
  -4   8  -6    4.90    0.70
   5  -8   6    2.10    0.60
  -5  -8  -6    1.60    0.50
   5   8   6    1.10    0.40
  -5   8  -6    1.10    0.40
   6  -8   6  135.79    6.10
  -6  -8  -6  134.89    6.10
  -6   8  -6  137.99    6.10
   6   8   6  127.79    5.90
   7  -8   6    4.50    0.80
  -7  -8  -6    5.30    0.80
   7   8   6    3.70    0.60
  -7   8  -6    5.00    0.80
  -8  -8  -6   -0.10    0.40
   8  -8   6   -0.30    0.50
  -8   8  -6    0.00    0.50
   8   8   6    0.10    0.40
   9  -8   6    1.60    0.70
  -9  -8  -6    2.20    0.60
   9   8   6    1.20    0.60
  -9   8  -6    1.50    0.60
  -9  -9   6   37.30    2.40
   9  -9  -6   34.90    2.70
  -9   9   6   38.60    2.30
   9   9  -6   37.90    2.40
  -8  -9   6   32.90    2.00
   8  -9  -6   31.50    2.20
  -8   9   6   36.20    2.10
   8   9  -6   33.30    2.00
   7  -9  -6    3.60    0.80
  -7  -9   6    4.70    0.70
  -7   9   6    4.90    0.80
   7   9  -6    4.60    0.70
   6  -9  -6   27.00    1.80
  -6  -9   6   27.10    1.70
   6   9  -6   26.60    1.60
  -6   9   6   25.50    1.60
  -5  -9   6    1.80    0.50
   5  -9  -6    1.80    0.60
  -5   9   6    1.30    0.50
   5   9  -6    2.20    0.50
  -4  -9   6    0.40    0.30
   4  -9  -6    0.40    0.40
   4   9  -6    0.40    0.40
  -4   9   6    0.30    0.40
  -3  -9   6    0.80    0.40
   3  -9  -6    1.00    0.40
  -3   9   6    0.70    0.40
   3   9  -6    1.20    0.40
   2  -9  -6   -0.10    0.40
  -2  -9   6    0.70    0.40
   2   9  -6    0.20    0.30
  -2   9   6   -0.10    0.30
   1  -9  -6   29.10    1.70
  -1  -9   6   32.80    1.70
   1  -9  -6   32.00    1.70
   1   9  -6   33.40    1.70
  -1   9   6   31.10    1.70
   0  -9  -6   14.90    1.00
   0  -9   6   14.40    1.00
   0   9  -6   15.30    1.00
   0   9   6   14.20    1.00
  -1  -9  -6  130.79    5.70
  -1   9  -6  127.29    5.70
   1   9   6  127.49    5.60
   2  -9   6   52.59    2.50
  -2  -9  -6   47.30    2.50
  -2   9  -6   49.10    2.50
   2   9   6   48.90    2.40
   3  -9   6    0.30    0.40
  -3  -9  -6    0.70    0.40
   3   9   6    0.10    0.30
  -3   9  -6    0.00    0.40
   4  -9   6   37.00    2.10
  -4  -9  -6   38.30    2.10
   4   9   6   36.90    1.90
  -4   9  -6   36.60    2.00
   5  -9   6    2.60    0.60
  -5  -9  -6    0.50    0.40
   5   9   6   -0.20    0.30
  -5   9  -6   -0.60    0.30
   6  -9   6    5.30    0.80
  -6  -9  -6    5.90    0.80
  -6   9  -6    5.30    0.80
   6   9   6    5.20    0.70
   7  -9   6   13.40    1.30
  -7  -9  -6   11.60    1.10
  -7   9  -6   13.00    1.20
   7   9   6   10.90    1.10
   8  -9   6   12.40    1.20
  -8  -9  -6    9.10    1.10
  -8   9  -6   11.80    1.20
   8   9   6   10.70    1.00
   8 -10  -6    0.30    0.70
  -8  10   6    0.60    0.50
  -7 -10   6   21.80    1.50
   7 -10  -6   19.80    1.70
  -7  10   6   20.30    1.40
   7  10  -6   18.20    1.40
  -6 -10   6    4.10    0.70
   6 -10  -6    2.10    0.70
   6  10  -6    4.10    0.70
  -6  10   6    2.90    0.60
   5 -10  -6    1.10    0.60
  -5 -10   6    1.30    0.50
   5  10  -6   -0.20    0.40
  -5  10   6    0.00    0.40
  -4 -10   6    2.50    0.50
   4 -10  -6    2.20    0.70
   4  10  -6    3.30    0.60
  -4  10   6    2.80    0.50
  -3 -10   6    3.00    0.50
   3 -10  -6    2.80    0.60
   3  10  -6    1.90    0.50
  -3  10   6    2.50    0.50
  -2 -10   6   10.60    0.90
   2  10  -6   10.10    0.90
  -2  10   6    9.10    0.90
  -1 -10   6    7.10    0.70
  -1  10   6    5.70    0.70
   1  10  -6    8.10    0.80
   0 -10  -6   12.70    1.00
   0  10  -6   13.40    1.00
   0  10   6   11.50    0.90
  -1 -10  -6   28.90    1.80
   1  10   6   31.60    1.70
  -1  10  -6   32.10    1.80
  -2 -10  -6   23.10    1.50
   2  10   6   20.30    1.30
  -2  10  -6   20.60    1.40
   3 -10   6   18.90    1.30
  -3 -10  -6   18.70    1.30
  -3  10  -6   20.60    1.40
   3  10   6   18.70    1.20
  -4 -10  -6    4.30    0.70
   4 -10   6    4.40    0.70
   4  10   6    4.00    0.60
  -4  10  -6    4.50    0.70
   5 -10   6    4.60    0.80
  -5 -10  -6    5.10    0.80
  -5  10  -6    5.30    0.80
   5  10   6    4.10    0.60
  -6 -10  -6    2.00    0.60
   6 -10   6    2.90    0.70
   6  10   6    2.30    0.60
  -6  10  -6    3.10    0.70
   7 -10   6    5.50    0.90
  -7  10  -6    5.80    1.00
   7  10   6    5.00    0.80
   6 -11  -6    2.00    0.70
  -6 -11   6    0.70    0.50
   6  11  -6    1.40    0.60
  -6  11   6    1.40    0.60
   5 -11  -6    6.80    1.00
  -5 -11   6    6.00    0.80
  -5  11   6    8.60    1.00
   5  11  -6    8.30    0.90
   4 -11  -6    2.10    0.60
  -4 -11   6    1.20    0.50
   4  11  -6    1.00    0.50
  -4  11   6    1.90    0.50
  -3 -11   6   -0.10    0.40
   3  11  -6    0.50    0.40
  -3  11   6   -0.10    0.40
  -2 -11   6    1.20    0.40
   2  11  -6    1.20    0.50
  -2  11   6    0.50    0.40
   1  11  -6  104.59    4.80
  -1  11   6  104.49    4.80
   0  11  -6    7.90    0.90
   0  11   6   10.50    0.90
  -1 -11  -6    2.70    0.60
   1  11   6    1.20    0.40
  -1  11  -6    1.80    0.50
  -2 -11  -6    4.00    0.70
  -2  11  -6    3.20    0.70
   2  11   6    3.30    0.60
  -3 -11  -6    2.20    0.60
  -3  11  -6    2.00    0.60
   3  11   6    2.00    0.50
  -4 -11  -6    2.90    0.70
   4  11   6    2.50    0.60
  -4  11  -6    3.60    0.70
  -5 -11  -6   23.60    1.70
   5 -11   6   23.50    1.60
  -5  11  -6   25.60    1.70
   5  11   6   20.50    1.50
   6 -11   6    2.70    0.70
   6  11   6    1.30    0.60
  -4 -12   6    3.70    0.70
  -4  12   6    4.50    0.80
  -3 -12   6   14.40    1.20
   3  12  -6   16.90    1.30
  -3  12   6   14.50    1.20
   2  12  -6    4.60    0.80
  -2  12   6    5.60    0.80
   1  12  -6    1.30    0.60
  -1  12   6    1.50    0.50
   0  12   6   41.80    2.30
   0  12  -6   43.40    2.30
  -1  12  -6    0.30    0.50
   1  12   6    0.50    0.40
  -2 -12  -6   11.50    1.10
  -2  12  -6   12.80    1.20
   2  12   6   11.00    1.00
  -3 -12  -6   45.50    2.50
   3  12   6   40.40    2.30
   4  12   6   21.10    1.90
 -13   0   7    0.70    0.80
 -12   0   7    0.30    0.40
 -11   0   7    0.80    0.40
 -10   0   7    0.00    0.30
   9   0  -7   -0.60    0.30
  -9   0   7   -0.10    0.30
  -8   0   7   -0.20    0.20
   8   0  -7   -0.20    0.30
  -8   0   7   -0.20    0.20
  -7   0   7    0.10    0.20
   7   0  -7   -0.10    0.20
  -7   0   7    0.10    0.20
   6   0  -7    0.00    0.20
  -6   0   7   -0.10    0.20
  -6   0   7    0.10    0.20
  -5   0   7   -0.10    0.10
   5   0  -7   -0.10    0.20
   5   0  -7   -0.10    0.20
  -4   0   7    0.00    0.10
   4   0  -7    0.10    0.10
   4   0  -7    0.10    0.10
  -3   0   7    0.10    0.10
   3   0  -7    0.10    0.10
   3   0  -7   -0.10    0.10
   2   0  -7    0.50    0.10
   2   0  -7   -0.10    0.10
  -2   0   7    0.00    0.10
   1   0  -7    0.10    0.10
  -1   0   7    0.00    0.10
  -1   0  -7    0.00    0.10
  -1   0  -7   -0.10    0.10
   1   0   7    0.00    0.10
  -2   0  -7   -0.10    0.10
   2   0   7    0.00    0.10
  -3   0  -7   -0.10    0.10
   3   0   7    0.10    0.10
  -3   0  -7    0.40    0.10
   4   0   7   -0.30    0.20
   4   0   7   -0.10    0.10
  -4   0  -7    0.60    0.20
   5   0   7    0.00    0.20
   5   0   7    0.00    0.20
  -5   0  -7    0.00    0.10
   6   0   7   -0.20    0.20
   6   0   7    0.50    0.30
  -6   0  -7    0.10    0.20
   7   0   7    0.20    0.20
  -7   0  -7    0.20    0.20
  -7   0  -7    0.10    0.20
   8   0   7    0.10    0.30
  -8   0  -7   -0.40    0.30
  -9   0  -7    0.20    0.30
   9   0   7   -0.20    0.30
  10   0   7   -0.50    0.40
 -10   0  -7   -0.10    0.40
 -11   0  -7    0.00    0.40
 -12   0  -7   -0.10    0.50
 -12  -1   7   36.20    2.00
 -12   1   7   34.50    2.00
 -11  -1   7    0.10    0.40
 -11   1   7    0.50    0.40
  10  -1  -7  102.39    4.80
 -10  -1   7  102.79    4.70
 -10   1   7  103.19    4.70
   9  -1  -7   -0.50    0.30
  -9  -1   7    0.40    0.30
  -9  -1   7    0.00    0.30
  -9   1   7    0.10    0.30
  -8  -1   7   34.30    1.70
   8  -1  -7   34.70    1.90
   8   1  -7   34.30    1.80
   8   1  -7   36.40    1.80
  -8   1   7   31.60    1.70
  -8   1   7   32.20    1.70
  -7  -1   7    4.20    0.50
   7  -1  -7    4.00    0.50
  -7   1   7    4.40    0.50
   7   1  -7    3.30    0.40
   7   1  -7    4.80    0.50
  -7   1   7    4.00    0.40
   6  -1  -7    3.30    0.40
  -6  -1   7    2.70    0.40
   6   1  -7    3.10    0.40
   6   1  -7    3.50    0.40
  -6   1   7    2.70    0.30
  -6   1   7    3.40    0.40
  -5  -1   7  133.99    6.00
   5  -1  -7  150.18    6.10
   5   1  -7  150.88    6.00
  -5   1   7  134.49    5.90
  -5   1   7  133.99    6.00
   4  -1  -7   51.89    2.30
  -4  -1   7   45.80    2.20
   4   1  -7   54.69    2.20
  -4   1   7   44.40    2.20
   4   1  -7   52.89    2.20
  -4   1   7   46.00    2.20
   3  -1  -7  590.84   24.40
  -3  -1   7  627.64   24.40
   3   1  -7  542.05   24.40
  -3   1   7  550.74   24.40
   3   1  -7  640.34   24.30
  -2  -1   7  349.37   14.90
   2  -1  -7  367.76   14.90
  -2   1   7  363.56   14.80
  -2   1   7  335.37   14.90
   2   1  -7  414.06   14.90
   2   1  -7  327.87   14.80
   1  -1  -7   44.50    1.90
  -1  -1   7   42.70    1.90
  -1   1   7   43.10    1.80
  -1   1   7   41.40    1.90
   1   1  -7   42.40    1.80
   1   1  -7   46.40    1.90
   0  -1  -7  694.03   29.20
   0  -1   7  675.33   29.20
   0   1  -7  753.62   29.20
   0   1   7  712.43   29.20
   1  -1   7  108.49    4.60
  -1  -1  -7  107.39    4.60
   1   1   7  115.09    4.50
   1   1   7  110.09    4.70
  -1   1  -7  113.99    4.60
  -1   1  -7   98.99    4.60
   2  -1   7    7.40    0.50
  -2  -1  -7    9.20    0.50
   2   1   7    7.50    0.50
  -2   1  -7    7.10    0.50
   2   1   7    7.50    0.40
   3  -1   7   81.29    3.50
   3  -1   7   79.49    3.60
  -3  -1  -7   82.29    3.50
  -3   1  -7   80.29    3.50
   3   1   7   84.29    3.60
   4  -1   7    4.70    0.40
   4  -1   7    4.80    0.50
  -4  -1  -7    5.20    0.40
   4   1   7    5.40    0.40
  -4   1  -7    5.20    0.40
   4   1   7    5.00    0.50
   5  -1   7   49.99    2.20
   5  -1   7   49.10    2.30
  -5  -1  -7   48.60    2.20
  -5  -1  -7   46.40    2.20
   5   1   7   45.50    2.30
  -5   1  -7   49.99    2.20
   6  -1   7    2.20    0.40
  -6  -1  -7    3.70    0.40
  -6  -1  -7    2.30    0.30
  -6  -1  -7    2.20    0.40
  -6   1  -7    2.20    0.30
   7  -1   7   79.29    3.70
  -7  -1  -7   80.49    3.60
  -7  -1  -7   79.09    3.60
  -7   1  -7   80.99    3.60
  -8  -1  -7  102.79    4.60
   8  -1   7  104.09    4.70
  -8  -1  -7  103.99    4.70
   8   1   7  105.79    4.60
  -8   1  -7  105.09    4.70
   9  -1   7   25.00    1.50
  -9  -1  -7   21.90    1.40
  -9   1  -7   23.10    1.40
 -10  -1  -7    9.80    0.90
  10  -1   7    9.00    0.90
 -10   1  -7   10.40    1.00
  11  -1   7   -0.20    0.50
 -11  -1  -7    0.00    0.40
 -11   1  -7    0.80    0.50
 -12  -1  -7    1.00    0.50
 -12   1  -7    0.80    0.50
 -12  -2   7    4.80    0.70
 -12   2   7    3.80    0.70
  11  -2  -7   -0.30    0.50
 -11  -2   7    0.70    0.40
 -11   2   7    0.30    0.40
  10  -2  -7    3.00    0.60
 -10  -2   7    3.10    0.50
 -10   2   7    2.60    0.50
  10   2  -7    3.20    0.60
   9  -2  -7   15.40    1.20
  -9  -2   7   15.40    1.00
  -9   2   7   16.40    1.10
   9   2  -7   14.50    1.10
   8  -2  -7   21.50    1.40
  -8  -2   7   22.10    1.30
   8   2  -7   23.10    1.40
  -8   2   7   23.90    1.30
   7  -2  -7   28.70    1.60
  -7  -2   7   28.60    1.40
  -7   2   7   27.70    1.50
  -7   2   7   28.00    1.30
   7   2  -7   26.80    1.50
  -6  -2   7    3.90    0.40
   6  -2  -7    3.50    0.50
  -6   2   7    4.60    0.40
   6   2  -7    4.10    0.50
  -6   2   7    3.80    0.30
   5  -2  -7  141.49    5.80
  -5  -2   7  129.39    5.70
  -5   2   7  126.99    5.60
   5   2  -7  129.69    5.70
  -5   2   7  140.49    5.70
  -4  -2   7   19.90    1.10
   4  -2  -7   21.30    1.10
  -4   2   7   22.30    1.10
  -4   2   7   19.70    1.00
   4   2  -7   22.90    1.00
  -3  -2   7  182.08    7.90
   3  -2  -7  170.48    7.90
   3   2  -7  200.18    7.80
  -3   2   7  172.98    7.80
  -3   2   7  194.78    7.80
   3   2  -7  199.78    7.80
  -2  -2   7  657.93   26.30
   2  -2  -7  676.63   26.30
   2   2  -7  585.04   26.20
   2   2  -7  618.44   26.20
  -2   2   7  645.64   26.30
   1  -2  -7   28.90    1.40
  -1  -2   7   30.30    1.40
  -1   2   7   31.00    1.30
   1   2  -7   30.60    1.30
  -1   2   7   31.40    1.40
   1   2  -7   27.80    1.40
   0  -2   7  182.98    8.20
   0  -2  -7  188.48    8.20
   0   2  -7  205.78    8.20
   0   2   7  208.68    8.10
   0   2  -7  195.88    8.20
   0   2   7  199.28    8.30
   1  -2   7   43.20    1.90
  -1  -2  -7   39.30    1.90
  -1   2  -7   48.10    2.00
   1   2   7   41.70    2.00
  -1   2  -7   42.10    1.90
   1   2   7   44.20    1.80
   2  -2   7    2.10    0.30
   2  -2   7    2.50    0.30
  -2  -2  -7    2.30    0.30
   2   2   7    2.40    0.30
   2   2   7    1.70    0.20
  -2   2  -7    2.20    0.20
   3  -2   7   34.70    1.70
   3  -2   7   34.40    1.60
  -3  -2  -7   35.80    1.60
  -3   2  -7   35.10    1.60
   3   2   7   36.70    1.70
   4  -2   7   57.69    2.80
  -4  -2  -7   60.89    2.70
  -4   2  -7   61.49    2.70
   4   2   7   62.19    2.80
   4   2   7   64.69    2.70
   5  -2   7   10.10    0.70
  -5  -2  -7    9.80    0.60
   5   2   7    9.60    0.70
  -5   2  -7   10.50    0.70
   5   2   7    9.80    0.70
  -6  -2  -7   55.59    2.60
   6  -2   7   55.79    2.70
  -6  -2  -7   57.39    2.70
  -6   2  -7   55.79    2.60
   6   2   7   58.49    2.60
   7  -2   7   12.20    0.90
  -7  -2  -7   11.90    0.90
  -7  -2  -7   11.90    0.80
   7   2   7   13.10    0.90
  -7   2  -7   12.50    0.90
  -8  -2  -7   36.30    1.80
  -8  -2  -7   37.90    1.90
   8  -2   7   35.30    2.00
  -8  -2  -7   36.40    1.90
  -8   2  -7   37.20    1.90
  -9  -2  -7    6.80    0.70
   9  -2   7    5.10    0.70
  -9  -2  -7    4.40    0.60
  -9   2  -7    6.10    0.70
  10  -2   7    2.60    0.60
 -10  -2  -7    2.40    0.50
 -10   2  -7    2.60    0.60
 -11  -2  -7   11.20    1.00
  11  -2   7    9.80    1.00
 -11   2  -7   10.60    1.10
 -12  -2  -7    6.20    0.90
 -12   2  -7    6.70    0.90
 -12  -3   7   10.50    1.00
  12  -3  -7    9.50    1.20
 -12   3   7    9.00    1.00
  11  -3  -7   13.10    1.30
  11   3  -7   15.00    1.30
 -11   3   7   16.20    1.20
  10  -3  -7    6.50    0.90
 -10  -3   7    8.00    0.80
 -10   3   7    7.70    0.80
  10   3  -7    6.90    0.80
  -9  -3   7    5.60    0.60
   9  -3  -7    5.30    0.80
   9   3  -7    6.00    0.80
  -9   3   7    6.40    0.70
   8  -3  -7   33.70    1.90
  -8  -3   7   32.50    1.80
   8   3  -7   35.00    1.80
  -8   3   7   36.30    1.80
  -7  -3   7   49.60    2.40
   7  -3  -7   45.50    2.50
  -7   3   7   51.59    2.40
   7   3  -7   48.90    2.40
   6  -3  -7  163.78    7.40
  -6  -3   7  169.88    7.30
  -6   3   7  172.38    7.30
  -6   3   7  179.48    7.20
   6   3  -7  168.48    7.30
  -5  -3   7    4.60    0.50
   5  -3  -7    4.80    0.50
  -5   3   7    4.60    0.40
   5   3  -7    5.20    0.40
  -5   3   7    5.40    0.50
   5   3  -7    4.90    0.40
  -4  -3   7  224.98    9.80
   4  -3  -7  250.57    9.90
  -4   3   7  239.88    9.80
   4   3  -7  235.08    9.70
   4   3  -7  213.78    9.70
  -4   3   7  236.98    9.70
   3  -3  -7    1.80    0.30
  -3  -3   7    2.70    0.30
  -3   3   7    2.90    0.30
   3   3  -7    3.20    0.30
  -3   3   7    2.90    0.30
  -2  -3   7   22.90    1.30
   2  -3  -7   25.60    1.30
  -2   3   7   28.60    1.30
   2   3  -7   30.60    1.30
  -1  -3   7  595.84   23.60
   1  -3  -7  560.74   23.60
  -1   3   7  576.14   23.60
   1   3  -7  637.94   23.60
   1   3  -7  483.55   23.50
   0  -3  -7   44.90    2.00
   0  -3   7   44.00    1.90
   0   3   7   45.50    2.00
   0   3  -7   37.70    1.90
   0   3  -7   43.30    1.90
  -1  -3  -7  206.98    8.10
   1  -3   7  185.98    8.10
   1  -3   7  195.58    8.00
  -1   3  -7  187.28    8.00
   1   3   7  185.68    8.10
   2  -3   7   27.20    1.40
  -2  -3  -7   29.30    1.40
   2  -3   7   31.40    1.40
  -2   3  -7   27.70    1.40
   2   3   7   31.70    1.50
  -3  -3  -7   70.89    3.10
   3  -3   7   63.19    3.20
   3   3   7   73.19    3.10
   3   3   7   71.69    3.20
  -3   3  -7   76.59    3.20
  -4  -3  -7    1.80    0.20
   4  -3   7    1.30    0.30
   4  -3   7    1.20    0.20
  -4   3  -7    1.60    0.30
   4   3   7    1.10    0.30
   4   3   7    1.00    0.20
   5  -3   7  105.39    4.80
  -5  -3  -7  108.09    4.80
  -5  -3  -7  110.99    4.60
   5   3   7  110.59    4.70
  -5   3  -7  102.79    4.70
  -6  -3  -7  127.89    5.50
  -6  -3  -7  124.19    5.60
   6  -3   7  127.29    5.70
  -6   3  -7  127.39    5.60
   6   3   7  131.69    5.60
   7  -3   7   46.80    2.40
  -7  -3  -7   47.50    2.40
   7   3   7   47.80    2.30
  -7   3  -7   48.00    2.30
   8  -3   7    3.10    0.60
  -8  -3  -7    2.90    0.50
  -8   3  -7    2.60    0.50
   8   3   7    3.10    0.50
   9  -3   7    9.60    1.00
  -9  -3  -7    8.50    0.90
  -9   3  -7    9.00    0.90
   9   3   7    9.10    0.90
  10  -3   7   32.00    1.90
 -10  -3  -7   30.50    1.80
 -10   3  -7   32.60    1.90
 -11  -3  -7    2.20    0.60
  11  -3   7    2.30    0.60
 -11   3  -7    2.30    0.60
  12  -4  -7    0.10    0.60
 -12   4   7    0.10    0.50
  12   4  -7    0.00    0.60
  11  -4  -7    1.50    0.70
 -11  -4   7    4.00    0.70
  11   4  -7    3.20    0.70
 -11   4   7    4.30    0.70
 -10  -4   7   -0.20    0.40
  10  -4  -7    0.00    0.40
  10   4  -7   -0.20    0.40
 -10   4   7   -0.40    0.30
   9  -4  -7    0.30    0.50
  -9  -4   7    0.20    0.30
  -9   4   7   -0.10    0.30
   9   4  -7    0.10    0.40
   8  -4  -7   69.19    3.40
  -8  -4   7   68.39    3.20
   8   4  -7   64.79    3.20
  -8   4   7   69.69    3.20
  -7  -4   7    6.30    0.70
   7  -4  -7    4.60    0.70
   7   4  -7    5.90    0.60
  -7   4   7    5.40    0.60
   6  -4  -7    7.50    0.70
  -6  -4   7    6.90    0.70
  -6   4   7    6.50    0.60
   6   4  -7    6.70    0.60
   5  -4  -7   -0.30    0.20
  -5  -4   7    0.00    0.20
   5   4  -7    0.50    0.20
  -5   4   7    0.40    0.20
  -5   4   7    0.00    0.10
  -4  -4   7  306.37   12.70
   4  -4  -7  299.17   12.80
  -4   4   7  296.37   12.60
   4   4  -7  314.87   12.50
   4   4  -7  292.97   12.60
  -4   4   7  303.07   12.60
   3  -4  -7   25.30    1.40
  -3  -4   7   29.00    1.40
   3   4  -7   25.50    1.20
   3   4  -7   27.50    1.30
  -3   4   7   27.70    1.30
  -3   4   7   26.50    1.30
   2  -4  -7    8.70    0.60
  -2  -4   7    8.40    0.60
  -2   4   7    9.40    0.50
   2   4  -7    9.20    0.50
  -2   4   7    8.00    0.60
   1  -4  -7  125.89    5.70
  -1  -4   7  140.29    5.70
  -1   4   7  134.09    5.60
   1   4  -7  134.89    5.60
  -1   4   7  131.49    5.70
   0  -4   7  121.69    5.00
   0  -4  -7  113.19    5.00
   0   4  -7  111.59    4.90
   0   4   7  119.59    5.00
   1  -4   7  117.99    5.40
  -1  -4  -7  135.49    5.40
   1  -4   7  133.29    5.40
  -1   4  -7  132.89    5.40
   1   4   7  132.49    5.50
   1   4   7  106.59    5.30
   2  -4   7  770.32   30.00
  -2  -4  -7  656.33   30.00
   2  -4   7  690.23   30.10
  -2   4  -7  725.63   30.00
   2   4   7  777.12   30.00
   2   4   7  742.23   30.10
   3  -4   7    4.10    0.50
  -3  -4  -7    4.00    0.30
  -3   4  -7    3.00    0.40
   3   4   7    3.90    0.50
   3   4   7    4.10    0.40
  -4  -4  -7   23.90    1.20
   4  -4   7   25.00    1.40
  -4  -4  -7   24.00    1.30
  -4   4  -7   22.80    1.30
   4   4   7   24.70    1.20
   5  -4   7   67.29    3.10
  -5  -4  -7   61.69    3.10
  -5  -4  -7   66.89    2.90
   5   4   7   64.89    3.00
  -5   4  -7   66.89    3.00
  -6  -4  -7   65.39    3.20
   6  -4   7   65.29    3.20
   6   4   7   68.19    3.10
  -6   4  -7   66.79    3.10
   7  -4   7   27.50    1.70
  -7  -4  -7   29.00    1.60
  -7   4  -7   28.70    1.60
   7   4   7   28.30    1.60
   8  -4   7    4.40    0.70
  -8  -4  -7    4.00    0.60
  -8   4  -7    4.80    0.60
   8   4   7    3.70    0.60
  -9  -4  -7   -0.10    0.40
   9  -4   7    0.10    0.40
  -9   4  -7    0.20    0.40
   9   4   7   -0.10    0.40
 -10  -4  -7   21.60    1.50
  10  -4   7   20.10    1.50
  10   4   7   18.60    1.50
 -10   4  -7   23.00    1.50
  11  -4   7    5.10    0.90
 -11  -4  -7    4.70    0.70
 -11   4  -7    4.30    0.80
  12  -5  -7   18.30    1.60
 -12  -5   7   19.30    1.50
 -12   5   7   20.90    2.10
  11  -5  -7    0.10    0.60
 -11  -5   7    0.30    0.50
  11   5  -7   -0.20    0.50
 -11   5   7    0.10    0.40
  10  -5  -7    1.00    0.70
 -10  -5   7    1.00    0.50
 -10   5   7    1.30    0.50
  10   5  -7    1.10    0.50
   9  -5  -7   19.30    1.50
  -9  -5   7   21.60    1.40
  -9   5   7   19.80    1.30
   9   5  -7   20.20    1.30
   8  -5  -7   14.40    1.20
  -8  -5   7   15.20    1.10
   8   5  -7   13.90    1.00
  -8   5   7   14.60    1.10
  -7  -5   7    3.20    0.50
   7  -5  -7    2.30    0.50
   7   5  -7    2.40    0.40
  -7   5   7    2.10    0.40
   6  -5  -7   -0.50    0.30
  -6  -5   7    0.90    0.40
   6   5  -7    1.30    0.40
  -6   5   7    0.30    0.30
   5  -5  -7   28.90    1.70
  -5  -5   7   30.20    1.60
  -5   5   7   32.30    1.60
   5   5  -7   33.30    1.60
   4  -5  -7   29.90    1.60
  -4  -5   7   25.90    1.50
  -4   5   7   29.30    1.40
   4   5  -7   29.00    1.40
  -4   5   7   28.40    1.40
   3  -5  -7    0.30    0.20
  -3  -5   7    0.00    0.20
  -3   5   7    0.10    0.20
  -3   5   7    0.30    0.20
   3   5  -7    0.30    0.20
   3   5  -7    0.10    0.10
   2  -5  -7    1.50    0.30
   2   5  -7    1.30    0.20
   2   5  -7    1.20    0.30
  -2   5   7    2.60    0.30
  -2   5   7    1.80    0.30
   1  -5  -7  108.49    4.60
  -1  -5   7  102.19    4.50
  -1   5   7  104.99    4.50
   1   5  -7  105.49    4.50
  -1   5   7  106.19    4.60
   1   5  -7  105.09    4.50
   0  -5  -7    5.90    0.50
   0  -5   7    7.00    0.50
   0  -5   7    7.00    0.50
   0   5  -7    6.20    0.50
   0   5   7    7.00    0.50
   0   5   7    5.50    0.50
   1  -5   7  257.47   10.70
  -1  -5  -7  262.07   10.80
   1  -5   7  233.78   10.80
   1   5   7  258.57   10.90
  -1   5  -7  261.27   10.80
   1   5   7  270.07   10.70
   2  -5   7    1.70    0.30
  -2  -5  -7    2.00    0.30
  -2   5  -7    2.00    0.30
   2   5   7    2.20    0.40
   2   5   7    1.70    0.20
  -3  -5  -7   55.09    2.70
   3  -5   7   57.49    2.70
   3  -5   7   58.99    2.60
  -3  -5  -7   58.99    2.60
  -3   5  -7   57.49    2.70
   3   5   7   61.29    2.60
  -4  -5  -7  112.49    4.80
  -4  -5  -7   96.69    4.50
   4  -5   7  106.99    4.80
   4   5   7  108.59    4.60
  -4   5  -7  108.59    4.70
   5  -5   7  134.09    5.90
  -5  -5  -7  130.29    5.80
   5   5   7  131.59    5.70
  -5   5  -7  131.39    5.80
   6  -5   7   20.20    1.30
  -6  -5  -7   22.50    1.40
  -6   5  -7   21.50    1.30
   6   5   7   21.80    1.20
  -7  -5  -7   13.60    1.10
   7  -5   7   14.00    1.10
   7   5   7   12.20    0.90
  -7   5  -7   14.00    1.00
  -8  -5  -7   30.50    1.80
   8  -5   7   28.90    1.80
   8   5   7   29.20    1.70
  -8   5  -7   28.80    1.70
   9  -5   7    0.50    0.50
  -9  -5  -7    0.80    0.40
  -9   5  -7    0.10    0.50
   9   5   7    0.40    0.40
  10  -5   7    0.40    0.50
 -10  -5  -7    0.20    0.50
 -10   5  -7    0.80    0.50
  10   5   7   -0.20    0.40
 -11   5  -7    3.20    0.70
  11   5   7    3.50    0.80
 -11  -6   7    2.60    0.60
  11  -6  -7    4.60    0.90
 -11   6   7    3.40    0.70
  11   6  -7    3.50    0.80
  10  -6  -7    1.40    0.70
 -10  -6   7    1.50    0.50
 -10   6   7    0.60    0.40
  10   6  -7    1.30    0.50
   9  -6  -7    1.30    0.70
  -9  -6   7    1.70    0.50
   9   6  -7    1.90    0.50
  -9   6   7    1.00    0.50
   8  -6  -7    0.50    0.50
  -8  -6   7    1.00    0.40
   8   6  -7    0.50    0.40
  -8   6   7    0.40    0.40
  -7  -6   7    2.30    0.50
   7  -6  -7    2.60    0.60
  -7   6   7    3.20    0.50
   7   6  -7    3.50    0.60
  -6  -6   7   27.20    1.50
   6  -6  -7   25.40    1.60
   6   6  -7   26.30    1.50
  -6   6   7   26.00    1.50
   5  -6  -7    5.50    0.70
  -5  -6   7    5.80    0.60
   5   6  -7    6.00    0.60
  -5   6   7    5.80    0.60
  -4  -6   7    8.40    0.70
   4  -6  -7    9.20    0.90
  -4   6   7    8.80    0.70
   4   6  -7    9.30    0.70
  -3  -6   7    1.50    0.30
   3  -6  -7    0.90    0.30
  -3   6   7    1.30    0.30
   3   6  -7    1.80    0.30
  -3   6   7    1.70    0.30
   2  -6  -7  264.37   11.60
  -2  -6   7  279.37   11.60
   2   6  -7  268.47   11.50
  -2   6   7  276.77   11.60
  -2   6   7  284.47   11.50
   1  -6  -7   74.99    3.30
  -1  -6   7   72.89    3.20
  -1   6   7   71.39    3.20
   1   6  -7   64.89    3.10
  -1   6   7   71.89    3.20
   0  -6   7   80.89    3.90
   0  -6  -7   94.69    4.00
   0  -6   7   94.39    4.00
   0   6  -7   91.09    4.00
   0   6   7   92.49    3.90
   0   6   7   91.49    4.10
   1  -6   7   11.40    0.70
  -1  -6  -7   11.10    0.70
  -1  -6  -7   10.50    0.80
   1  -6   7    9.50    0.70
  -1   6  -7   10.90    0.70
   1   6   7   11.30    0.70
  -2  -6  -7    1.00    0.30
  -2  -6  -7    1.50    0.30
   2  -6   7    1.20    0.30
  -2   6  -7    1.00    0.30
   2   6   7    1.20    0.20
   3  -6   7  119.29    5.10
  -3  -6  -7  112.89    5.10
  -3  -6  -7  113.99    4.90
  -3   6  -7  111.39    5.00
   3   6   7  113.59    4.90
   4  -6   7   41.00    2.10
  -4  -6  -7   38.70    2.10
  -4   6  -7   39.20    2.00
   4   6   7   41.50    1.90
  -5  -6  -7   29.50    1.70
   5  -6   7   31.90    1.70
   5   6   7   29.70    1.50
  -5   6  -7   28.40    1.60
   6  -6   7    1.00    0.40
  -6  -6  -7    1.80    0.50
   6   6   7    2.00    0.40
  -6   6  -7    2.00    0.50
  -7  -6  -7    0.80    0.40
   7  -6   7    0.90    0.50
   7   6   7    1.10    0.40
  -7   6  -7    0.90    0.50
  -8  -6  -7   73.59    3.60
   8  -6   7   75.39    3.70
  -8   6  -7   71.89    3.60
   8   6   7   71.29    3.50
   9  -6   7   51.09    2.70
  -9  -6  -7   50.29    2.70
   9   6   7   46.00    2.50
  -9   6  -7   49.99    2.70
 -10  -6  -7    0.70    0.60
  10  -6   7    0.30    0.50
  10   6   7    0.00    0.50
 -10   6  -7    0.50    0.60
 -10  -7   7   11.90    1.20
  10  -7  -7   12.40    1.50
 -10   7   7   11.00    1.20
  10   7  -7   15.30    1.20
  -9  -7   7    1.90    0.50
   9  -7  -7    2.20    0.80
  -9   7   7    2.10    0.60
   9   7  -7    2.00    0.60
  -8  -7   7   10.50    1.00
   8  -7  -7    9.50    1.20
   8   7  -7   10.50    0.90
  -8   7   7   10.50    1.00
  -7  -7   7    2.70    0.60
   7  -7  -7    2.50    0.60
   7   7  -7    2.40    0.50
  -7   7   7    2.50    0.60
   6  -7  -7    4.00    0.70
  -6  -7   7    4.50    0.60
  -6   7   7    3.50    0.60
   6   7  -7    4.40    0.60
  -5  -7   7   -0.40    0.30
   5  -7  -7   -0.50    0.30
   5   7  -7   -0.40    0.30
  -5   7   7    0.20    0.30
  -4  -7   7    2.10    0.40
   4  -7  -7    1.40    0.50
  -4   7   7    1.70    0.40
   4   7  -7    1.80    0.40
  -3  -7   7   21.80    1.30
   3  -7  -7   24.20    1.50
   3   7  -7   25.40    1.30
  -3   7   7   24.70    1.30
   2  -7  -7   39.60    1.90
  -2  -7   7   34.80    1.90
   2  -7  -7   39.00    2.00
  -2   7   7   36.40    1.80
   2   7  -7   38.10    1.80
   1  -7  -7   56.69    2.60
  -1  -7   7   54.19    2.60
   1  -7  -7   56.29    2.70
  -1   7   7   56.59    2.60
   1   7  -7   54.49    2.60
   0  -7  -7   13.00    0.90
   0  -7  -7   13.00    0.90
   0  -7   7   13.00    0.80
   0  -7   7   12.80    0.80
   0   7  -7   13.30    0.90
   0   7   7   13.70    0.80
  -1  -7  -7    0.20    0.20
  -1  -7  -7    0.00    0.30
   1  -7   7    0.80    0.20
   1  -7   7    0.30    0.30
  -1   7  -7   -0.20    0.20
   1   7   7   -0.10    0.20
   2  -7   7    3.70    0.50
  -2  -7  -7    3.40    0.50
  -2   7  -7    4.30    0.50
   2   7   7    4.40    0.50
   3  -7   7   37.30    1.90
  -3  -7  -7   32.90    1.90
   3   7   7   35.20    1.70
  -3   7  -7   36.30    1.80
  -4  -7  -7    7.20    0.80
   4  -7   7    8.60    0.80
   4   7   7    8.80    0.70
  -4   7  -7    8.60    0.80
  -5  -7  -7    3.40    0.60
   5  -7   7    2.70    0.60
  -5   7  -7    2.90    0.50
   5   7   7    2.50    0.40
  -6  -7  -7   44.90    2.40
   6  -7   7   45.40    2.30
  -6   7  -7   41.00    2.20
   6   7   7   40.70    2.10
   7  -7   7    7.30    0.90
  -7  -7  -7    7.10    0.90
  -7   7  -7    6.10    0.80
   7   7   7    6.00    0.70
  -8  -7  -7    2.90    0.60
   8  -7   7    2.70    0.70
   8   7   7    2.30    0.60
  -8   7  -7    3.60    0.70
   9  -7   7    5.20    0.90
  -9  -7  -7    3.80    0.80
  -9   7  -7    4.90    0.90
   9   7   7    4.00    0.70
  10   7   7   10.40    1.20
 -10  -8   7    8.80    1.50
 -10   8   7   10.10    1.20
   9  -8  -7   18.80    1.60
  -9  -8   7   19.20    1.50
  -9   8   7   15.80    1.40
   9   8  -7   21.20    1.50
   8  -8  -7    3.00    0.80
  -8  -8   7    2.60    0.60
   8   8  -7    3.20    0.70
  -8   8   7    3.60    0.70
   7  -8  -7    0.30    0.60
  -7  -8   7    0.60    0.40
   7   8  -7    0.40    0.40
  -7   8   7    0.50    0.40
  -6  -8   7    1.10    0.50
   6  -8  -7    0.50    0.50
  -6   8   7    0.30    0.40
   6   8  -7    0.30    0.40
  -5  -8   7   10.20    0.90
   5  -8  -7    9.90    1.00
  -5   8   7    9.90    0.90
   5   8  -7    9.80    0.80
  -4  -8   7   19.20    1.30
   4  -8  -7   23.00    1.40
  -4   8   7   21.00    1.20
   4   8  -7   19.90    1.20
  -3  -8   7    0.90    0.30
   3  -8  -7    0.50    0.40
  -3   8   7    0.10    0.30
   3   8  -7    0.30    0.30
   2  -8  -7   91.29    4.10
   2  -8  -7   94.39    4.10
  -2  -8   7   85.49    4.00
   2   8  -7   86.59    4.00
  -2   8   7   86.39    4.00
  -1  -8   7   45.90    2.30
   1  -8  -7   45.50    2.30
   1  -8  -7   49.99    2.40
  -1   8   7   45.90    2.30
   1   8  -7   49.80    2.30
   0  -8   7  116.09    4.90
   0  -8   7  114.79    5.20
   0  -8  -7  111.09    5.00
   0  -8  -7  110.79    5.00
   0   8  -7  107.89    4.90
   0   8   7  109.09    4.90
  -1  -8  -7  232.18    9.80
   1  -8   7  233.08    9.70
  -1   8  -7  220.08    9.80
   1   8   7  230.38    9.70
   2  -8   7    8.50    0.80
  -2  -8  -7    8.50    0.80
  -2   8  -7    7.80    0.80
   2   8   7    9.80    0.70
  -3  -8  -7   58.39    2.90
   3  -8   7   61.39    2.90
   3   8   7   56.59    2.70
  -3   8  -7   58.09    2.80
  -4  -8  -7    0.30    0.40
   4  -8   7   -0.20    0.30
   4   8   7    0.30    0.30
  -4   8  -7    0.00    0.40
  -5  -8  -7    2.00    0.50
   5  -8   7    1.40    0.50
   5   8   7    1.10    0.40
  -5   8  -7    1.40    0.50
   6  -8   7    0.60    0.50
  -6  -8  -7   -0.40    0.40
  -6   8  -7    0.10    0.50
   6   8   7    0.10    0.40
  -7  -8  -7   -0.30    0.40
   7  -8   7    0.10    0.50
  -7   8  -7   -0.40    0.40
   7   8   7   -0.10    0.40
  -8  -8  -7    7.80    1.00
   8  -8   7    8.40    1.10
   8   8   7    7.60    0.90
  -8   8  -7    6.60    0.90
  -9   8  -7    8.60    1.10
   9   8   7    8.20    0.90
  -9   9   7    4.30    0.80
   9   9  -7    5.20    1.30
  -8  -9   7    1.50    0.60
   8  -9  -7   -0.10    0.60
   8   9  -7    0.20    0.50
  -8   9   7    0.10    0.50
   7  -9  -7   10.00    1.20
  -7  -9   7   10.50    1.00
  -7   9   7    7.90    0.90
   7   9  -7    9.40    1.00
   6  -9  -7    5.50    0.90
  -6  -9   7    4.60    0.70
  -6   9   7    6.30    0.80
   6   9  -7    5.40    0.70
   5  -9  -7   37.10    2.20
  -5  -9   7   35.50    2.00
   5   9  -7   35.90    1.90
  -5   9   7   32.70    1.90
   4  -9  -7    3.90    0.70
  -4  -9   7    5.10    0.70
  -4   9   7    3.40    0.60
   4   9  -7    3.90    0.60
  -3  -9   7   32.80    1.80
   3  -9  -7   32.40    1.90
  -3   9   7   33.60    1.80
   3   9  -7   32.80    1.70
  -2  -9   7    0.20    0.30
   2  -9  -7    0.20    0.40
   2   9  -7   -0.10    0.30
  -2   9   7   -0.30    0.30
   1  -9  -7    1.20    0.40
  -1  -9   7    0.50    0.30
   1  -9  -7    0.40    0.40
  -1   9   7    0.40    0.30
   1   9  -7    0.70    0.30
   0  -9  -7   17.20    1.10
   0  -9   7   15.00    1.00
   0   9   7   13.70    1.00
   0   9  -7   14.60    1.00
  -1  -9  -7  128.19    5.70
   1   9   7  127.09    5.60
  -1   9  -7  129.99    5.70
  -2  -9  -7    0.00    0.40
   2  -9   7    0.50    0.40
   2   9   7    1.00    0.40
  -2   9  -7    0.80    0.50
  -3  -9  -7    9.10    0.90
   3  -9   7    9.10    0.90
  -3   9  -7   10.20    0.90
   3   9   7    7.60    0.70
  -4  -9  -7    0.90    0.40
   4  -9   7    0.40    0.40
   4   9   7    0.30    0.40
  -4   9  -7    0.20    0.50
   5  -9   7   35.20    2.00
  -5  -9  -7   32.60    2.00
  -5   9  -7   32.50    1.90
   5   9   7   31.20    1.80
   6  -9   7    0.30    0.50
  -6  -9  -7   -0.30    0.40
   6   9   7   -0.20    0.40
  -6   9  -7    0.00    0.50
   7  -9   7   22.80    1.60
  -7  -9  -7   19.40    1.50
   7   9   7   19.90    1.40
  -7   9  -7   19.10    1.50
   8   9   7   19.30    1.40
  -8   9  -7   17.70    1.50
  -8  10   7   17.20    1.50
   7 -10  -7   23.50    1.90
  -7 -10   7   21.50    1.60
  -7  10   7   21.50    1.60
   7  10  -7   20.00    1.60
   6 -10  -7    5.30    0.90
  -6 -10   7    4.90    0.80
   6  10  -7    4.10    0.70
  -6  10   7    5.50    0.80
  -5 -10   7    2.70    0.60
   5 -10  -7    1.90    0.70
  -5  10   7    1.50    0.50
   5  10  -7    1.60    0.50
   4 -10  -7   15.90    1.30
  -4 -10   7   16.60    1.20
  -4  10   7   14.70    1.10
   4  10  -7   14.50    1.10
   3 -10  -7    3.90    0.70
  -3 -10   7    4.10    0.60
   3  10  -7    3.90    0.60
  -3  10   7    3.40    0.60
  -2 -10   7   17.50    1.20
   2  10  -7   16.30    1.10
  -2  10   7   15.50    1.10
  -1 -10   7   24.40    1.40
  -1  10   7   23.40    1.40
   1  10  -7   24.60    1.50
   0 -10  -7   12.90    1.00
   0  10   7   12.20    1.00
   0  10  -7   13.90    1.10
  -1 -10  -7    1.90    0.50
  -1  10  -7    2.00    0.50
   1  10   7    1.60    0.40
  -2 -10  -7   70.09    3.40
  -2  10  -7   67.59    3.40
   2  10   7   71.59    3.30
   3 -10   7   12.80    1.10
  -3 -10  -7   13.10    1.10
  -3  10  -7   12.20    1.10
   3  10   7   11.70    1.00
  -4 -10  -7   59.79    3.10
   4 -10   7   62.09    3.10
  -4  10  -7   62.79    3.10
   4  10   7   56.49    2.90
  -5 -10  -7    1.80    0.60
   5 -10   7    1.70    0.60
   5  10   7    1.00    0.50
  -5  10  -7    1.30    0.60
   6 -10   7   11.00    1.20
  -6 -10  -7   13.10    1.20
   6  10   7    8.80    1.00
  -6  10  -7   11.70    1.20
   7 -10   7    2.90    0.80
   7  10   7    1.90    0.60
  -6 -11   7   20.30    1.70
   6 -11  -7   20.10    1.70
   6  11  -7   19.90    2.00
  -6  11   7   19.40    1.50
  -5 -11   7    0.80    0.50
   5 -11  -7    0.90    0.60
  -5  11   7    1.60    0.50
   5  11  -7    0.60    0.50
   4 -11  -7   22.50    1.60
  -4 -11   7   22.20    1.50
  -4  11   7   21.80    1.50
   4  11  -7   19.90    1.40
  -3 -11   7    0.20    0.40
   3  11  -7    0.20    0.40
  -3  11   7    0.40    0.40
  -2 -11   7    2.00    0.50
   2  11  -7    1.80    0.50
  -2  11   7    1.00    0.40
  -1  11   7   48.80    2.60
   1  11  -7   54.69    2.70
   0  11   7    5.10    0.70
   0  11  -7    7.10    0.80
  -1 -11  -7    3.40    0.60
   1  11   7    2.60    0.50
  -1  11  -7    3.50    0.60
  -2 -11  -7    6.30    0.80
   2  11   7    6.00    0.70
  -2  11  -7    6.40    0.80
  -3 -11  -7    1.90    0.60
   3  11   7    1.70    0.50
  -4 -11  -7    0.20    0.50
  -4  11  -7    0.80    0.60
   4  11   7    0.00    0.40
   5 -11   7   11.10    1.20
  -5 -11  -7    9.90    1.60
   5  11   7   10.50    1.00
  -5  11  -7    9.70    1.10
   6 -11   7    1.50    0.90
  -4 -12   7    5.40    0.80
  -4  12   7    4.80    0.80
  -3 -12   7    6.40    1.20
   3  12  -7    6.70    1.00
  -3  12   7    7.10    0.80
  -2  12   7    1.80    0.50
   2  12  -7    1.30    0.50
   1  12  -7    1.20    0.50
  -1  12   7    1.50    0.50
   0  12  -7    1.70    0.60
   0  12   7    0.30    0.40
  -1  12  -7   -0.40    0.40
   1  12   7   -0.40    0.40
  -2 -12  -7    0.10    0.50
  -2  12  -7    1.10    0.60
   2  12   7    0.00    0.40
  -3 -12  -7    3.90    0.80
   3  12   7    3.70    0.70
 -12   0   8   12.30    1.10
 -11   0   8   34.60    1.90
 -10   0   8   69.39    3.30
  -9   0   8   30.00    1.60
   9   0  -8   28.90    1.70
  -8   0   8  102.09    4.50
  -8   0   8  107.59    4.50
   8   0  -8   97.79    4.60
  -7   0   8   12.30    0.80
  -7   0   8   14.30    0.80
   7   0  -8   12.00    0.90
   6   0  -8    0.80    0.30
  -6   0   8    0.20    0.20
  -6   0   8   -0.10    0.20
  -5   0   8  258.57   10.80
   5   0  -8  256.67   10.80
   4   0  -8    0.30    0.10
   4   0  -8    0.00    0.20
  -4   0   8    0.30    0.20
  -3   0   8   64.59    2.90
   3   0  -8   64.69    2.90
   3   0  -8   67.19    2.80
  -2   0   8 2323.17  111.39
   2   0  -8 2945.91  111.69
   2   0  -8 2814.52  110.99
  -1   0   8  123.49    5.10
   1   0  -8  130.29    5.30
  -1   0   8  117.79    5.20
   0   0  -8    4.80    0.40
   0   0   8    4.40    0.40
   1   0   8   27.80    1.40
  -1   0  -8   30.10    1.30
  -1   0  -8   27.60    1.20
  -2   0  -8   40.30    1.70
  -2   0  -8   36.30    1.80
   2   0   8   39.40    1.80
   3   0   8  228.58    9.80
  -3   0  -8  237.58    9.80
  -3   0  -8  234.88    9.70
  -4   0  -8  249.68   10.40
   4   0   8  249.28   10.40
  -4   0  -8  241.48   10.30
   5   0   8   96.29    4.10
  -5   0  -8   92.09    4.10
  -5   0  -8   93.89    4.10
   6   0   8    2.70    0.40
   6   0   8    3.40    0.40
  -6   0  -8    2.80    0.40
   7   0   8    2.00    0.40
  -7   0  -8    1.80    0.40
  -7   0  -8    2.00    0.40
   8   0   8    0.30    0.30
  -8   0  -8    0.20    0.30
   9   0   8  138.29    6.20
  -9   0  -8  144.79    6.30
  10   0   8    2.10    0.80
 -10   0  -8    1.90    0.50
 -11   0  -8    4.60    0.70
 -12   0  -8    8.20    1.00
 -12  -1   8   17.90    1.30
 -12   1   8   19.00    1.40
 -11  -1   8   36.40    2.10
 -11   1   8   41.00    2.10
 -10  -1   8   -0.20    0.30
  10  -1  -8    0.00    0.40
 -10   1   8   -0.10    0.30
   9  -1  -8   92.79    4.50
  -9  -1   8   97.69    4.30
  -9  -1   8  100.99    4.30
  -9   1   8   92.99    4.30
  -8  -1   8   26.30    1.40
   8  -1  -8   24.60    1.50
   8   1  -8   26.30    1.50
   8   1  -8   26.60    1.40
  -8   1   8   24.30    1.30
  -8   1   8   23.40    1.40
   7  -1  -8    7.90    0.70
  -7  -1   8    6.50    0.60
   7   1  -8    7.40    0.60
   7   1  -8    6.20    0.60
  -7   1   8    6.70    0.60
  -7   1   8    5.90    0.50
   6  -1  -8   34.60    1.70
  -6  -1   8   30.50    1.60
  -6   1   8   34.30    1.60
   6   1  -8   33.40    1.70
  -6   1   8   33.90    1.60
   6   1  -8   33.70    1.70
  -5  -1   8   49.00    2.30
   5  -1  -8   44.10    2.30
  -5   1   8   47.20    2.20
   5   1  -8   53.69    2.30
  -5   1   8   54.69    2.30
   5   1  -8   51.09    2.30
   4  -1  -8   65.89    2.90
  -4  -1   8   64.59    2.80
  -4   1   8   64.59    2.80
   4   1  -8   62.69    2.80
   4   1  -8   61.59    2.80
  -4   1   8   62.09    2.80
  -3  -1   8   81.89    3.80
   3  -1  -8   91.09    3.90
  -3   1   8   92.89    3.80
   3   1  -8   81.59    3.80
   3   1  -8   98.49    3.80
  -2  -1   8   20.00    1.00
   2  -1  -8   20.80    1.00
   2   1  -8   18.00    1.00
  -2   1   8   18.80    0.90
  -2   1   8   19.40    1.00
   2   1  -8   23.10    0.90
   1  -1  -8  424.66   16.90
  -1  -1   8  446.06   16.90
  -1   1   8  409.86   16.90
   1   1  -8  349.47   16.90
   1   1  -8  411.36   16.80
   0  -1  -8    3.20    0.30
   0  -1   8    3.60    0.30
   0   1  -8    2.80    0.30
   0   1   8    3.40    0.30
   0   1  -8    3.00    0.20
  -1  -1  -8  267.67   10.90
   1  -1   8  255.77   11.10
  -1  -1  -8  268.87   11.10
  -1   1  -8  259.97   11.00
  -1   1  -8  274.47   11.10
  -2  -1  -8    1.80    0.20
  -2  -1  -8    1.40    0.20
   2  -1   8    1.80    0.20
  -2   1  -8    1.70    0.20
  -2   1  -8    1.40    0.20
   2   1   8    1.80    0.30
  -3  -1  -8   47.70    2.30
   3  -1   8   51.89    2.30
  -3  -1  -8   53.79    2.20
   3   1   8   49.70    2.30
  -3   1  -8   50.69    2.30
  -3   1  -8   50.49    2.20
  -4  -1  -8   62.99    2.80
   4  -1   8   64.69    2.90
   4  -1   8   66.19    2.90
  -4  -1  -8   65.19    2.90
   4   1   8   61.89    2.90
  -4   1  -8   65.59    2.80
   5  -1   8   24.90    1.30
   5  -1   8   24.40    1.30
  -5  -1  -8   25.70    1.30
  -5  -1  -8   25.30    1.30
   5   1   8   25.50    1.40
  -5   1  -8   24.90    1.30
  -6  -1  -8   70.09    3.20
   6  -1   8   70.39    3.30
  -6  -1  -8   73.69    3.20
  -6   1  -8   71.89    3.20
   6   1   8   72.19    3.30
  -7  -1  -8   26.90    1.40
  -7  -1  -8   27.40    1.50
   7  -1   8   27.80    1.50
  -7  -1  -8   26.00    1.40
  -7   1  -8   26.20    1.40
   8  -1   8   20.60    1.30
  -8  -1  -8   19.00    1.20
  -8  -1  -8   20.30    1.20
  -8  -1  -8   20.70    1.20
  -8   1  -8   19.80    1.20
  -9  -1  -8    5.90    0.60
   9  -1   8    6.80    0.80
  -9  -1  -8    5.20    0.70
  -9   1  -8    6.60    0.70
  10  -1   8    0.70    0.50
 -10  -1  -8    1.20    0.50
 -10   1  -8    0.60    0.40
 -11  -1  -8    0.00    0.50
 -11   1  -8    0.70    0.50
 -12  -1  -8    2.20    0.60
 -12   1  -8    1.10    0.60
 -12  -2   8   26.00    1.60
 -12   2   8   23.40    1.60
 -11  -2   8    4.50    0.70
  11  -2  -8    5.00    0.80
 -11   2   8    4.10    0.60
  10  -2  -8    4.10    0.70
 -10  -2   8    4.50    0.60
  10   2  -8    5.40    0.70
 -10   2   8    5.00    0.60
  -9  -2   8    2.00    0.40
   9  -2  -8    2.00    0.50
  -9   2   8    2.00    0.40
   9   2  -8    2.40    0.50
  -8  -2   8   10.80    0.80
   8  -2  -8   10.70    0.90
  -8   2   8    9.70    0.80
   8   2  -8   12.30    0.90
   7  -2  -8   81.29    3.90
  -7  -2   8   84.89    3.70
  -7   2   8   81.39    3.60
  -7   2   8   88.99    3.80
   7   2  -8   81.69    3.80
   6  -2  -8  104.09    4.30
  -6  -2   8   98.39    4.20
   6   2  -8   87.29    4.20
  -6   2   8   92.49    4.20
  -6   2   8   96.39    4.10
  -5  -2   8   55.49    2.50
   5  -2  -8   53.19    2.50
  -5   2   8   54.49    2.40
   5   2  -8   48.40    2.40
  -5   2   8   55.39    2.40
   4  -2  -8  143.49    6.00
  -4  -2   8  131.99    5.90
   4   2  -8  137.79    5.80
  -4   2   8  134.59    5.80
  -4   2   8  144.19    5.80
   4   2  -8  135.59    5.80
  -3  -2   8    2.50    0.30
   3  -2  -8    1.10    0.30
  -3   2   8    1.50    0.20
   3   2  -8    1.30    0.20
   3   2  -8    1.60    0.20
   2  -2  -8   27.40    1.40
  -2  -2   8   29.10    1.40
  -2   2   8   27.50    1.30
  -2   2   8   26.20    1.30
   2   2  -8   29.20    1.30
   2   2  -8   32.20    1.30
   1  -2  -8   22.10    1.10
  -1  -2   8   22.20    1.10
   1   2  -8   21.30    1.10
  -1   2   8   22.40    1.00
  -1   2   8   23.40    1.10
   1   2  -8   23.60    1.00
   0  -2  -8  961.70   41.70
   0  -2   8 1044.30   41.90
   0   2   8 1045.30   41.70
   0   2   8 1005.20   41.70
   0   2  -8 1061.09   41.80
   0   2  -8  957.60   41.70
  -1  -2  -8    2.10    0.30
   1  -2   8    1.40    0.20
  -1   2  -8    1.70    0.20
  -1   2  -8    1.20    0.20
   1   2   8    1.70    0.30
   1   2   8    1.90    0.20
   2  -2   8   82.09    3.60
  -2  -2  -8   82.39    3.60
   2   2   8   80.49    3.60
   2   2   8   79.49    3.50
  -2   2  -8   81.09    3.50
  -2   2  -8   88.99    3.60
  -3  -2  -8   29.80    1.40
   3  -2   8   27.00    1.40
   3  -2   8   29.30    1.40
   3   2   8   28.30    1.50
  -3   2  -8   28.00    1.40
   4  -2   8    9.00    0.60
  -4  -2  -8    8.80    0.60
   4  -2   8    9.50    0.60
  -4   2  -8    7.60    0.60
   4   2   8    7.70    0.50
   4   2   8    8.10    0.60
  -5  -2  -8  122.09    5.30
   5  -2   8  123.09    5.40
  -5   2  -8  120.79    5.30
   5   2   8  125.89    5.40
   5   2   8  122.69    5.30
  -6  -2  -8    0.40    0.20
   6  -2   8    0.60    0.40
  -6  -2  -8    0.70    0.30
   6   2   8    1.10    0.30
  -6   2  -8    0.70    0.30
  -7  -2  -8   63.59    2.90
  -7  -2  -8   64.39    2.90
   7  -2   8   61.29    3.00
  -7  -2  -8   64.09    3.00
  -7   2  -8   62.69    3.00
   8  -2   8    3.10    0.60
  -8  -2  -8    3.20    0.50
  -8  -2  -8    3.50    0.50
  -8  -2  -8    3.60    0.50
  -8   2  -8    2.90    0.50
  -9  -2  -8   12.30    1.00
   9  -2   8   10.60    1.00
  -9  -2  -8   11.10    0.90
  -9   2  -8   12.10    1.00
 -10  -2  -8    1.00    0.40
  10  -2   8    0.20    0.50
 -10   2  -8    1.20    0.50
  11  -2   8   20.20    1.50
 -11  -2  -8   20.30    1.40
 -11   2  -8   21.00    1.50
 -12  -2  -8    7.70    1.00
 -12  -3   8    0.00    0.50
  12  -3  -8    0.10    0.60
 -12   3   8    0.00    0.40
  11  -3  -8    1.30    0.60
  11   3  -8    1.20    0.50
 -11   3   8    1.80    0.50
  10  -3  -8   -0.10    0.50
 -10  -3   8   -0.30    0.30
 -10   3   8    0.40    0.40
  10   3  -8   -0.30    0.30
   9  -3  -8    6.80    0.90
  -9  -3   8    8.70    0.80
  -9   3   8    7.10    0.70
   9   3  -8    9.80    0.90
  -8  -3   8   28.30    1.60
   8  -3  -8   27.70    1.70
   8   3  -8   31.20    1.60
  -8   3   8   29.60    1.60
   7  -3  -8    6.80    0.70
  -7  -3   8    6.10    0.60
  -7   3   8    6.90    0.60
   7   3  -8    6.30    0.60
  -6  -3   8   12.10    0.80
   6  -3  -8   12.10    0.90
   6   3  -8   12.60    0.80
  -6   3   8   13.20    0.70
  -6   3   8   12.90    0.80
   5  -3  -8    0.20    0.30
  -5  -3   8    0.40    0.20
  -5   3   8    0.40    0.20
  -5   3   8    0.30    0.20
   5   3  -8    0.40    0.20
   5   3  -8    0.30    0.20
  -4  -3   8   41.80    2.00
   4  -3  -8   34.30    2.00
   4   3  -8   41.70    1.90
  -4   3   8   44.20    1.90
  -4   3   8   42.60    1.90
  -3  -3   8  427.96   18.00
   3  -3  -8  447.96   18.10
  -3   3   8  442.26   18.00
   3   3  -8  417.46   17.90
  -2  -3   8   52.79    2.30
   2  -3  -8   48.70    2.30
   2   3  -8   48.50    2.20
   2   3  -8   46.60    2.10
  -2   3   8   49.90    2.20
   1  -3  -8    0.40    0.20
  -1   3   8    0.20    0.10
  -1   3   8    0.30    0.20
   1   3  -8    0.30    0.10
   1   3  -8    0.30    0.10
   0  -3   8   25.50    1.20
   0  -3  -8   25.50    1.30
   0   3  -8   29.60    1.30
   0   3  -8   25.00    1.20
   0   3   8   22.50    1.30
   0   3   8   24.80    1.10
  -1  -3  -8   23.60    1.10
   1  -3   8   20.40    1.10
  -1   3  -8   23.70    1.10
   1   3   8   22.10    1.00
  -1   3  -8   20.90    1.10
   1   3   8   20.40    1.10
   2  -3   8   79.69    3.50
   2  -3   8   87.09    3.60
  -2  -3  -8   79.19    3.60
  -2   3  -8   81.69    3.60
   2   3   8   84.79    3.70
   3  -3   8    5.50    0.50
  -3  -3  -8    4.90    0.40
   3  -3   8    4.30    0.40
  -3   3  -8    3.80    0.40
   3   3   8    4.10    0.50
  -4  -3  -8    1.30    0.20
   4  -3   8    1.60    0.30
  -4   3  -8    1.50    0.30
   4   3   8    1.80    0.30
   4   3   8    1.60    0.30
  -5  -3  -8   65.19    2.90
  -5  -3  -8   66.99    3.10
   5  -3   8   67.29    3.10
  -5   3  -8   65.29    3.00
   5   3   8   66.39    3.00
  -6  -3  -8    0.80    0.30
   6  -3   8    0.40    0.30
  -6  -3  -8    0.10    0.30
  -6   3  -8    0.50    0.30
   6   3   8    1.10    0.30
  -7  -3  -8   20.90    1.30
   7  -3   8   20.60    1.30
   7   3   8   18.90    1.20
  -7   3  -8   20.00    1.20
   8  -3   8    3.80    0.60
  -8  -3  -8    3.50    0.60
  -8   3  -8    4.00    0.60
   8   3   8    3.30    0.50
  -9  -3  -8    4.00    0.60
   9  -3   8    4.60    0.70
  -9  -3  -8    4.20    0.60
  -9   3  -8    4.10    0.70
 -10  -3  -8    9.50    0.90
  10  -3   8    9.50    1.10
 -10   3  -8    8.60    0.90
  11  -3   8    0.60    0.60
 -11  -3  -8    0.50    0.50
 -11   3  -8    0.10    0.50
  12  -4  -8   12.80    1.40
 -12   4   8   11.80    1.20
  12   4  -8   11.70    1.30
 -11  -4   8    0.10    0.40
  11  -4  -8    0.30    0.60
  11   4  -8    0.50    0.50
 -11   4   8    0.00    0.40
  10  -4  -8    2.70    0.70
 -10  -4   8    3.40    0.60
  10   4  -8    4.30    0.70
 -10   4   8    3.00    0.60
   9  -4  -8   28.40    1.80
  -9  -4   8   31.50    1.70
   9   4  -8   28.60    1.70
  -9   4   8   29.00    1.70
   8  -4  -8   41.40    2.30
  -8  -4   8   39.10    2.10
  -8   4   8   38.10    2.00
   8   4  -8   42.10    2.10
   7  -4  -8   24.30    1.50
  -7  -4   8   23.70    1.40
   7   4  -8   25.70    1.40
  -7   4   8   25.50    1.40
  -6  -4   8   56.29    2.80
   6  -4  -8   58.29    2.90
  -6   4   8   60.29    2.80
   6   4  -8   61.79    2.70
   5  -4  -8   36.80    1.90
  -5  -4   8   36.30    1.80
   5   4  -8   40.30    1.80
  -5   4   8   35.40    1.70
  -5   4   8   33.50    1.80
  -4  -4   8   40.60    2.00
   4  -4  -8   37.40    2.00
  -4   4   8   38.50    1.90
   4   4  -8   42.70    1.80
   4   4  -8   41.90    1.90
  -4   4   8   42.00    1.90
  -3  -4   8   18.30    1.00
   3  -4  -8   16.60    1.00
   3   4  -8   20.10    0.90
  -3   4   8   17.20    0.90
  -3   4   8   16.20    0.90
   2  -4  -8    2.30    0.30
  -2  -4   8    2.60    0.30
   2   4  -8    1.90    0.20
  -2   4   8    1.60    0.30
   2   4  -8    1.70    0.20
   1  -4  -8   36.00    1.80
  -1  -4   8   38.40    1.70
   1   4  -8   39.40    1.70
  -1   4   8   35.00    1.80
   1   4  -8   35.80    1.70
   0  -4  -8   27.70    1.40
   0  -4   8   27.60    1.40
   0   4   8   28.60    1.40
   0   4  -8   28.30    1.30
   0   4  -8   29.10    1.40
   1  -4   8   85.39    3.50
  -1  -4  -8   78.79    3.50
   1  -4   8   75.89    3.50
  -1   4  -8   78.49    3.50
   1   4   8   79.69    3.60
   2  -4   8  132.09    5.50
   2  -4   8  126.79    5.60
  -2  -4  -8  130.49    5.50
  -2   4  -8  124.89    5.50
   2   4   8  129.59    5.60
   3  -4   8   14.10    0.90
  -3  -4  -8   13.30    0.80
  -3   4  -8   14.30    0.80
   3   4   8   11.60    0.90
   3   4   8   13.20    0.70
  -4  -4  -8   24.50    1.30
   4  -4   8   26.80    1.40
   4   4   8   26.10    1.30
   4   4   8   24.90    1.40
  -4   4  -8   25.10    1.30
  -5  -4  -8    1.30    0.30
   5  -4   8    0.80    0.30
  -5  -4  -8    0.90    0.40
   5   4   8    1.40    0.30
  -5   4  -8    1.00    0.30
   6  -4   8    0.10    0.40
  -6  -4  -8    0.00    0.30
  -6   4  -8    0.30    0.30
   6   4   8   -0.20    0.20
   7  -4   8    9.50    1.00
  -7  -4  -8   10.70    0.90
  -7   4  -8   11.00    0.90
   7   4   8   11.50    0.90
  -8  -4  -8   10.00    0.90
   8  -4   8    8.50    0.90
   8   4   8    9.50    0.90
  -8   4  -8    9.10    0.80
  -9  -4  -8    0.70    0.50
   9  -4   8    0.00    0.40
   9   4   8    0.40    0.40
  -9   4  -8    0.50    0.40
  10  -4   8   29.60    1.90
 -10  -4  -8   29.30    1.90
 -10  -4  -8   31.80    1.80
 -10   4  -8   31.50    1.90
 -11  -4  -8    9.50    1.00
  11  -4   8    8.30    1.10
 -11   4  -8    7.80    1.00
 -12  -5   8    6.20    0.80
  11  -5  -8   11.20    1.30
 -11  -5   8   12.80    1.10
  11   5  -8   10.20    1.20
 -11   5   8   11.90    1.10
 -10  -5   8   42.50    2.30
  10  -5  -8   40.70    2.50
  10   5  -8   44.40    2.30
 -10   5   8   41.00    2.30
  -9  -5   8    1.90    0.50
   9  -5  -8    0.90    0.60
  -9   5   8    1.00    0.40
   9   5  -8    1.00    0.50
  -8  -5   8    0.30    0.40
   8  -5  -8    0.60    0.50
   8   5  -8    0.20    0.30
  -8   5   8    0.00    0.30
  -7  -5   8    2.80    0.50
   7  -5  -8    2.20    0.50
   7   5  -8    1.60    0.40
  -7   5   8    1.70    0.40
  -6  -5   8   22.40    1.30
   6  -5  -8   24.10    1.50
   6   5  -8   22.60    1.30
  -6   5   8   22.30    1.30
  -5  -5   8  160.08    6.90
   5  -5  -8  167.78    7.00
   5   5  -8  136.69    6.70
  -5   5   8  170.98    6.80
  -4  -5   8   45.90    2.40
   4  -5  -8   48.80    2.50
  -4   5   8   53.29    2.40
   4   5  -8   51.89    2.30
  -4   5   8   52.19    2.30
  -3  -5   8   20.90    1.10
   3  -5  -8   18.50    1.10
   3   5  -8   18.60    1.00
  -3   5   8   20.70    1.00
  -3   5   8   18.50    1.00
   3   5  -8   18.30    0.90
  -2  -5   8   66.29    2.90
   2  -5  -8   64.49    3.00
   2   5  -8   59.79    2.80
  -2   5   8   65.49    2.80
  -2   5   8   63.59    2.90
  -1  -5   8  136.09    5.80
   1  -5  -8  131.19    5.80
   1   5  -8  137.19    5.80
   1   5  -8  140.59    5.70
  -1   5   8  129.99    5.80
  -1   5   8  135.39    5.70
   0  -5   8   75.59    3.40
   0  -5  -8   74.99    3.40
   0   5  -8   75.59    3.40
   0   5   8   72.49    3.30
   0   5  -8   86.39    3.40
   0   5   8   76.59    3.50
   1  -5   8    0.60    0.20
   1  -5   8    0.50    0.20
  -1  -5  -8    1.10    0.30
  -1   5  -8    0.80    0.20
   1   5   8    0.90    0.20
   1   5   8    0.70    0.30
  -2  -5  -8   15.70    0.90
   2  -5   8   16.20    1.00
   2  -5   8   15.20    0.80
   2   5   8   16.00    0.80
  -2   5  -8   16.50    0.90
   2   5   8   15.30    1.00
  -3  -5  -8   26.70    1.50
   3  -5   8   26.20    1.50
  -3  -5  -8   29.10    1.40
  -3   5  -8   27.40    1.40
   3   5   8   28.50    1.30
  -4  -5  -8    3.80    0.40
  -4  -5  -8    2.70    0.50
   4  -5   8    3.70    0.50
  -4   5  -8    3.30    0.50
   4   5   8    3.80    0.40
   5  -5   8    0.80    0.40
  -5  -5  -8    0.30    0.30
   5   5   8    0.80    0.30
  -5   5  -8    0.80    0.40
  -6  -5  -8   10.10    0.90
   6  -5   8    9.80    0.90
  -6   5  -8   10.60    0.90
   6   5   8    9.10    0.70
  -7  -5  -8   34.40    1.90
   7  -5   8   33.90    2.00
  -7   5  -8   34.60    1.90
   7   5   8   31.40    1.80
  -8  -5  -8    0.50    0.40
   8  -5   8   -0.30    0.40
  -8   5  -8    0.50    0.40
   8   5   8    0.60    0.40
  -9  -5  -8    0.60    0.50
   9  -5   8    0.20    0.50
   9   5   8    0.50    0.40
  -9   5  -8    0.20    0.40
  10  -5   8    0.60    0.60
 -10  -5  -8    1.20    0.60
  10   5   8    0.70    0.50
 -10   5  -8    1.50    0.60
  11  -6  -8    3.80    1.00
 -11  -6   8    5.80    0.90
  11   6  -8    5.40    0.90
 -11   6   8    5.10    0.80
 -10  -6   8   17.90    1.30
  10  -6  -8   19.10    1.60
  10   6  -8   19.40    1.40
 -10   6   8   20.40    1.40
   9  -6  -8    9.30    1.20
  -9  -6   8   10.50    0.90
  -9   6   8    9.50    1.00
   9   6  -8    9.30    0.90
   8  -6  -8   14.50    1.30
  -8  -6   8   14.20    1.10
   8   6  -8   16.00    1.10
  -8   6   8   15.40    1.10
   7  -6  -8    3.10    0.60
  -7  -6   8    3.90    0.60
   7   6  -8    3.50    0.50
  -7   6   8    3.90    0.60
  -6  -6   8  114.69    5.60
   6  -6  -8  131.89    5.80
  -6   6   8  126.39    5.60
   6   6  -8  131.59    5.50
   5  -6  -8    5.40    0.70
  -5  -6   8    4.50    0.60
  -5   6   8    3.90    0.50
   5   6  -8    5.50    0.60
   4  -6  -8   34.80    1.90
  -4  -6   8   34.10    1.80
  -4   6   8   35.60    1.70
  -4   6   8   35.00    1.70
   4   6  -8   34.10    1.70
   3  -6  -8   40.60    2.10
  -3  -6   8   39.20    2.00
  -3   6   8   42.70    2.00
  -3   6   8   42.80    2.00
   3   6  -8   43.40    2.00
   2  -6  -8  137.29    6.00
  -2  -6   8  144.19    5.90
  -2   6   8  140.29    5.90
  -2   6   8  138.89    5.90
   2   6  -8  124.99    5.90
  -1  -6   8    0.70    0.30
   1  -6  -8    0.90    0.30
  -1   6   8    0.80    0.20
   1   6  -8    0.50    0.20
  -1   6   8    0.60    0.30
   1   6  -8    0.80    0.30
   0  -6  -8  126.69    5.50
   0  -6   8  123.49    5.40
   0  -6   8  128.29    5.40
   0   6  -8  127.09    5.40
   0   6   8  126.69    5.50
   0   6   8  122.89    5.40
   1  -6   8    1.40    0.30
  -1  -6  -8    0.90    0.30
   1  -6   8    1.30    0.30
   1   6   8    0.90    0.30
  -1   6  -8    0.90    0.30
   1   6   8    1.10    0.20
   2  -6   8   15.30    0.90
  -2  -6  -8   14.00    1.00
  -2  -6  -8   14.00    0.80
   2   6   8   13.90    0.80
  -2   6  -8   14.90    0.90
  -3  -6  -8   28.80    1.70
   3  -6   8   30.70    1.60
  -3  -6  -8   31.20    1.50
   3   6   8   32.90    1.50
  -3   6  -8   30.30    1.60
  -4  -6  -8  122.49    5.50
   4  -6   8  117.69    5.40
  -4   6  -8  123.99    5.40
   4   6   8  124.49    5.30
  -5  -6  -8   40.80    2.20
   5  -6   8   42.10    2.20
  -5   6  -8   43.00    2.10
   5   6   8   37.60    2.00
   6  -6   8    1.10    0.40
  -6  -6  -8    2.20    0.50
  -6   6  -8    2.30    0.50
   6   6   8    1.80    0.40
  -7  -6  -8    4.30    0.70
   7  -6   8    4.10    0.70
  -7   6  -8    4.20    0.60
   7   6   8    3.40    0.60
   8  -6   8    0.40    0.50
  -8  -6  -8    0.00    0.50
   8   6   8    0.40    0.40
  -8   6  -8   -0.10    0.40
  -9  -6  -8    3.30    0.70
   9  -6   8    2.30    0.70
   9   6   8    2.10    0.60
  -9   6  -8    3.20    0.70
 -10  -6  -8   22.10    1.60
 -10   6  -8   20.80    1.60
  10  -7  -8   14.80    1.50
 -10  -7   8   13.80    1.20
 -10   7   8   12.10    1.30
  10   7  -8   13.90    1.30
   9  -7  -8    1.20    0.70
  -9  -7   8    1.00    0.50
   9   7  -8    1.00    0.50
  -9   7   8    1.90    0.60
   8  -7  -8   51.79    2.90
  -8  -7   8   56.09    2.80
  -8   7   8   54.19    2.80
   8   7  -8   51.59    2.70
   7  -7  -8   16.30    1.40
  -7  -7   8   18.50    1.20
  -7   7   8   19.10    1.30
   7   7  -8   18.00    1.20
  -6  -7   8   17.10    1.10
   6  -7  -8   15.80    1.30
   6   7  -8   16.10    1.10
  -6   7   8   17.40    1.10
  -5  -7   8    2.70    0.50
   5  -7  -8    2.80    0.60
   5   7  -8    2.40    0.50
  -5   7   8    2.70    0.50
  -4  -7   8   16.40    1.00
   4  -7  -8   14.00    1.10
   4   7  -8   12.30    0.90
  -4   7   8   13.10    0.90
  -3  -7   8   99.59    4.60
   3  -7  -8  104.39    4.70
  -3   7   8  106.09    4.60
   3   7  -8  103.19    4.50
  -3   7   8  103.39    4.60
  -2  -7   8    0.00    0.30
   2  -7  -8   -0.60    0.20
   2   7  -8    0.00    0.30
  -2   7   8   -0.30    0.20
   1  -7  -8   77.99    3.50
   1  -7  -8   73.89    3.50
  -1  -7   8   77.19    3.40
   1   7  -8   74.99    3.40
  -1   7   8   77.49    3.40
   0  -7  -8   24.20    1.40
   0  -7   8   24.40    1.30
   0  -7  -8   27.30    1.40
   0  -7   8   25.50    1.30
   0   7  -8   24.90    1.40
   0   7   8   26.20    1.30
  -1  -7  -8   22.80    1.30
   1  -7   8   25.50    1.30
  -1  -7  -8   22.50    1.40
   1  -7   8   25.10    1.30
   1   7   8   24.70    1.30
  -1   7  -8   25.40    1.40
   2  -7   8  158.68    7.20
  -2  -7  -8  175.88    7.40
  -2   7  -8  173.58    7.30
   2   7   8  165.18    7.10
  -3  -7  -8    0.50    0.30
   3  -7   8    1.00    0.40
   3   7   8    1.20    0.30
  -3   7  -8    0.70    0.30
  -4  -7  -8    6.20    0.70
   4  -7   8    6.50    0.70
   4   7   8    6.60    0.60
  -4   7  -8    6.00    0.70
   5  -7   8    5.10    0.70
  -5  -7  -8    5.60    0.70
   5   7   8    5.30    0.60
  -5   7  -8    5.90    0.70
   6  -7   8    2.90    0.60
  -6  -7  -8    2.00    0.50
  -6   7  -8    2.20    0.50
   6   7   8    3.30    0.50
   7  -7   8    1.00    0.50
  -7  -7  -8    0.80    0.50
  -7   7  -8    0.70    0.40
   7   7   8    0.90    0.40
   8  -7   8   12.00    1.20
  -8  -7  -8   13.00    1.20
  -8   7  -8   11.50    1.20
   8   7   8   13.30    1.10
   9  -7   8   37.50    2.30
  -9  -7  -8   40.40    2.30
  -9   7  -8   37.20    2.30
 -10   8   8    0.40    0.60
   9  -8  -8   36.60    2.50
  -9  -8   8   38.30    2.10
  -9   8   8   35.30    2.10
   9   8  -8   36.00    2.20
  -8  -8   8    8.30    1.00
   8  -8  -8    6.10    1.00
   8   8  -8    5.00    0.80
  -8   8   8    6.80    0.80
  -7  -8   8    0.40    0.40
   7  -8  -8   -0.40    0.50
  -7   8   8    0.30    0.40
   7   8  -8    0.40    0.40
   6  -8  -8    3.80    0.70
  -6  -8   8    4.10    0.60
  -6   8   8    4.90    0.70
   6   8  -8    4.00    0.60
  -5  -8   8    7.30    0.80
   5  -8  -8    8.40    1.00
   5   8  -8    6.70    0.70
  -5   8   8    7.10    0.70
  -4  -8   8   29.70    1.60
   4  -8  -8   29.90    1.80
  -4   8   8   27.00    1.50
   4   8  -8   27.00    1.50
   3  -8  -8   48.80    2.50
  -3  -8   8   48.90    2.40
  -3   8   8   46.00    2.30
   3   8  -8   47.60    2.30
   2  -8  -8    0.00    0.30
   2  -8  -8    0.20    0.30
  -2  -8   8    0.40    0.30
   2   8  -8    0.00    0.30
  -2   8   8   -0.10    0.30
   1  -8  -8   48.70    2.40
  -1  -8   8   45.90    2.30
   1  -8  -8   46.50    2.30
  -1   8   8   44.80    2.20
   1   8  -8   49.99    2.30
   0  -8  -8  192.08    8.30
   0  -8   8  193.88    8.20
   0  -8  -8  188.88    8.30
   0   8   8  191.08    8.20
   0   8  -8  192.88    8.20
   1  -8   8    0.10    0.30
  -1  -8  -8    0.60    0.30
   1   8   8    0.30    0.30
  -1   8  -8    0.30    0.40
   2  -8   8   10.50    0.80
  -2  -8  -8    9.80    0.90
  -2   8  -8    8.80    0.80
   2   8   8    9.70    0.70
   3  -8   8    0.40    0.30
  -3  -8  -8    0.30    0.40
  -3   8  -8   -0.20    0.30
   3   8   8    0.10    0.30
  -4  -8  -8    0.70    0.40
   4  -8   8    0.20    0.40
   4   8   8    0.90    0.40
  -4   8  -8    0.60    0.40
   5  -8   8    1.90    0.60
  -5  -8  -8    1.90    0.50
   5   8   8    0.50    0.40
  -5   8  -8    0.10    0.40
   6  -8   8   41.70    2.30
  -6  -8  -8   38.70    2.20
   6   8   8   37.60    2.00
  -6   8  -8   38.10    2.20
   7  -8   8   15.80    1.40
  -7  -8  -8   15.60    1.40
  -7   8  -8   16.80    1.30
   7   8   8   16.50    1.20
   8  -8   8    6.90    1.00
  -8  -8  -8    7.50    1.00
  -8   8  -8    7.70    1.00
  -9   9   8    0.20    0.60
  -8  -9   8   68.89    3.50
   8  -9  -8   73.39    3.80
   8   9  -8   63.99    3.40
  -8   9   8   69.29    3.50
  -7  -9   8    0.60    0.50
   7  -9  -8    0.00    0.60
   7   9  -8    0.30    0.40
  -7   9   8    0.20    0.50
   6  -9  -8   16.60    1.40
  -6  -9   8   17.90    1.30
  -6   9   8   15.30    1.20
   6   9  -8   14.10    1.10
  -5  -9   8   69.59    3.30
   5  -9  -8   70.09    3.50
   5   9  -8   68.19    3.30
  -5   9   8   66.59    3.30
   4  -9  -8    2.80    0.70
  -4  -9   8    1.80    0.50
  -4   9   8    2.00    0.50
   4   9  -8    2.10    0.50
   3  -9  -8   11.70    1.10
  -3  -9   8   12.50    1.00
   3   9  -8   12.70    0.90
  -3   9   8   12.30    0.90
   2  -9  -8    5.10    0.70
  -2  -9   8    6.50    0.70
  -2   9   8    5.30    0.60
   2   9  -8    5.60    0.60
   1  -9  -8    2.50    0.50
   1  -9  -8    2.90    0.50
  -1  -9   8    2.70    0.50
  -1   9   8    2.10    0.40
   1   9  -8    2.70    0.50
   0  -9  -8   18.70    1.20
   0   9   8   18.20    1.10
   0   9  -8   18.10    1.20
  -1  -9  -8   24.90    1.50
   1   9   8   19.10    1.20
  -1   9  -8   23.00    1.40
   2  -9   8   18.40    1.20
  -2  -9  -8   18.80    1.30
   2   9   8   21.00    1.20
  -2   9  -8   21.00    1.30
  -3  -9  -8    1.10    0.50
   3  -9   8    0.90    0.40
  -3   9  -8    0.10    0.40
   3   9   8    0.60    0.30
   4  -9   8   19.90    1.30
  -4  -9  -8   18.20    1.40
   4   9   8   17.60    1.20
  -4   9  -8   16.80    1.30
   5  -9   8    4.40    0.70
  -5  -9  -8    4.60    0.70
   5   9   8    4.00    0.60
  -5   9  -8    5.10    0.70
   6  -9   8    5.30    0.80
  -6  -9  -8    5.30    0.80
  -6   9  -8    3.90    0.70
   6   9   8    3.80    1.00
  -7  -9  -8   14.10    1.20
   7  -9   8   13.60    1.30
  -7   9  -8   10.50    1.10
  -8  10   8    2.80    0.70
   7 -10  -8   36.50    2.30
  -7 -10   8   36.50    2.10
  -7  10   8   32.50    2.00
   7  10  -8   32.00    2.00
   6 -10  -8   18.50    1.60
  -6 -10   8   20.30    1.40
  -6  10   8   19.90    1.40
   6  10  -8   17.30    1.40
   5 -10  -8    3.30    0.80
  -5 -10   8    1.60    0.50
   5  10  -8    3.00    0.60
  -5  10   8    2.30    0.60
   4 -10  -8    4.10    0.80
  -4 -10   8    2.90    0.60
  -4  10   8    2.40    0.50
   4  10  -8    3.00    0.60
  -3 -10   8    0.30    0.40
   3 -10  -8   -0.10    0.40
   3  10  -8   -0.50    0.30
  -3  10   8   -0.10    0.30
  -2 -10   8    0.10    0.30
   2  10  -8    0.10    0.30
  -2  10   8    0.00    0.40
  -1 -10   8   17.40    1.40
   1  10  -8   17.70    1.20
  -1  10   8   14.30    1.10
   0 -10  -8   30.30    1.70
   0  10   8   27.80    1.60
   0  10  -8   28.00    1.60
  -1 -10  -8   45.70    2.50
  -1  10  -8   50.99    2.50
   1  10   8   46.90    2.40
  -2 -10  -8   85.99    4.10
  -2  10  -8   88.29    4.00
   2  10   8   80.39    3.90
  -3 -10  -8    5.90    0.80
   3 -10   8    5.80    1.00
  -3  10  -8    6.10    0.80
   3  10   8    5.60    0.70
   4 -10   8    3.50    0.70
  -4 -10  -8    3.30    0.70
  -4  10  -8    4.10    0.70
   4  10   8    2.80    0.60
  -5 -10  -8    2.10    0.60
   5 -10   8    1.20    0.50
  -5  10  -8    1.70    0.60
  -6 -10  -8    6.70    1.00
   6 -10   8    5.40    0.90
  -6  10  -8    6.40    0.90
   6 -11  -8    8.30    1.20
  -6  11   8    8.10    0.90
  -5 -11   8    1.70    0.60
   5 -11  -8    2.50    0.80
  -5  11   8    2.10    0.60
   5  11  -8    1.10    0.60
   4 -11  -8    2.00    0.70
  -4 -11   8    2.00    0.60
   4  11  -8    1.00    0.50
  -4  11   8    1.80    0.60
  -3 -11   8    1.60    0.50
   3  11  -8    1.40    0.50
  -3  11   8    0.80    0.40
  -2 -11   8    8.30    1.30
  -2  11   8   13.10    1.00
   2  11  -8   11.50    1.00
  -1  11   8   14.30    1.10
   1  11  -8   14.70    1.20
   0  11  -8   28.00    1.70
   0  11   8   26.00    1.60
  -1 -11  -8   -0.70    0.40
  -1  11  -8    0.10    0.40
   1  11   8   -0.40    0.30
  -2 -11  -8    0.70    0.50
   2  11   8   -0.20    0.50
  -2  11  -8   -0.20    0.50
  -3 -11  -8  113.89    5.00
  -3  11  -8   98.59    4.90
  -4 -11  -8   14.60    1.30
  -4  11  -8   13.40    1.20
   5 -11   8    7.20    1.00
  -4 -12   8   22.00    2.00
  -4  12   8   24.50    1.60
  -3  12   8    4.90    0.70
   2  12  -8    4.60    0.70
  -2  12   8    4.30    0.80
   1  12  -8    3.80    0.70
   0  12  -8    0.40    0.50
  -1  12  -8    3.10    0.70
  -2 -12  -8   13.50    1.30
 -12   0   9    0.30    0.40
 -11   0   9    0.40    0.40
 -10   0   9    0.00    0.30
   9   0  -9    0.20    0.30
  -9   0   9    0.10    0.30
  -8   0   9   -0.20    0.20
   8   0  -9    0.10    0.30
  -8   0   9    0.30    0.30
  -7   0   9    0.00    0.20
  -7   0   9    0.10    0.20
   7   0  -9    0.20    0.30
  -6   0   9    0.00    0.20
  -6   0   9   -0.10    0.20
   6   0  -9    0.10    0.20
  -5   0   9   -0.10    0.20
   5   0  -9    0.00    0.20
  -5   0   9    0.00    0.10
  -4   0   9    0.10    0.20
   4   0  -9   -0.10    0.20
  -4   0   9    0.00    0.10
   3   0  -9    0.00    0.10
  -3   0   9   -0.10    0.10
  -2   0   9    0.10    0.10
  -2   0   9    0.00    0.10
   2   0  -9    0.20    0.20
   1   0  -9   -0.10    0.10
  -1   0   9    0.20    0.10
   0   0  -9   -0.10    0.10
   0   0   9    0.80    0.20
  -1   0  -9    0.10    0.10
   1   0   9    0.00    0.10
  -1   0  -9   -0.10    0.10
   2   0   9    0.10    0.10
  -2   0  -9    0.10    0.20
  -2   0  -9    0.00    0.10
   3   0   9    0.40    0.20
  -3   0  -9    0.00    0.20
  -3   0  -9    0.20    0.10
  -4   0  -9    0.20    0.20
   4   0   9    0.30    0.20
  -4   0  -9    1.80    0.30
  -5   0  -9   -0.20    0.20
   5   0   9    0.00    0.20
  -5   0  -9   -0.20    0.20
   6   0   9    0.10    0.30
  -6   0  -9    0.00    0.20
  -6   0  -9   -0.20    0.20
  -7   0  -9   -0.20    0.20
  -7   0  -9    0.30    0.30
  -7   0  -9    0.00    0.30
  -8   0  -9    1.60    0.40
  -8   0  -9   -0.40    0.20
  -9   0  -9   -0.50    0.30
  -9   0  -9    0.20    0.40
 -10   0  -9    0.10    0.40
 -10   0  -9    0.00    0.40
 -11   0  -9    0.10    0.40
 -12  -1   9    9.50    1.00
 -12   1   9   10.20    1.00
 -11  -1   9   21.10    1.40
 -11   1   9   20.80    1.40
  10  -1  -9   23.40    1.60
 -10  -1   9   22.40    1.40
 -10   1   9   25.00    1.50
   9  -1  -9   48.20    2.50
  -9  -1   9   47.40    2.30
  -9  -1   9   43.60    2.30
  -9   1   9   50.39    2.40
   8  -1  -9   32.30    1.90
  -8  -1   9   29.80    1.70
  -8   1   9   36.20    1.80
  -8   1   9   32.80    1.70
   8   1  -9   36.60    1.80
   8   1  -9   41.50    1.90
  -7  -1   9    9.30    0.70
   7  -1  -9    9.60    0.80
  -7   1   9    9.00    0.70
   7   1  -9   10.70    0.80
   7   1  -9    8.90    0.70
  -7   1   9    8.60    0.60
   6  -1  -9   87.29    3.80
  -6  -1   9   82.19    3.70
   6   1  -9   89.49    3.80
  -6   1   9   81.29    3.70
  -6   1   9   81.49    3.70
   6   1  -9   82.89    3.70
   5  -1  -9   58.59    2.70
  -5  -1   9   56.19    2.60
  -5   1   9   60.39    2.60
   5   1  -9   59.59    2.70
  -5   1   9   54.49    2.60
   5   1  -9   59.79    2.60
  -4  -1   9  141.79    6.60
   4  -1  -9  161.78    6.70
   4   1  -9  158.18    6.60
  -4   1   9  150.18    6.60
   4   1  -9  162.98    6.50
   3  -1  -9   13.80    0.80
  -3  -1   9   13.10    0.80
  -3   1   9   13.60    0.70
   3   1  -9   13.40    0.70
  -3   1   9   13.20    0.70
   3   1  -9   12.70    0.70
  -2  -1   9    2.60    0.30
   2  -1  -9    2.80    0.30
  -2   1   9    3.50    0.20
   2   1  -9    2.00    0.30
   2   1  -9    2.60    0.20
  -2   1   9    3.20    0.30
  -1  -1   9   65.89    2.90
   1  -1  -9   63.69    2.90
   1   1  -9   69.09    2.90
   1   1  -9   65.69    2.70
  -1   1   9   63.69    2.90
   0  -1   9  313.47   13.10
   0  -1  -9  329.37   13.20
   0   1  -9  323.47   13.00
   0   1  -9  306.57   13.10
   0   1   9  305.47   13.20
  -1  -1  -9   35.00    1.30
   1  -1   9   31.30    1.50
  -1  -1  -9   28.70    1.50
  -1   1  -9   29.70    1.40
  -1   1  -9   34.20    1.50
   2  -1   9  282.07   12.10
  -2  -1  -9  282.67   12.10
  -2  -1  -9  290.97   12.00
  -2   1  -9  299.77   12.00
  -2   1  -9  297.27   12.10
   2   1   9  288.77   12.20
  -3  -1  -9    2.80    0.30
  -3  -1  -9    3.40    0.40
   3  -1   9    3.70    0.40
  -3   1  -9    2.50    0.30
  -3   1  -9    3.40    0.30
   3   1   9    3.60    0.40
  -4  -1  -9   85.29    3.60
   4  -1   9   83.89    3.70
  -4  -1  -9   85.09    3.70
  -4   1  -9   79.09    3.70
  -4   1  -9   86.39    3.70
   4   1   9   83.99    3.80
   5  -1   9    0.20    0.20
  -5  -1  -9   -0.20    0.20
  -5  -1  -9    0.40    0.20
   5  -1   9    0.60    0.20
  -5   1  -9    0.30    0.20
   5   1   9    0.10    0.30
  -6  -1  -9  195.28    8.10
   6  -1   9  201.38    8.20
   6  -1   9  190.38    8.20
  -6  -1  -9  192.88    8.20
   6   1   9  182.78    8.20
  -6   1  -9  186.78    8.10
   7  -1   9   22.00    1.40
  -7  -1  -9   23.90    1.40
  -7  -1  -9   22.90    1.30
  -7  -1  -9   24.40    1.30
  -7   1  -9   22.40    1.30
   8  -1   9   40.60    2.20
  -8  -1  -9   41.50    2.10
  -8  -1  -9   41.10    2.10
  -8  -1  -9   41.60    2.10
  -8   1  -9   43.00    2.10
  -9  -1  -9    2.70    0.50
  -9  -1  -9    2.80    0.50
   9  -1   9    3.00    0.50
  -9   1  -9    1.90    0.50
  10  -1   9    3.40    0.60
 -10  -1  -9    3.10    0.60
 -10   1  -9    3.30    0.60
 -11  -1  -9   22.10    1.50
 -11   1  -9   21.60    1.50
 -12  -2   9    0.60    0.40
 -12   2   9    0.50    0.50
 -11  -2   9   10.80    1.00
  11  -2  -9    8.40    1.00
 -11   2   9    9.80    0.90
 -10  -2   9   89.19    4.00
  10  -2  -9   84.59    4.20
  10   2  -9   85.89    4.10
 -10   2   9   85.99    4.00
  -9  -2   9    6.10    0.70
   9  -2  -9    7.00    0.80
   9   2  -9    7.30    0.80
  -9   2   9    8.00    0.70
  -8  -2   9    8.10    0.70
   8  -2  -9    8.20    0.90
  -8   2   9    7.70    0.70
   8   2  -9    9.50    0.80
  -7  -2   9   21.90    1.30
   7  -2  -9   23.50    1.40
   7   2  -9   25.60    1.30
  -7   2   9   21.10    1.10
  -7   2   9   21.00    1.20
   6  -2  -9  208.08    8.60
  -6  -2   9  193.08    8.50
  -6   2   9  193.38    8.40
  -6   2   9  205.38    8.50
   6   2  -9  201.78    8.50
   5  -2  -9   22.70    1.30
  -5  -2   9   22.60    1.20
   5   2  -9   26.10    1.20
  -5   2   9   23.00    1.20
  -5   2   9   24.40    1.20
   5   2  -9   24.00    1.20
  -4  -2   9  613.64   24.50
   4  -2  -9  579.04   24.50
   4   2  -9  584.74   24.40
  -4   2   9  593.84   24.40
   4   2  -9  583.34   24.40
  -3  -2   9    6.50    0.50
   3  -2  -9    7.50    0.60
  -3   2   9    7.30    0.40
   3   2  -9    5.80    0.40
  -3   2   9    6.10    0.50
   3   2  -9    6.90    0.50
   2  -2  -9    7.60    0.50
  -2  -2   9    8.20    0.50
  -2   2   9    7.20    0.50
  -2   2   9    8.00    0.40
   2   2  -9    8.20    0.50
   2   2  -9    7.30    0.40
   1  -2  -9    0.10    0.10
  -1  -2   9    0.20    0.10
   1   2  -9    0.10    0.10
  -1   2   9    0.30    0.10
   1   2  -9    0.00    0.10
  -1   2   9    0.20    0.20
   0  -2  -9   73.99    3.60
   0  -2   9   83.29    3.60
   0   2  -9   86.59    3.60
   0   2   9   83.19    3.40
   0   2  -9   85.39    3.50
  -1  -2  -9  678.03   27.40
   1  -2   9  653.13   27.40
  -1   2  -9  604.54   27.40
   1   2   9  713.13   27.50
   1   2   9  660.63   27.20
  -1   2  -9  666.23   27.30
   2  -2   9   20.50    1.10
  -2  -2  -9   23.30    1.10
  -2   2  -9   21.30    1.10
  -2   2  -9   20.50    1.10
   2   2   9   22.10    1.20
   2   2   9   23.60    1.00
   3  -2   9  245.38   10.20
  -3  -2  -9  243.98   10.20
   3  -2   9  255.67   10.30
   3   2   9  241.98   10.30
  -3   2  -9  243.48   10.20
   3   2   9  236.28   10.20
   4  -2   9   53.59    2.60
   4  -2   9   54.79    2.50
  -4  -2  -9   54.39    2.50
  -4   2  -9   54.69    2.50
   4   2   9   58.39    2.60
  -5  -2  -9  107.99    4.80
   5  -2   9  111.19    4.90
  -5   2  -9  110.79    4.80
   5   2   9  115.19    4.80
   5   2   9  111.39    5.00
   6  -2   9   10.70    0.90
  -6  -2  -9   10.60    0.70
  -6  -2  -9   10.70    0.70
  -6   2  -9    9.60    0.70
  -7  -2  -9   61.49    3.00
  -7  -2  -9   63.19    3.10
  -7  -2  -9   64.99    3.00
   7  -2   9   67.69    3.10
  -7   2  -9   65.09    3.00
  -8  -2  -9    1.40    0.40
  -8  -2  -9    1.40    0.40
   8  -2   9    1.40    0.40
  -8  -2  -9    1.30    0.40
  -8   2  -9    1.40    0.40
   9  -2   9    2.20    0.60
  -9  -2  -9    2.70    0.50
  -9   2  -9    3.40    0.60
 -10  -2  -9   -0.30    0.30
  10  -2   9   -0.30    0.40
 -10   2  -9    0.00    0.40
  11  -2   9   13.60    1.20
 -11   2  -9   11.90    1.10
 -12  -3   9   30.70    1.80
  12  -3  -9   28.20    2.00
 -12   3   9   28.40    1.80
 -11  -3   9    0.30    0.60
  11  -3  -9    0.10    0.50
  11   3  -9   -0.30    0.40
 -11   3   9    0.70    0.40
  10  -3  -9   11.50    1.20
 -10  -3   9   12.30    1.00
  10   3  -9   13.70    1.10
 -10   3   9   14.10    1.00
   9  -3  -9    0.70    0.40
  -9  -3   9    0.50    0.40
  -9   3   9    0.40    0.30
   9   3  -9    0.60    0.40
   8  -3  -9   23.10    1.50
  -8  -3   9   21.40    1.30
  -8   3   9   23.40    1.30
   8   3  -9   21.40    1.30
  -7  -3   9   70.39    3.30
   7  -3  -9   68.59    3.40
  -7   3   9   71.19    3.30
   7   3  -9   76.79    3.30
   6  -3  -9   34.60    1.90
  -6  -3   9   34.90    1.80
   6   3  -9   38.70    1.70
  -6   3   9   32.50    1.70
  -6   3   9   34.10    1.60
  -5  -3   9    2.10    0.40
   5  -3  -9    2.90    0.50
  -5   3   9    2.70    0.30
  -5   3   9    2.70    0.40
   5   3  -9    3.20    0.40
  -4  -3   9   72.19    3.30
   4  -3  -9   77.39    3.40
   4   3  -9   75.79    3.30
  -4   3   9   79.09    3.30
  -4   3   9   68.39    3.20
   3  -3  -9   92.29    4.00
  -3  -3   9   94.69    4.00
   3   3  -9   88.49    3.90
  -3   3   9   88.89    3.90
   3   3  -9   89.09    3.90
  -2  -3   9   98.69    4.00
   2  -3  -9   89.29    4.00
  -2   3   9   87.19    3.90
  -2   3   9   91.29    3.80
   2   3  -9   90.29    3.80
   2   3  -9   83.49    3.90
  -1  -3   9    3.80    0.40
   1  -3  -9    3.90    0.40
  -1   3   9    3.80    0.40
  -1   3   9    3.70    0.30
   1   3  -9    3.70    0.30
   1   3  -9    3.80    0.30
   0  -3  -9   17.70    1.00
   0  -3   9   20.30    1.00
   0   3  -9   17.30    0.90
   0   3   9   18.10    0.80
   0   3   9   17.40    1.00
   0   3  -9   20.60    1.00
   1  -3   9  131.19    5.60
  -1  -3  -9  127.89    5.60
  -1   3  -9  135.19    5.60
  -1   3  -9  136.69    5.60
   1   3   9  128.59    5.50
   1   3   9  128.79    5.70
   2  -3   9   48.90    2.20
  -2  -3  -9   47.50    2.20
   2   3   9   49.90    2.10
  -2   3  -9   48.70    2.20
   2   3   9   49.90    2.30
   3  -3   9   57.19    2.70
   3  -3   9   58.99    2.60
  -3  -3  -9   58.89    2.60
   3   3   9   62.29    2.80
   3   3   9   49.90    2.50
  -3   3  -9   64.19    2.60
   4  -3   9  273.47   11.20
  -4  -3  -9  253.67   11.00
  -4   3  -9  263.87   11.10
   4   3   9  264.17   11.20
   5  -3   9   39.50    2.10
  -5  -3  -9   41.70    1.90
   5   3   9   40.40    2.00
   5   3   9   41.20    2.10
  -5   3  -9   43.40    2.00
   6  -3   9   13.20    1.00
  -6  -3  -9   12.10    0.90
  -6  -3  -9   13.60    0.80
  -6   3  -9   13.30    0.90
   6   3   9   13.60    0.90
   7  -3   9    0.20    0.40
  -7  -3  -9   -0.30    0.30
   7   3   9    0.10    0.30
  -7   3  -9    0.20    0.30
  -8  -3  -9    3.40    0.60
   8  -3   9    2.60    0.60
  -8   3  -9    3.00    0.50
  -9  -3  -9   11.50    1.00
   9  -3   9    9.50    1.00
  -9  -3  -9   12.00    0.90
  -9   3  -9    8.90    0.90
 -10  -3  -9    8.70    0.90
  10  -3   9    7.50    1.00
 -10   3  -9    7.20    0.90
  11  -3   9    0.30    0.50
 -11   3  -9   -0.10    0.50
  12  -4  -9    1.10    0.70
  12   4  -9    1.50    0.70
 -12   4   9    1.90    0.60
 -11  -4   9    0.50    0.50
  11  -4  -9   -0.10    0.60
 -11   4   9    0.90    0.50
  11   4  -9    0.40    0.40
  10  -4  -9    0.70    0.60
 -10  -4   9    0.40    0.40
 -10   4   9    0.80    0.40
  10   4  -9    0.00    0.50
   9  -4  -9   20.00    1.50
  -9  -4   9   21.70    1.30
  -9   4   9   19.10    1.20
   9   4  -9   18.40    1.30
   8  -4  -9    9.70    1.00
  -8  -4   9   10.40    0.90
  -8   4   9   11.00    0.80
   8   4  -9    9.60    0.90
   7  -4  -9   57.19    2.90
  -7  -4   9   61.09    2.80
  -7   4   9   58.49    2.70
   7   4  -9   55.39    2.70
   6  -4  -9   14.60    1.10
  -6  -4   9   14.50    0.90
  -6   4   9   14.90    0.90
   6   4  -9   14.30    0.90
   5  -4  -9    4.40    0.60
  -5  -4   9    3.70    0.50
  -5   4   9    5.50    0.50
   5   4  -9    5.50    0.50
  -5   4   9    5.00    0.50
  -4  -4   9  307.77   13.10
   4  -4  -9  311.27   13.20
   4   4  -9  312.77   13.00
   4   4  -9  320.97   12.90
  -4   4   9  314.47   13.00
  -4   4   9  297.87   13.00
  -3  -4   9  192.58    7.90
   3  -4  -9  185.68    8.00
  -3   4   9  180.68    7.90
  -2  -4   9  388.66   17.10
   2  -4  -9  428.16   17.20
   2   4  -9  438.76   17.00
  -2   4   9  400.26   17.10
   2   4  -9  397.56   17.00
   1  -4  -9  115.49    4.90
  -1  -4   9  120.89    4.90
   1   4  -9  103.09    4.80
  -1   4   9  107.89    4.90
  -1   4   9  117.69    4.80
   1   4  -9  110.79    4.80
   0  -4  -9   44.70    2.10
   0  -4   9   47.80    2.10
   0   4   9   45.20    2.00
   0   4  -9   42.20    2.00
   0   4   9   44.00    2.10
   0   4  -9   45.40    2.10
  -1  -4  -9   59.19    2.70
   1  -4   9   60.19    2.60
  -1   4  -9   57.29    2.70
   1   4   9   60.09    2.50
   1   4   9   59.39    2.80
  -1   4  -9   57.79    2.60
   2  -4   9   18.10    0.90
   2  -4   9   17.90    1.00
  -2  -4  -9   18.20    0.90
   2   4   9   13.80    0.80
  -2   4  -9   17.40    0.90
   2   4   9   16.80    1.00
   3  -4   9   81.79    3.50
   3  -4   9   64.39    3.30
  -3  -4  -9   80.69    3.40
  -3   4  -9   77.09    3.40
   3   4   9   78.29    3.50
  -4  -4  -9   16.70    0.90
   4  -4   9   16.50    1.00
   4   4   9   14.80    0.90
  -4   4  -9   14.60    0.90
   4   4   9   14.20    1.00
   5  -4   9   98.69    4.60
  -5  -4  -9  102.59    4.50
  -5  -4  -9  102.09    4.70
  -5   4  -9  102.49    4.60
   5   4   9  109.99    4.50
   6  -4   9   60.29    2.90
  -6  -4  -9   59.49    2.90
   6   4   9   55.79    2.70
  -6   4  -9   58.29    2.80
  -7  -4  -9   86.39    4.10
   7  -4   9   86.09    4.10
   7   4   9   85.39    4.00
  -7   4  -9   90.09    4.00
   8  -4   9   25.80    1.60
  -8  -4  -9   24.80    1.50
  -8   4  -9   22.90    1.50
   8   4   9   24.50    1.50
  -9  -4  -9   12.60    1.10
   9  -4   9   11.20    1.10
  -9   4  -9   10.90    1.00
  10  -4   9    0.80    0.60
 -10  -4  -9    0.80    0.50
 -10   4  -9    0.20    0.50
 -11   4  -9   -0.10    0.50
 -12  -5   9   36.70    2.20
 -11  -5   9    2.40    0.60
  11  -5  -9    1.90    0.70
  11   5  -9    1.70    0.60
 -11   5   9    2.20    0.60
 -10  -5   9    0.30    0.40
  10  -5  -9    0.20    0.50
 -10   5   9    0.90    0.50
  10   5  -9    0.40    0.40
  -9  -5   9   17.40    1.20
   9  -5  -9   16.30    1.40
  -9   5   9   18.40    1.20
   9   5  -9   16.00    1.20
  -8  -5   9   11.40    0.90
   8  -5  -9   12.10    1.20
   8   5  -9   12.00    0.90
  -8   5   9   12.00    0.90
  -7  -5   9    2.30    0.50
   7  -5  -9    2.70    0.60
  -7   5   9    2.70    0.50
   7   5  -9    3.00    0.50
   6  -5  -9   21.00    1.40
  -6  -5   9   24.00    1.30
  -6   5   9   23.50    1.30
   6   5  -9   21.80    1.30
   5  -5  -9   42.40    2.20
  -5  -5   9   37.90    2.10
   5   5  -9   44.30    2.00
  -5   5   9   43.60    2.10
   4  -5  -9   28.10    1.60
  -4  -5   9   27.70    1.50
  -4   5   9   29.50    1.40
   4   5  -9   28.00    1.40
  -4   5   9   28.60    1.40
  -3  -5   9   38.40    1.90
   3  -5  -9   37.90    2.00
  -3   5   9   40.80    1.90
  -3   5   9   41.20    1.90
   3   5  -9   34.60    1.80
   3   5  -9   41.90    1.80
   2  -5  -9   37.30    1.90
  -2  -5   9   39.90    1.90
   2   5  -9   40.20    1.80
  -2   5   9   39.40    1.90
   1  -5  -9   86.39    3.80
  -1  -5   9   89.69    3.80
   1   5  -9   90.19    3.70
  -1   5   9   89.49    3.80
   1   5  -9   72.79    3.70
   0  -5  -9   98.19    4.50
   0  -5   9   99.09    4.40
   0   5  -9   96.29    4.40
   0   5   9  103.89    4.60
   0   5  -9  115.09    4.50
   1  -5   9    3.90    0.40
   1  -5   9    4.20    0.40
  -1  -5  -9    3.80    0.40
   1   5   9    4.50    0.50
  -1   5  -9    3.90    0.40
  -2  -5  -9  126.49    5.50
   2  -5   9  129.69    5.40
   2  -5   9  130.29    5.50
  -2   5  -9  122.59    5.50
   2   5   9  127.39    5.60
   3  -5   9   14.20    0.90
  -3  -5  -9   12.20    0.80
  -3   5  -9   12.30    0.80
   3   5   9   12.70    0.70
   3   5   9   13.00    0.90
  -4  -5  -9  106.09    4.40
   4  -5   9   97.29    4.50
  -4  -5  -9   97.89    4.50
  -4   5  -9   99.89    4.40
   4   5   9   99.19    4.40
  -5  -5  -9   45.60    2.30
   5  -5   9   48.70    2.30
  -5   5  -9   43.20    2.20
   5   5   9   42.20    2.10
   6  -5   9    4.40    0.60
  -6  -5  -9    4.60    0.70
   6   5   9    4.90    0.60
  -6   5  -9    5.70    0.70
   7  -5   9   47.50    2.60
  -7  -5  -9   50.19    2.60
   7   5   9   47.50    2.40
  -7   5  -9   51.49    2.50
  -8  -5  -9    9.10    1.00
   8  -5   9    8.20    1.00
  -8   5  -9    9.50    1.00
  -9  -5  -9    0.90    0.50
   9  -5   9   -0.10    0.50
  -9   5  -9    0.50    0.50
 -10  -5  -9    4.20    0.70
  10  -5   9    3.90    0.80
 -10   5  -9    4.20    0.80
 -11  -6   9   38.00    2.10
  11  -6  -9   34.90    2.40
 -11   6   9   34.70    2.10
  11   6  -9   34.10    2.10
  10  -6  -9   31.60    2.20
 -10  -6   9   37.50    2.00
 -10   6   9   31.80    2.00
  10   6  -9   29.90    2.00
  -9  -6   9    8.50    0.90
   9  -6  -9    8.20    1.10
   9   6  -9    9.10    0.90
  -9   6   9    8.00    0.90
  -8  -6   9   14.10    1.10
   8  -6  -9   12.90    1.20
   8   6  -9   14.10    1.10
  -8   6   9   12.80    1.00
  -7  -6   9    0.00    0.40
   7  -6  -9    0.00    0.40
   7   6  -9    0.10    0.30
  -7   6   9   -0.10    0.30
  -6  -6   9    0.10    0.30
   6  -6  -9    0.20    0.40
  -6   6   9    0.10    0.30
   6   6  -9    0.50    0.30
   5  -6  -9    0.10    0.40
  -5  -6   9    0.50    0.30
   5   6  -9    0.40    0.30
  -5   6   9    0.40    0.30
  -4  -6   9    9.80    0.80
   4  -6  -9   10.00    0.90
   4   6  -9   10.80    0.70
  -4   6   9   10.50    0.70
  -4   6   9    9.70    0.70
   3  -6  -9    0.10    0.30
  -3  -6   9   -0.40    0.30
  -3   6   9   -0.10    0.20
   3   6  -9    0.20    0.20
  -3   6   9   -0.40    0.20
   2  -6  -9  473.25   19.50
  -2  -6   9  441.06   19.40
  -2   6   9  455.05   19.40
  -2   6   9  484.75   19.30
   2   6  -9  469.45   19.30
   1  -6  -9  179.68    7.60
  -1  -6   9  179.38    7.50
   1   6  -9  177.08    7.50
   1   6  -9  166.58    7.40
  -1   6   9  167.68    7.60
  -1   6   9  183.98    7.40
   0  -6  -9  237.48    9.80
   0  -6   9  224.88    9.80
   0   6   9  225.88    9.90
   0   6   9  233.78    9.70
   0   6  -9  220.28    9.70
   0   6  -9  245.08    9.70
   1  -6   9    6.90    0.50
   1  -6   9    6.80    0.60
  -1  -6  -9    7.40    0.60
   1   6   9    7.00    0.50
   1   6   9    6.40    0.60
  -1   6  -9    6.80    0.60
  -2  -6  -9   10.00    0.70
   2  -6   9   11.20    0.80
   2  -6   9   10.80    0.70
   2   6   9   10.70    0.70
   2   6   9    9.60    0.80
  -2   6  -9    9.80    0.70
  -3  -6  -9    6.20    0.70
  -3  -6  -9    6.80    0.60
   3  -6   9    5.60    0.70
  -3   6  -9    6.10    0.60
   3   6   9    7.00    0.60
  -4  -6  -9    1.00    0.40
   4  -6   9    0.70    0.40
  -4   6  -9    1.20    0.40
   4   6   9    1.20    0.30
   5  -6   9    3.80    0.60
  -5  -6  -9    3.70    0.60
   5   6   9    3.80    0.50
  -5   6  -9    3.70    0.60
   6  -6   9    5.70    0.80
  -6  -6  -9    7.10    0.80
   6   6   9    5.20    0.60
  -6   6  -9    4.70    0.60
   7  -6   9    2.60    0.70
  -7  -6  -9    3.60    0.70
  -7   6  -9    3.70    0.70
   8  -6   9   78.39    3.90
  -8  -6  -9   79.79    3.90
  -8   6  -9   80.89    3.90
  -9  -6  -9   44.90    2.50
   9  -6   9   44.20    2.60
  -9   6  -9   43.80    2.50
 -10  -6  -9    1.60    0.60
 -10   6  -9   -0.40    0.60
 -10  -7   9   47.50    2.50
  10  -7  -9   46.40    2.80
 -10   7   9   40.40    2.50
  10   7  -9   43.10    2.50
  -9  -7   9   12.00    1.10
   9  -7  -9    9.80    1.30
   9   7  -9   10.90    1.00
  -9   7   9    8.60    1.00
  -8  -7   9    1.90    0.50
   8  -7  -9    1.10    0.60
   8   7  -9    1.40    0.50
  -8   7   9    1.50    0.50
  -7  -7   9   12.00    1.00
   7  -7  -9   10.60    1.10
   7   7  -9   11.00    1.00
  -7   7   9   11.50    1.00
   6  -7  -9    0.60    0.50
  -6  -7   9    0.10    0.30
   6   7  -9    0.70    0.30
  -6   7   9    0.50    0.40
  -5  -7   9   -0.30    0.30
   5  -7  -9    0.60    0.40
   5   7  -9    0.00    0.30
  -5   7   9    0.50    0.30
   4  -7  -9   11.30    0.90
  -4  -7   9    9.60    0.80
  -4   7   9    9.50    0.80
   4   7  -9   10.20    0.80
   3  -7  -9   10.00    0.90
  -3  -7   9   11.90    0.90
   3   7  -9   13.10    0.80
  -3   7   9   10.10    0.80
  -3   7   9   13.40    0.90
   2  -7  -9   26.10    1.50
  -2  -7   9   24.70    1.40
  -2   7   9   26.80    1.40
   2   7  -9   26.30    1.40
  -2   7   9   25.80    1.40
  -1  -7   9   88.89    4.10
   1  -7  -9   85.19    4.20
  -1   7   9   93.09    4.00
  -1   7   9   92.09    4.20
   1   7  -9   99.89    4.10
   0  -7  -9   37.90    1.90
   0  -7   9   36.00    1.80
   0  -7  -9   34.30    1.80
   0   7  -9   36.40    1.70
   0   7   9   35.90    1.70
   0   7  -9   33.80    1.80
   1  -7   9   52.39    2.40
  -1  -7  -9   54.09    2.50
  -1  -7  -9   46.20    2.40
   1  -7   9   54.89    2.40
   1   7   9   47.50    2.30
  -1   7  -9   51.39    2.40
  -2  -7  -9    5.80    0.70
   2  -7   9    6.60    0.70
  -2   7  -9    7.00    0.60
   2   7   9    7.10    0.60
   3  -7   9    3.50    0.50
  -3  -7  -9    3.80    0.60
  -3   7  -9    3.30    0.50
   3   7   9    3.50    0.40
   4  -7   9    7.30    0.80
  -4  -7  -9    8.90    0.80
   4   7   9    6.80    0.60
  -4   7  -9    7.00    0.70
  -5  -7  -9    0.30    0.40
   5  -7   9    0.30    0.40
   5   7   9    0.60    0.50
  -5   7  -9    0.20    0.40
  -6  -7  -9   29.50    1.80
   6  -7   9   30.90    1.80
  -6   7  -9   29.70    1.80
  -7  -7  -9    6.40    0.90
   7  -7   9    6.10    0.80
  -7   7  -9    6.30    0.80
  -8  -7  -9   23.80    1.60
   8  -7   9   22.10    1.60
  -8   7  -9   24.90    1.60
  -9  -7  -9   28.00    1.90
  -9   7  -9   28.50    1.90
 -10   8   9   31.70    2.00
  -9  -8   9    3.20    0.70
   9  -8  -9    0.50    0.70
  -9   8   9    2.40    0.70
   9   8  -9    1.60    0.60
   8  -8  -9   50.89    3.00
  -8  -8   9   56.79    2.80
   8   8  -9   47.20    2.60
  -8   8   9   51.99    2.70
  -7  -8   9    1.70    0.50
   7  -8  -9    1.60    0.70
   7   8  -9    1.10    0.50
  -7   8   9    0.70    0.50
  -6  -8   9   -0.20    0.40
   6  -8  -9    0.30    0.50
  -6   8   9    0.10    0.40
   6   8  -9    0.20    0.30
  -5  -8   9    0.90    0.40
   5  -8  -9    0.90    0.50
   5   8  -9    0.40    0.30
  -5   8   9    1.10    0.40
  -4  -8   9    2.20    0.50
   4  -8  -9    3.40    0.60
  -4   8   9    2.20    0.40
   4   8  -9    2.10    0.40
  -3  -8   9   39.40    2.10
   3  -8  -9   39.90    2.20
  -3   8   9   38.80    2.00
   3   8  -9   42.00    2.00
   2  -8  -9    8.20    0.80
   2  -8  -9    8.90    0.70
  -2  -8   9    7.70    0.70
   2   8  -9    8.00    0.70
  -2   8   9    7.20    0.70
  -1  -8   9    8.00    0.70
   1  -8  -9    5.70    0.70
   1  -8  -9    8.20    0.70
  -1   8   9    6.60    0.70
   1   8  -9    7.50    0.70
   0  -8  -9  123.79    5.50
   0  -8  -9  117.39    5.40
   0  -8   9  124.49    5.40
   0   8  -9  125.89    5.40
   0   8   9  121.49    5.30
  -1  -8  -9   26.80    1.60
   1  -8   9   25.30    1.40
   1   8   9   27.10    1.40
  -1   8  -9   26.70    1.50
  -2  -8  -9   89.49    4.20
   2  -8   9   90.49    4.10
   2   8   9   83.99    3.90
  -2   8  -9   93.39    4.10
  -3  -8  -9   26.00    1.60
   3  -8   9   26.90    1.50
   3   8   9   23.30    1.40
  -3   8  -9   23.40    1.40
  -4  -8  -9    0.30    0.40
   4  -8   9    0.40    0.40
  -4   8  -9    0.30    0.40
  -5  -8  -9    2.10    0.60
   5  -8   9    1.40    0.50
  -5   8  -9    1.00    0.40
  -6  -8  -9    7.80    1.00
   6  -8   9    9.10    1.00
  -6   8  -9    7.90    0.90
   7  -8   9    5.80    0.90
  -7  -8  -9    6.10    0.90
  -7   8  -9    7.00    0.90
   8  -8   9    0.50    0.50
  -8  -8  -9    1.10    0.60
  -8   8  -9    1.80    0.60
  -9   9   9    4.10    0.80
   8  -9  -9    1.90    0.80
  -8  -9   9    0.30    0.50
   8   9  -9    1.00    0.60
  -8   9   9    0.40    0.50
   7  -9  -9    8.80    1.20
  -7  -9   9   11.80    1.10
   7   9  -9    7.90    0.90
  -7   9   9    9.60    1.00
   6  -9  -9    1.40    0.60
  -6  -9   9    1.70    0.50
   6   9  -9    0.90    0.40
  -6   9   9    2.20    0.50
  -5  -9   9   16.60    1.20
   5  -9  -9   14.20    1.40
   5   9  -9   15.40    1.10
  -5   9   9   15.20    1.10
   4  -9  -9    2.30    0.60
  -4  -9   9    2.00    0.50
  -4   9   9    2.40    0.50
   4   9  -9    2.30    0.50
  -3  -9   9    0.10    0.30
   3  -9  -9    0.70    0.40
   3   9  -9    0.10    0.30
  -3   9   9    0.00    0.30
  -2  -9   9    0.10    0.30
   2  -9  -9   -0.30    0.30
   2   9  -9    0.00    0.30
  -2   9   9   -0.10    0.30
   1  -9  -9   -0.30    0.30
   1  -9  -9   -0.20    0.30
  -1  -9   9   -0.50    0.30
  -1   9   9   -0.10    0.30
   1   9  -9    0.30    0.40
   0  -9  -9   66.79    3.20
   0   9  -9   65.29    3.10
   0   9   9   62.79    3.00
  -1  -9  -9   44.70    2.40
  -1   9  -9   46.80    2.30
   1   9   9   45.30    2.20
   2  -9   9   88.79    4.00
  -2  -9  -9   91.39    4.20
  -2   9  -9   82.49    4.00
  -3  -9  -9    5.80    0.80
   3  -9   9    6.40    0.70
  -3   9  -9    5.80    0.70
   4  -9   9    8.20    0.90
  -4  -9  -9   10.00    1.00
  -4   9  -9    7.70    0.90
  -5  -9  -9    3.50    0.70
   5  -9   9    2.60    0.60
  -5   9  -9    2.10    0.60
  -6  -9  -9    3.20    0.70
   6  -9   9    3.30    0.70
  -6   9  -9    2.20    0.60
   7  -9   9    0.30    0.60
  -7  -9  -9    0.20    0.60
  -7   9  -9    0.10    0.40
  -8  10   9   23.30    1.90
  -7 -10   9    0.90    0.60
   7 -10  -9    0.20    0.70
  -7  10   9    0.10    0.50
   7  10  -9    0.60    0.60
  -6 -10   9   25.70    1.60
   6 -10  -9   27.10    1.90
  -6  10   9   25.30    1.60
   6  10  -9   21.60    1.50
   5 -10  -9   16.80    1.40
  -5 -10   9   16.80    1.30
  -5  10   9   16.90    1.20
   5  10  -9   16.20    1.20
   4 -10  -9    1.80    0.60
  -4 -10   9    2.00    0.50
   4  10  -9    1.30    0.50
  -4  10   9    2.00    0.50
   3 -10  -9    7.50    1.00
  -3 -10   9    9.50    0.80
  -3  10   9    9.00    0.80
   3  10  -9    9.20    0.90
  -2 -10   9    2.90    0.50
  -2  10   9    2.60    0.50
   2  10  -9    2.10    0.50
   1  10  -9   22.50    1.40
   0 -10  -9    2.80    0.60
   0  10  -9    3.70    0.60
  -1 -10  -9    2.10    0.50
  -1  10  -9    1.30    0.50
  -2 -10  -9   53.39    2.80
  -2  10  -9   54.29    2.70
  -3 -10  -9   -0.10    0.40
  -3  10  -9   -0.30    0.40
   4 -10   9   21.60    1.40
  -4 -10  -9   18.30    1.50
  -4  10  -9   23.20    1.50
   5 -10   9   21.80    1.50
  -5 -10  -9   19.60    1.60
  -5  10  -9   19.60    1.50
   6 -10   9    0.40    0.50
  -6  10  -9   -0.40    0.50
   6 -11  -9    0.60    0.70
   5 -11  -9   13.30    1.50
  -5 -11   9   14.80    1.30
   5  11  -9   14.60    1.20
  -4 -11   9    0.90    0.50
   4 -11  -9   -0.10    0.60
   4  11  -9   -0.40    0.40
  -3 -11   9    2.90    0.60
   3  11  -9    3.00    0.60
   2  11  -9   11.90    1.10
   1  11  -9    0.80    0.50
   0  11  -9   10.60    1.00
  -1 -11  -9    3.50    0.70
  -1  11  -9    3.80    0.70
  -2 -11  -9   10.60    1.10
  -2  11  -9    9.60    1.00
  -3 -11  -9    8.20    1.00
  -3  11  -9    6.80    0.90
  -4 -11  -9   32.60    2.30
  -4  11  -9   35.10    2.10
   1  12  -9    9.10    1.10
   0  12  -9    1.70    0.60
  -2 -12  -9    3.50    0.80
 -12   0  10   31.00    1.80
 -11   0  10   45.90    2.40
 -10   0  10    1.00    0.40
   9   0 -10    4.90    0.70
  -9   0  10    6.00    0.60
  -9   0  10    5.80    0.60
   8   0 -10  391.16   16.50
  -8   0  10  385.36   16.40
  -8   0  10  398.26   16.40
  -7   0  10   36.00    1.70
   7   0 -10   34.30    1.80
  -7   0  10   32.40    1.70
  -6   0  10  531.15   23.90
   6   0 -10  582.94   24.10
  -6   0  10  620.24   24.00
  -5   0  10   52.09    2.40
   5   0 -10   52.39    2.50
  -5   0  10   53.89    2.40
  -4   0  10   37.60    1.80
   4   0 -10   40.90    1.90
  -3   0  10    3.80    0.40
   3   0 -10    4.00    0.40
  -3   0  10    2.80    0.20
  -2   0  10  340.67   14.70
  -2   0  10  357.56   14.60
   2   0 -10  364.16   14.80
   1   0 -10 2049.70   81.69
  -1   0  10 1889.11   81.69
   0   0 -10   46.80    2.20
   0   0  10   52.09    2.30
  -1   0 -10  228.08    9.00
  -1   0 -10  214.78    9.20
   1   0  10  215.88    9.30
  -2   0 -10  546.85   23.00
  -2   0 -10  560.74   22.90
   2   0  10  560.04   23.10
   3   0  10  454.25   18.70
  -3   0 -10  453.95   18.60
  -3   0 -10  441.66   18.70
  -4   0 -10  258.77   11.50
   4   0  10  283.87   11.60
  -4   0 -10  282.07   11.50
  -5   0 -10   47.80    2.30
   5   0  10   47.10    2.30
  -5   0 -10   48.00    2.20
   6   0  10    6.80    0.60
  -6   0 -10    5.50    0.60
  -6   0 -10    5.80    0.60
  -7   0 -10   71.09    3.30
   7   0  10   68.29    3.30
  -7   0 -10   71.09    3.20
  -8   0 -10    7.50    0.70
  -8   0 -10    7.50    0.70
  -9   0 -10   44.80    2.30
  -9   0 -10   45.60    2.30
 -10   0 -10    2.90    0.60
 -12  -1  10    0.70    0.40
 -12   1  10    0.30    0.40
 -11  -1  10   19.10    1.30
 -11   1  10   21.60    1.40
 -10  -1  10    9.60    0.90
  10  -1 -10   12.00    1.10
 -10   1  10   10.60    0.90
   9  -1 -10    4.90    0.70
  -9  -1  10    5.00    0.60
  -9  -1  10    5.20    0.60
  -9   1  10    4.40    0.60
   8  -1 -10   51.29    2.60
  -8  -1  10   47.20    2.40
  -8   1  10   51.29    2.40
  -8   1  10   50.29    2.40
   8   1 -10   52.59    2.50
   7  -1 -10    0.50    0.30
  -7  -1  10    0.10    0.30
   7   1 -10    0.20    0.30
  -7   1  10    0.60    0.30
   7   1 -10    0.30    0.30
  -7   1  10   -0.30    0.20
   6  -1 -10   12.90    0.90
  -6  -1  10   15.90    0.90
   6   1 -10   14.70    0.90
  -6   1  10   16.60    0.90
   6   1 -10   15.40    0.90
  -6   1  10   13.90    0.90
   5  -1 -10   50.39    2.30
  -5  -1  10   46.20    2.20
  -5   1  10   47.50    2.20
  -5   1  10   47.50    2.20
   5   1 -10   47.10    2.30
   5   1 -10   49.70    2.20
  -4  -1  10  169.98    7.40
   4  -1 -10  184.18    7.50
   4   1 -10  165.58    7.40
  -4   1  10  172.38    7.40
   4   1 -10  179.28    7.30
  -3  -1  10    1.40    0.30
   3  -1 -10    2.10    0.30
  -3   1  10    1.30    0.30
   3   1 -10    1.70    0.30
  -3   1  10    1.50    0.20
   3   1 -10    1.50    0.20
   2  -1 -10    8.30    0.60
  -2  -1  10   10.80    0.70
   2   1 -10    9.60    0.60
  -2   1  10    9.90    0.60
  -2   1  10   10.70    0.50
   2   1 -10   10.30    0.50
  -1  -1  10  206.18    8.30
   1  -1 -10  192.48    8.30
   1   1 -10  180.98    8.30
  -1   1  10  208.18    8.30
   1   1 -10  197.58    8.10
   0  -1  10    0.80    0.20
   0  -1 -10    0.60    0.20
   0   1 -10    0.80    0.10
   0   1  10    0.90    0.20
   0   1 -10    0.20    0.20
   1  -1  10   48.40    2.30
  -1  -1 -10   52.09    2.30
   1   1  10   49.20    2.40
  -1   1 -10   55.69    2.30
  -1   1 -10   50.09    2.20
   2  -1  10    1.10    0.20
  -2  -1 -10    1.80    0.20
  -2  -1 -10    1.30    0.30
   2   1  10    1.70    0.30
  -2   1 -10    1.50    0.30
  -2   1 -10    1.60    0.20
   3  -1  10   37.90    1.80
  -3  -1 -10   37.50    1.80
  -3  -1 -10   34.90    1.60
  -3   1 -10   38.70    1.80
   3   1  10   38.10    1.80
  -3   1 -10   34.50    1.70
   4  -1  10  154.28    6.60
  -4  -1 -10  150.68    6.60
  -4  -1 -10  153.38    6.50
  -4   1 -10  161.78    6.70
   4   1  10  153.88    6.70
  -4   1 -10  155.68    6.60
   5  -1  10    7.70    0.60
  -5  -1 -10    8.10    0.60
  -5  -1 -10    7.70    0.60
  -5   1 -10    7.60    0.60
  -5   1 -10    7.90    0.70
   5   1  10    8.10    0.70
  -6  -1 -10   -0.10    0.30
   6  -1  10   -0.20    0.30
  -6  -1 -10    0.20    0.20
   6   1  10   -0.20    0.30
  -6   1 -10    0.20    0.30
  -6   1 -10    0.10    0.20
  -7  -1 -10   14.90    1.00
  -7  -1 -10   14.60    0.90
  -7  -1 -10   13.90    1.00
  -7   1 -10   13.10    0.90
  -7   1 -10   13.10    0.90
  -8  -1 -10    0.90    0.40
  -8  -1 -10    0.80    0.40
  -8  -1 -10    1.40    0.40
  -8   1 -10    0.90    0.40
  -9  -1 -10   41.20    2.20
  -9  -1 -10   43.70    2.60
  -9   1 -10   42.10    2.20
  -9   1 -10   42.30    2.20
 -10   1 -10    0.00    0.40
 -11   1 -10    0.50    0.50
 -12  -2  10   -0.50    0.30
 -12   2  10   -0.40    0.40
 -11  -2  10    4.90    0.70
  11  -2 -10    4.40    0.80
 -11   2  10    5.20    0.70
  10  -2 -10    4.60    0.80
 -10  -2  10    4.40    0.60
 -10   2  10    3.80    0.60
  -9  -2  10    9.50    0.80
   9  -2 -10    9.60    1.00
   9   2 -10   11.30    0.90
  -9   2  10   12.00    0.90
   8  -2 -10   15.60    1.20
  -8  -2  10   14.60    1.00
  -8   2  10   16.40    1.00
   8   2 -10   17.50    1.10
   7  -2 -10   14.50    1.10
  -7  -2  10   16.30    1.00
   7   2 -10   11.40    1.10
  -7   2  10   16.80    0.90
   7   2 -10   12.90    0.90
  -7   2  10   17.10    1.00
  -6  -2  10  330.67   14.20
   6  -2 -10  334.97   14.40
   6   2 -10  332.77   14.20
  -6   2  10  369.36   14.20
  -6   2  10  332.47   14.20
   6   2 -10  337.87   14.20
   5  -2 -10   13.20    0.90
  -5  -2  10   14.30    0.90
  -5   2  10   13.80    0.80
   5   2 -10   13.50    0.80
  -5   2  10   14.30    0.80
   5   2 -10   14.40    0.80
  -4  -2  10   42.90    2.00
   4  -2 -10   43.10    2.10
   4   2 -10   45.70    2.00
  -4   2  10   41.30    2.00
   4   2 -10   40.40    1.90
   3  -2 -10  396.96   16.10
  -3  -2  10  382.16   16.10
  -3   2  10  392.76   16.00
   3   2 -10  357.56   16.00
  -3   2  10  377.76   15.90
   3   2 -10  403.66   15.90
  -2  -2  10   24.70    1.30
   2  -2 -10   24.60    1.30
   2   2 -10   25.50    1.10
   2   2 -10   24.70    1.20
  -2   2  10   25.10    1.30
  -2   2  10   23.20    1.10
   1  -2 -10   29.90    1.40
  -1  -2  10   29.20    1.40
   1   2 -10   29.50    1.30
  -1   2  10   28.50    1.20
  -1   2  10   28.60    1.40
   1   2 -10   27.60    1.40
   0  -2 -10    0.10    0.20
   0  -2  10    0.50    0.20
   0   2 -10    0.10    0.20
   0   2 -10    0.40    0.10
   0   2  10    0.20    0.20
  -1  -2 -10   13.30    0.80
  -1   2 -10   13.00    0.60
   1   2  10   13.40    0.80
  -1   2 -10   10.30    0.70
   2  -2  10   25.60    1.30
  -2  -2 -10   26.80    1.30
  -2   2 -10   26.50    1.30
   2   2  10   25.10    1.20
  -2   2 -10   25.20    1.20
   2   2  10   25.20    1.40
   3  -2  10   -0.10    0.20
  -3  -2 -10    0.30    0.20
  -3   2 -10    0.60    0.20
   3   2  10    0.10    0.10
   3   2  10    2.50    0.40
  -3   2 -10   -0.10    0.20
   4  -2  10   93.09    4.00
  -4  -2 -10   89.79    4.00
   4   2  10   90.09    4.10
  -4   2 -10   86.99    4.00
  -4   2 -10   94.59    4.00
   4   2  10   91.99    3.90
   5  -2  10   28.90    1.60
  -5  -2 -10   28.70    1.50
  -5  -2 -10   30.80    1.50
   5  -2  10   31.90    1.50
   5   2  10   29.50    1.60
  -5   2 -10   30.40    1.50
  -6  -2 -10   46.70    2.20
  -6  -2 -10   45.00    2.20
   6  -2  10   45.10    2.30
  -6   2 -10   46.10    2.20
   6   2  10   46.30    2.30
  -7  -2 -10    0.10    0.30
  -7  -2 -10   -0.10    0.30
  -7  -2 -10    0.30    0.30
   7  -2  10    0.20    0.30
  -7   2 -10    0.40    0.30
   8  -2  10    3.10    0.60
  -8  -2 -10    2.70    0.50
  -8  -2 -10    2.60    0.50
  -8  -2 -10    3.40    0.60
  -8   2 -10    2.70    0.50
   9  -2  10   14.10    1.10
  -9   2 -10   12.20    1.00
  10  -2  10   21.40    1.50
 -10   2 -10   19.00    1.40
  11  -2  10    0.20    0.50
 -12  -3  10    1.60    0.50
  12  -3 -10    1.50    0.70
 -12   3  10    1.30    0.50
 -11  -3  10    0.10    0.40
  11  -3 -10    0.10    0.50
 -11   3  10    0.50    0.40
  11   3 -10   -0.50    0.40
 -10  -3  10   -0.10    0.40
  10  -3 -10    0.90    0.60
 -10   3  10    1.40    0.50
  10   3 -10    0.40    0.40
   9  -3 -10    0.00    0.40
  -9  -3  10   -0.40    0.30
  -9   3  10    0.50    0.30
   9   3 -10    0.20    0.40
   8  -3 -10    9.60    0.90
  -8  -3  10    8.60    0.80
  -8   3  10   10.50    0.80
   8   3 -10   10.40    0.80
  -7  -3  10    0.70    0.30
   7  -3 -10    0.50    0.40
  -7   3  10    1.00    0.30
   7   3 -10    0.80    0.30
  -6  -3  10   24.10    1.40
   6  -3 -10   24.90    1.50
   6   3 -10   26.80    1.40
  -6   3  10   27.80    1.40
  -6   3  10   25.60    1.30
  -5  -3  10   66.79    3.10
   5  -3 -10   72.89    3.20
   5   3 -10   65.39    3.00
  -5   3  10   67.49    3.00
  -5   3  10   67.99    3.00
   4  -3 -10    0.20    0.30
  -4  -3  10    0.20    0.20
  -4   3  10    0.20    0.20
   4   3 -10    0.30    0.20
  -4   3  10    0.00    0.10
   4   3 -10    0.40    0.20
  -3  -3  10  210.38    8.50
   3  -3 -10  190.88    8.60
   3   3 -10  199.28    8.40
  -3   3  10  205.78    8.40
  -3   3  10  199.08    8.50
   3   3 -10  199.28    8.40
   2  -3 -10  167.78    7.60
  -2  -3  10  184.68    7.60
   2   3 -10  178.48    7.40
  -2   3  10  176.48    7.60
   2   3 -10  180.38    7.50
  -2   3  10  181.18    7.40
   1  -3 -10   32.70    1.60
  -1  -3  10   32.40    1.60
  -1   3  10   33.30    1.40
   1   3 -10   33.10    1.60
   1   3 -10   33.70    1.50
  -1   3  10   31.50    1.60
   0  -3 -10   12.50    0.80
   0   3 -10   13.10    0.70
   0   3  10   12.80    0.80
   0   3  10   11.00    0.60
   0   3 -10   12.10    0.60
  -1  -3 -10    3.10    0.40
   1  -3  10    2.20    0.30
  -1   3 -10    3.20    0.30
   1   3  10    2.20    0.40
   1   3  10    2.90    0.30
  -1   3 -10    4.20    0.40
   2  -3  10   13.00    0.80
  -2  -3 -10   12.90    0.80
  -2   3 -10   14.30    0.80
   2   3  10   12.00    0.70
   2   3  10   12.70    0.90
  -2   3 -10   14.40    0.80
   3  -3  10   21.30    1.10
  -3  -3 -10   20.80    1.10
   3   3  10   20.60    1.10
  -3   3 -10   21.90    1.10
   3   3  10   20.50    1.20
  -4  -3 -10    7.80    0.60
   4  -3  10    7.70    0.70
   4  -3  10    8.10    0.60
  -4   3 -10    7.40    0.60
   4   3  10    8.40    0.70
   4   3  10    5.30    0.50
  -5  -3 -10   11.00    0.70
   5  -3  10   11.80    0.90
  -5   3 -10   11.80    0.80
   5   3  10   10.60    0.90
  -6  -3 -10  140.19    6.10
  -6  -3 -10  144.09    6.30
   6  -3  10  143.09    6.30
  -6   3 -10  143.29    6.20
  -7  -3 -10   50.69    2.50
   7  -3  10   50.29    2.50
  -7   3 -10   46.00    2.40
  -8  -3 -10    4.90    0.70
   8  -3  10    4.90    0.70
  -8   3 -10    4.50    0.60
  -9  -3 -10   46.50    2.50
   9  -3  10   47.50    2.50
  -9   3 -10   46.40    2.40
  10  -3  10    6.30    0.90
 -10   3 -10    8.40    0.90
  12  -4 -10   53.39    3.10
  12   4 -10   53.09    2.90
 -12   4  10   48.40    2.70
 -11  -4  10   -0.20    0.40
  11  -4 -10    0.10    0.60
  11   4 -10   -0.20    0.40
 -11   4  10    0.50    0.40
 -10  -4  10    6.40    0.80
  10  -4 -10    8.60    1.00
  10   4 -10    6.80    0.90
 -10   4  10    7.40    0.80
  -9  -4  10    4.40    0.60
   9  -4 -10    3.50    0.70
   9   4 -10    2.30    0.50
  -9   4  10    3.50    0.50
   8  -4 -10    3.80    0.70
  -8  -4  10    4.60    0.60
  -8   4  10    7.40    0.60
   8   4 -10    4.70    0.60
   7  -4 -10    4.10    0.70
  -7  -4  10    3.90    0.50
  -7   4  10    5.80    0.60
   7   4 -10    4.80    0.60
  -6  -4  10  117.79    5.10
   6  -4 -10  108.69    5.20
   6   4 -10  115.39    5.00
  -6   4  10  119.39    5.10
   5  -4 -10  137.19    6.10
  -5  -4  10  138.69    6.00
  -5   4  10  129.29    5.90
  -5   4  10  145.39    5.90
   5   4 -10  134.39    5.90
  -4  -4  10  606.24   25.20
   4  -4 -10  587.64   25.30
   4   4 -10  620.04   25.10
  -4   4  10  611.74   25.10
   3  -4 -10   26.70    1.40
  -3  -4  10   25.80    1.30
   3   4 -10   27.20    1.30
  -3   4  10   25.10    1.30
   3   4 -10   22.30    1.20
  -2  -4  10  124.99    5.30
   2  -4 -10  128.99    5.40
  -2   4  10  120.49    5.30
   2   4 -10  125.99    5.20
  -2   4  10  124.49    5.20
   2   4 -10  108.39    5.20
  -1  -4  10   63.19    2.80
   1  -4 -10   61.29    2.80
   1   4 -10   61.79    2.70
   1   4 -10   56.39    2.70
  -1   4  10   59.39    2.80
  -1   4  10   64.69    2.60
   0  -4 -10   48.50    2.30
   0  -4  10   46.80    2.20
   0   4 -10   50.99    2.20
   0   4  10   48.40    2.30
   0   4 -10   47.30    2.20
   0   4  10   46.90    2.10
  -1  -4 -10   89.09    3.70
   1  -4  10   83.99    3.70
   1   4  10   83.29    3.60
  -1   4 -10   85.79    3.70
   1   4  10   82.29    3.80
  -1   4 -10   79.79    3.60
  -2  -4 -10   18.30    1.00
   2  -4  10   16.80    0.90
  -2   4 -10   16.80    0.90
   2   4  10   16.90    1.10
  -2   4 -10   17.30    1.00
   3  -4  10   71.19    3.30
   3  -4  10   74.09    3.20
  -3  -4 -10   72.09    3.20
   3   4  10   73.59    3.40
  -3   4 -10   73.19    3.30
   4  -4  10   15.40    1.00
  -4  -4 -10   17.40    1.00
   4   4  10   15.70    1.10
  -4   4 -10   16.80    1.00
   5  -4  10   61.89    2.90
  -5  -4 -10   60.09    2.90
  -5  -4 -10   58.99    2.80
  -5   4 -10   61.79    2.80
   6  -4  10   29.90    1.80
  -6  -4 -10   33.70    1.80
  -6   4 -10   31.10    1.70
  -7  -4 -10   50.59    2.60
   7  -4  10   53.59    2.60
  -7   4 -10   46.10    2.50
   8  -4  10    6.70    0.80
  -8  -4 -10    7.10    0.80
  -8   4 -10    8.10    0.90
  -9  -4 -10   31.90    1.90
   9  -4  10   33.10    1.90
  -9   4 -10   28.80    1.80
  10  -4  10    0.50    0.60
 -10   4 -10    0.50    0.50
 -12  -5  10    0.20    0.60
  11  -5 -10   17.50    1.70
 -11  -5  10   17.00    1.30
 -11   5  10   18.50    1.40
  11   5 -10   17.20    1.40
  10  -5 -10   29.60    2.10
 -10  -5  10   31.70    1.80
  10   5 -10   29.70    1.80
 -10   5  10   32.50    1.90
  -9  -5  10    0.00    0.40
   9  -5 -10    0.50    0.50
  -9   5  10    0.40    0.40
   9   5 -10    0.20    0.40
  -8  -5  10    0.80    0.40
   8  -5 -10    0.80    0.50
   8   5 -10    1.30    0.40
  -8   5  10    1.40    0.40
   7  -5 -10    8.80    0.90
  -7  -5  10    8.70    0.80
   7   5 -10    9.40    0.80
  -7   5  10    9.10    0.80
   6  -5 -10    0.70    0.40
  -6  -5  10    0.50    0.30
   6   5 -10    0.40    0.30
  -6   5  10    1.00    0.30
   5  -5 -10   25.40    1.60
  -5  -5  10   24.30    1.40
  -5   5  10   27.70    1.40
   5   5 -10   28.20    1.40
  -5   5  10   26.30    1.50
  -4  -5  10   -0.10    0.30
   4  -5 -10   -0.40    0.30
   4   5 -10    0.00    0.20
  -4   5  10    0.20    0.20
  -4   5  10   -0.10    0.20
  -3  -5  10   76.89    3.50
   3  -5 -10   78.09    3.60
  -3   5  10   75.39    3.50
   3   5 -10   80.99    3.40
   2  -5 -10   64.29    2.90
  -2  -5  10   65.19    2.90
  -2   5  10   61.79    2.90
   2   5 -10   60.69    2.80
   2   5 -10   60.09    2.80
   1  -5 -10   17.50    1.10
  -1  -5  10   19.50    1.10
  -1   5  10   19.30    1.10
  -1   5  10   18.60    0.90
   1   5 -10   18.40    1.00
   1   5 -10   19.00    1.00
   0  -5 -10   17.20    1.00
   0  -5  10   17.40    1.00
   0   5  10   17.30    1.10
   0   5  10   17.20    0.90
   0   5 -10   20.30    1.00
   0   5 -10   15.80    0.90
  -1  -5 -10    8.20    0.60
   1  -5  10    6.70    0.50
  -1   5 -10    7.60    0.60
   1   5  10    7.70    0.70
  -1   5 -10    6.70    0.50
  -2  -5 -10    4.20    0.50
   2  -5  10    3.50    0.50
   2  -5  10    4.10    0.40
  -2   5 -10    3.90    0.40
   2   5  10    4.50    0.60
   3  -5  10    2.20    0.40
  -3  -5 -10    1.90    0.30
  -3   5 -10    2.10    0.40
   3   5  10    2.70    0.50
   4  -5  10    8.70    0.80
  -4  -5 -10    8.40    0.60
  -4  -5 -10    9.40    0.80
  -4   5 -10    9.00    0.70
  -5  -5 -10   74.39    3.40
   5  -5  10   69.59    3.40
  -5   5 -10   69.09    3.30
  -6  -5 -10   60.69    3.00
   6  -5  10   57.69    3.00
  -6   5 -10   60.09    2.90
   7  -5  10   39.30    2.20
  -7  -5 -10   41.20    2.20
  -7   5 -10   40.00    2.10
  -8  -5 -10  133.19    6.00
   8  -5  10  131.49    6.00
  -8   5 -10  130.09    5.90
   9  -5  10    1.60    0.70
  -9  -5 -10    1.90    0.60
  -9   5 -10    1.80    0.60
 -10  -5 -10    1.00    0.60
 -10   5 -10    0.70    0.60
 -11  -6  10    2.80    0.70
  11   6 -10    1.80    0.70
 -11   6  10    1.70    0.60
  10  -6 -10    8.60    1.20
 -10  -6  10   12.50    1.10
 -10   6  10    8.90    1.00
  10   6 -10   11.60    1.20
   9  -6 -10    2.90    0.80
  -9  -6  10    3.90    0.60
   9   6 -10    2.80    0.60
  -9   6  10    3.80    0.60
   8  -6 -10   17.70    1.50
  -8  -6  10   17.60    1.20
  -8   6  10   15.90    1.20
   8   6 -10   15.50    1.20
  -7  -6  10    7.90    0.80
   7  -6 -10    8.60    1.00
  -7   6  10    7.80    0.80
   7   6 -10    8.30    0.80
   6  -6 -10    5.10    0.80
  -6  -6  10    3.40    0.50
   6   6 -10    5.10    0.60
  -6   6  10    5.00    0.60
   5  -6 -10    3.70    0.60
  -5  -6  10    4.40    0.60
  -5   6  10    4.00    0.50
   5   6 -10    3.60    0.50
  -4  -6  10   32.10    1.70
   4  -6 -10   32.50    1.80
  -4   6  10   31.50    1.60
  -4   6  10   31.50    1.60
   4   6 -10   36.20    1.70
  -3  -6  10    6.40    0.60
   3  -6 -10    4.70    0.60
   3   6 -10    5.60    0.50
  -3   6  10    5.20    0.50
  -3   6  10    4.80    0.50
  -2  -6  10  322.47   13.70
   2  -6 -10  328.37   13.80
  -2   6  10  327.67   13.70
   2   6 -10  325.17   13.60
  -1  -6  10   13.30    0.90
   1  -6 -10   14.20    1.00
  -1   6  10   15.40    1.00
   1   6 -10   13.20    0.90
   1   6 -10   14.90    0.90
   0  -6 -10    5.10    0.60
   0  -6  10    4.10    0.50
   0   6  10    4.50    0.60
   0   6 -10    4.80    0.50
   0   6 -10    5.00    0.50
   1  -6  10    0.40    0.20
  -1  -6 -10    0.20    0.30
   1   6  10   -0.10    0.30
  -1   6 -10    0.90    0.30
  -1   6 -10    0.10    0.20
   2  -6  10   43.00    2.00
  -2  -6 -10   40.40    2.00
   2  -6  10   42.80    2.10
   2   6  10   44.60    2.20
  -2   6 -10   40.50    2.00
  -3  -6 -10   62.59    3.20
  -3  -6 -10   67.49    3.00
   3  -6  10   63.89    3.10
  -3   6 -10   69.09    3.10
  -4  -6 -10    2.80    0.50
   4  -6  10    3.20    0.50
  -4   6 -10    2.50    0.50
  -5  -6 -10    8.80    0.90
   5  -6  10   11.80    0.90
  -5   6 -10    9.70    0.90
  -6  -6 -10    5.50    0.80
   6  -6  10    5.70    0.70
  -6   6 -10    4.90    0.70
  -7  -6 -10    0.00    0.40
   7  -6  10   -0.10    0.40
  -7   6 -10    0.20    0.40
   8  -6  10    1.10    0.60
  -8  -6 -10   -0.60    0.40
  -8   6 -10    0.60    0.50
   9  -6  10    0.20    0.60
  -9  -6 -10    0.60    0.60
  -9   6 -10    0.40    0.50
 -10   6 -10    5.00    1.00
 -10  -7  10    6.50    0.90
  10  -7 -10    5.80    1.10
 -10   7  10    7.10    0.90
  10   7 -10    6.70    0.90
   9  -7 -10    8.50    1.20
  -9  -7  10    8.50    1.00
   9   7 -10    7.80    0.90
  -9   7  10    9.80    1.00
   8  -7 -10    7.10    1.00
  -8  -7  10    5.20    0.70
  -8   7  10    4.70    0.70
   8   7 -10    5.70    0.80
   7  -7 -10    9.40    1.20
  -7  -7  10   12.70    1.10
  -7   7  10   13.00    1.00
   7   7 -10   12.00    1.00
   6  -7 -10   13.30    1.20
  -6  -7  10   16.30    1.10
   6   7 -10   15.20    1.10
  -6   7  10   15.70    1.10
   5  -7 -10   -0.10    0.40
  -5  -7  10    0.00    0.30
  -5   7  10    0.10    0.30
   5   7 -10   -0.30    0.30
   4  -7 -10    0.10    0.40
  -4  -7  10    0.10    0.30
  -4   7  10   -0.40    0.20
   4   7 -10    0.60    0.30
  -3  -7  10   42.60    2.20
   3  -7 -10   44.60    2.30
  -3   7  10   46.80    2.20
   3   7 -10   45.80    2.10
  -3   7  10   43.20    2.10
  -2  -7  10    0.80    0.40
   2  -7 -10    0.30    0.30
   2   7 -10    1.10    0.30
  -2   7  10    0.30    0.30
  -2   7  10    0.50    0.30
   1  -7 -10   61.99    3.00
  -1  -7  10   58.49    2.90
   1   7 -10   62.09    2.80
  -1   7  10   63.09    3.00
   0  -7  10   79.29    3.60
   0  -7 -10   74.89    3.60
   0   7 -10   85.09    3.50
   0   7  10   76.29    3.70
   0   7 -10   76.19    3.50
  -1  -7 -10   14.40    1.00
   1  -7  10   13.60    0.90
  -1  -7 -10   12.90    1.00
  -1   7 -10   13.30    0.90
  -2  -7 -10   13.40    1.20
   2  -7  10    9.80    0.80
  -2  -7 -10   10.70    0.90
  -2   7 -10   11.10    0.80
   3  -7  10    7.10    0.70
  -3  -7 -10    5.80    0.70
  -3   7 -10    6.20    0.70
  -4  -7 -10   24.50    1.60
   4  -7  10   25.70    1.60
  -4   7 -10   26.80    1.50
   5  -7  10    4.20    0.70
  -5  -7 -10    4.10    0.70
  -5   7 -10    3.60    0.60
   6  -7  10    3.10    0.70
  -6  -7 -10    3.50    0.70
  -6   7 -10    2.00    0.50
  -7  -7 -10    9.40    1.10
   7  -7  10   10.20    1.10
  -7   7 -10   10.20    1.00
  -8  -7 -10   28.70    1.90
   8  -7  10   25.90    1.90
  -8   7 -10   28.90    1.80
  -9   7 -10    2.10    0.70
  -9  -8  10    1.20    0.50
   9  -8 -10    2.00    0.80
   9   8 -10    1.60    0.60
   8  -8 -10    9.60    1.20
  -8  -8  10   12.20    1.10
   8   8 -10    7.50    0.90
  -8   8  10   13.10    1.20
   7  -8 -10    2.60    0.80
  -7  -8  10    3.00    0.60
   7   8 -10    3.30    0.60
  -7   8  10    2.90    0.60
  -6  -8  10    4.70    0.70
   6  -8 -10    4.20    0.80
   6   8 -10    4.60    0.60
  -6   8  10    4.00    0.60
  -5  -8  10    0.50    0.40
   5  -8 -10    0.50    0.40
   5   8 -10    0.30    0.40
  -5   8  10    0.80    0.40
   4  -8 -10    0.50    0.50
  -4  -8  10    0.50    0.40
   4   8 -10    1.00    0.40
  -4   8  10    0.20    0.30
   3  -8 -10    5.70    0.80
  -3  -8  10    5.10    0.60
   3   8 -10    5.60    0.60
  -2  -8  10    5.90    0.70
   2  -8 -10    4.90    0.60
   2  -8 -10    6.10    0.80
   2   8 -10    6.50    0.60
   1  -8 -10   35.60    1.90
   1  -8 -10   37.90    1.90
  -1  -8  10   32.10    1.80
   1   8 -10   33.70    1.80
   0  -8 -10  188.38    8.10
   0  -8 -10  180.38    8.10
   0  -8  10  173.38    7.90
   0   8 -10  198.88    8.00
  -1  -8 -10    3.20    0.60
  -1   8 -10    3.50    0.50
   2  -8  10    1.40    0.40
  -2  -8 -10    2.20    0.50
  -2   8 -10    1.90    0.50
  -3  -8 -10    2.30    0.50
   3  -8  10    1.70    0.50
  -3   8 -10    1.60    0.50
   4  -8  10    0.30    0.40
  -4  -8 -10    0.60    0.40
  -4   8 -10    0.70    0.40
  -5  -8 -10    1.30    0.60
   5  -8  10    1.20    0.50
  -5   8 -10    1.10    0.50
  -6  -8 -10   19.60    1.50
   6  -8  10   19.60    1.50
  -6   8 -10   19.90    1.40
   7  -8  10   33.50    2.10
  -7  -8 -10   33.90    2.10
  -7   8 -10   32.00    2.00
  -8   8 -10    3.50    0.80
  -8  -9  10   35.80    2.30
   8  -9 -10   36.10    2.40
   8   9 -10   36.80    2.20
   7  -9 -10   17.90    1.60
  -7  -9  10   20.70    1.50
   7   9 -10   18.80    1.30
  -6  -9  10    1.40    0.50
   6  -9 -10   -0.30    0.50
   6   9 -10    0.10    0.40
  -5  -9  10    0.10    0.40
   5  -9 -10    0.00    0.50
   5   9 -10    0.40    0.40
  -4  -9  10    5.00    0.70
   4  -9 -10    5.80    0.80
   4   9 -10    4.90    0.60
   3  -9 -10    4.20    0.70
  -3  -9  10    4.90    0.70
   3   9 -10    4.00    0.60
  -2  -9  10    2.20    0.50
   2  -9 -10    2.40    0.60
   2   9 -10    2.50    0.50
   1  -9 -10   10.50    1.00
  -1  -9  10   10.70    0.90
   1  -9 -10   11.00    0.90
   1   9 -10   10.30    0.90
   0  -9 -10   23.80    1.50
   0   9 -10   25.40    1.50
  -1  -9 -10   17.80    1.30
  -1   9 -10   17.00    1.20
  -2  -9 -10  151.18    6.80
   2  -9  10  162.98    6.70
  -2   9 -10  139.59    6.60
  -3  -9 -10    0.70    0.50
   3  -9  10    0.40    0.40
  -3   9 -10   -0.50    0.40
   4  -9  10    0.50    0.50
  -4  -9 -10    0.40    0.40
  -4   9 -10    0.00    0.40
  -5  -9 -10    7.80    1.00
   5  -9  10    6.50    0.90
  -5   9 -10    6.20    0.80
  -6  -9 -10    1.20    0.60
   6  -9  10    0.50    0.60
  -6   9 -10    0.70    0.50
  -7   9 -10   -0.40    0.50
   7 -10 -10    0.80    0.80
   7  10 -10    0.10    0.60
   6 -10 -10   -0.30    0.50
  -6 -10  10    0.40    0.40
   6  10 -10    0.40    0.50
   5 -10 -10    8.90    1.10
  -5 -10  10    9.00    0.90
   5  10 -10    7.40    0.90
   4 -10 -10    2.80    0.70
  -4 -10  10    3.70    0.60
   4  10 -10    3.30    0.60
  -3 -10  10    0.10    0.40
   3 -10 -10   -0.40    0.40
   3  10 -10    0.00    0.40
  -2 -10  10    1.20    0.50
   2  10 -10    1.80    0.50
   1  10 -10    0.30    0.40
   0 -10 -10    0.00    0.40
   0  10 -10    0.00    0.30
  -1 -10 -10   28.60    1.80
  -1  10 -10   28.00    1.70
  -2 -10 -10   12.20    1.10
  -2  10 -10   12.70    1.00
  -3 -10 -10    2.40    0.70
  -3  10 -10    2.90    0.60
  -4 -10 -10   37.50    2.30
   4 -10  10   37.60    2.20
  -4  10 -10   39.30    2.20
  -5 -10 -10   17.10    1.40
   5 -10  10   16.40    1.40
  -5  10 -10   18.10    1.30
  -6  10 -10    1.40    0.70
  -5 -11  10    0.20    0.50
   5 -11 -10   -0.50    0.60
   5  11 -10   -0.40    0.50
   4 -11 -10    2.60    0.80
  -4 -11  10    1.90    0.60
   4  11 -10    0.90    0.50
  -3 -11  10    6.90    0.90
   3  11 -10    9.20    0.90
   2  11 -10    8.70    0.90
   1  11 -10    2.30    0.60
   0  11 -10    0.10    0.40
  -1 -11 -10    0.40    0.50
  -1  11 -10   -0.10    0.40
  -2 -11 -10   16.00    1.40
  -2  11 -10   16.80    1.20
  -3 -11 -10    5.00    0.80
  -3  11 -10    5.60    0.80
  -4  11 -10   23.50    1.80
 -12   0  11   -0.10    0.40
 -11   0  11   -0.20    0.30
 -10   0  11    0.00    0.30
  -9   0  11    0.00    0.30
   9   0 -11   -0.40    0.30
  -9   0  11   -0.40    0.30
  -8   0  11    0.50    0.30
  -8   0  11    0.50    0.30
   8   0 -11    0.60    0.40
  -7   0  11   -0.20    0.20
   7   0 -11    0.10    0.30
  -7   0  11   -0.30    0.20
  -6   0  11   -0.20    0.20
   6   0 -11    0.20    0.30
  -6   0  11    0.80    0.30
  -5   0  11    0.10    0.20
   5   0 -11    0.00    0.20
  -5   0  11    0.00    0.10
   4   0 -11    0.50    0.20
  -4   0  11    0.00    0.20
  -4   0  11    0.00    0.10
   3   0 -11    0.20    0.20
  -3   0  11    0.00    0.20
  -3   0  11    0.30    0.10
   2   0 -11   -0.10    0.20
  -2   0  11   -0.10    0.20
  -1   0  11    3.20    0.40
   0   0  11    0.10    0.20
   0   0 -11   -0.10    0.20
  -1   0 -11    0.40    0.20
   1   0  11    0.10    0.20
   2   0  11    0.30    0.20
  -2   0 -11    0.20    0.20
  -3   0 -11    0.10    0.10
   3   0  11   -0.10    0.20
  -3   0 -11    0.20    0.30
  -4   0 -11   -0.10    0.20
   4   0  11    0.10    0.20
  -4   0 -11    0.40    0.30
   5   0  11    0.20    0.30
  -5   0 -11    0.20    0.30
  -5   0 -11   -0.10    0.20
  -6   0 -11    0.00    0.30
   6   0  11    0.30    0.30
  -7   0 -11    0.00    0.30
  -8   0 -11    0.30    0.30
  -9   0 -11    0.30    0.30
 -10   0 -11    0.10    0.40
 -12  -1  11    0.20    0.40
 -12   1  11   -0.10    0.40
 -11  -1  11    9.50    0.90
 -11   1  11   11.00    1.00
 -10  -1  11    4.50    0.60
  10  -1 -11    5.40    0.80
 -10   1  11    5.00    0.60
  -9  -1  11    8.20    0.70
  -9  -1  11    7.90    0.70
   9  -1 -11    8.40    0.90
  -9   1  11    7.80    0.70
  -8  -1  11   22.10    1.30
   8  -1 -11   21.70    1.40
  -8  -1  11   21.10    1.30
   8   1 -11   23.50    1.40
  -8   1  11   22.40    1.20
  -8   1  11   24.00    1.30
  -7  -1  11  112.89    4.90
   7  -1 -11  109.09    5.00
   7   1 -11  115.49    4.90
   7   1 -11  104.79    4.80
  -7   1  11  106.19    4.80
  -7   1  11  111.59    4.80
   6  -1 -11    3.70    0.50
  -6  -1  11    3.70    0.40
  -6   1  11    3.50    0.40
  -6   1  11    3.30    0.40
   6   1 -11    3.30    0.50
   6   1 -11    3.90    0.50
  -5  -1  11  231.38    9.90
   5  -1 -11  232.48   10.00
   5   1 -11  236.98    9.80
  -5   1  11  225.48    9.90
   5   1 -11  243.38    9.90
   4  -1 -11    3.50    0.50
  -4  -1  11    4.30    0.50
   4   1 -11    4.60    0.40
  -4   1  11    4.50    0.30
   4   1 -11    4.00    0.40
  -4   1  11    4.60    0.40
   3  -1 -11   40.00    2.00
  -3  -1  11   43.30    2.00
   3   1 -11   41.90    1.80
  -3   1  11   41.70    2.00
   3   1 -11   42.90    2.00
  -2  -1  11  111.39    4.90
   2  -1 -11  108.59    4.90
  -2   1  11  113.59    4.90
   2   1 -11  115.09    4.70
  -1  -1  11  129.49    5.70
   1  -1 -11  122.59    5.70
   1   1 -11  152.08    5.70
   1   1 -11  124.69    5.50
  -1   1  11  134.69    5.70
   0  -1 -11   11.90    0.80
   0  -1  11   13.10    0.80
   0   1 -11   13.20    0.80
   0   1  11   12.30    0.80
   0   1 -11   12.80    0.60
  -1  -1 -11  275.87   11.40
   1  -1  11  264.77   11.40
   1   1  11  266.07   11.40
  -1   1 -11  258.47   11.20
  -1   1 -11  294.77   11.40
   2  -1  11   16.50    1.00
  -2  -1 -11   15.70    0.90
   2   1  11   16.20    1.00
  -2   1 -11   17.10    0.80
  -2   1 -11   17.40    1.00
  -3  -1 -11  123.59    5.40
   3  -1  11  122.99    5.40
   3   1  11  122.89    5.40
  -3   1 -11  126.89    5.20
  -3   1 -11  122.69    5.40
   4  -1  11  185.38    7.80
  -4  -1 -11  170.08    7.70
   4   1  11  177.48    7.80
  -4   1 -11  188.38    7.60
  -4   1 -11  184.68    7.80
   5  -1  11  142.89    6.20
  -5  -1 -11  141.29    6.20
  -5   1 -11  140.69    6.20
   5   1  11  145.59    6.30
  -5   1 -11  146.09    6.10
  -6  -1 -11   22.60    1.20
   6  -1  11   21.20    1.30
   6   1  11   18.80    1.30
  -6   1 -11   24.40    1.20
  -6   1 -11   21.70    1.30
  -7  -1 -11  106.69    4.70
   7   1  11  105.19    4.80
  -7   1 -11  106.69    4.80
  -8  -1 -11    3.00    0.80
  -8  -1 -11    2.40    0.50
  -8   1 -11    2.10    0.50
  -9  -1 -11    7.00    0.80
  -9   1 -11    7.10    0.80
 -10   1 -11    1.90    0.50
 -11   1 -11   16.20    1.90
 -12  -2  11   -0.20    0.40
 -12   2  11    0.20    0.40
 -11  -2  11    6.20    0.80
  11  -2 -11    5.90    0.90
 -11   2  11    6.00    0.70
 -10  -2  11   71.39    3.30
 -10  -2  11   70.59    3.30
  10  -2 -11   70.09    3.50
 -10   2  11   63.89    3.30
  -9  -2  11    6.40    0.70
   9  -2 -11    5.90    0.80
   9   2 -11    7.80    0.80
  -9   2  11    6.80    0.70
   8  -2 -11   90.39    4.30
  -8  -2  11   95.99    4.20
   8   2 -11   91.89    4.20
  -8   2  11   92.39    4.20
  -7  -2  11   33.10    1.80
   7  -2 -11   33.30    1.90
   7   2 -11   34.90    1.80
  -7   2  11   34.60    1.70
  -7   2  11   37.80    1.80
   6  -2 -11  266.47   11.30
  -6  -2  11  256.07   11.10
   6   2 -11  280.57   11.10
  -6   2  11  259.07   11.10
   6   2 -11  262.47   11.10
  -6   2  11  256.37   11.10
   5  -2 -11   32.90    1.80
  -5  -2  11   33.40    1.70
   5   2 -11   36.10    1.60
   5   2 -11   33.00    1.70
  -5   2  11   34.10    1.70
  -4  -2  11  128.09    5.60
   4  -2 -11  119.29    5.60
  -4   2  11  129.49    5.60
   4   2 -11  133.69    5.50
   4   2 -11  129.19    5.60
  -4   2  11  135.79    5.50
  -3  -2  11  455.75   18.80
   3  -2 -11  439.46   18.80
   3   2 -11  391.86   18.70
   3   2 -11  492.55   18.60
  -3   2  11  474.65   18.80
   2  -2 -11   85.49    3.70
  -2  -2  11   85.09    3.70
   2   2 -11   85.89    3.70
   2   2 -11   83.39    3.50
  -2   2  11   79.69    3.70
   1  -2 -11   19.90    1.10
  -1  -2  11   20.30    1.10
   1   2 -11   23.10    1.10
  -1   2  11   19.90    1.10
   1   2 -11   19.90    0.90
   0  -2  11  164.38    7.20
   0  -2 -11  168.88    7.20
   0   2 -11  170.58    7.20
   0   2 -11  172.28    7.00
  -1  -2 -11  289.57   11.60
   1  -2  11  271.57   11.50
  -1   2 -11  281.47   11.40
  -1   2 -11  251.07   11.50
   1   2  11  281.57   11.60
  -2  -2 -11   45.50    2.20
   2  -2  11   46.60    2.20
   2   2  11   45.50    2.20
  -2   2 -11   45.40    2.10
  -2   2 -11   49.40    2.20
  -3  -2 -11   75.19    3.40
   3  -2  11   74.39    3.40
   3   2  11   72.69    3.50
  -3   2 -11   77.99    3.30
  -3   2 -11   81.69    3.50
   4  -2  11    3.50    0.40
  -4  -2 -11    4.20    0.50
  -4   2 -11    3.40    0.40
  -4   2 -11    2.60    0.40
   4   2  11    4.60    0.60
  -5  -2 -11  317.87   13.30
   5  -2  11  322.37   13.30
  -5   2 -11  303.17   13.30
   5   2  11  312.37   13.40
  -5   2 -11  323.27   13.20
  -6  -2 -11    2.60    0.40
   6   2  11    3.30    0.60
  -6   2 -11    3.10    0.50
  -6   2 -11    4.60    0.50
  -7  -2 -11   94.09    4.30
  -7  -2 -11   94.19    4.20
  -7   2 -11   93.69    4.20
  -8  -2 -11   17.60    1.20
   8  -2  11   14.90    1.10
  -8  -2 -11   14.60    1.00
 -10   2 -11   18.60    1.30
 -12  -3  11   14.00    1.20
  12  -3 -11   11.40    1.30
 -12   3  11   12.50    1.20
 -11  -3  11    3.60    0.60
  11  -3 -11    2.60    0.70
  11   3 -11    3.20    0.70
 -11   3  11    2.60    0.50
 -10  -3  11    0.30    0.40
  10  -3 -11    1.10    0.60
  10   3 -11    0.20    0.40
 -10   3  11    0.90    0.40
  -9  -3  11    8.80    0.90
   9  -3 -11   10.50    1.00
   9   3 -11   10.30    0.90
  -9   3  11   10.80    0.90
  -8  -3  11   27.40    1.60
   8  -3 -11   26.30    1.70
  -8   3  11   28.90    1.60
   8   3 -11   31.10    1.60
  -7  -3  11    7.50    0.70
   7  -3 -11    8.80    0.90
   7   3 -11    8.80    0.70
  -7   3  11    8.70    0.70
   6  -3 -11    3.00    0.50
  -6  -3  11    3.90    0.50
  -6   3  11    4.10    0.50
   6   3 -11    3.50    0.40
  -6   3  11    4.00    0.40
   5  -3 -11   25.80    1.50
  -5  -3  11   25.90    1.40
  -5   3  11   28.60    1.40
   5   3 -11   27.30    1.40
   4  -3 -11  251.37   10.30
  -4  -3  11  245.98   10.20
   4   3 -11  225.18   10.10
  -4   3  11  242.88   10.20
  -4   3  11  235.48   10.10
   4   3 -11  248.08   10.10
   3  -3 -11    1.90    0.40
  -3  -3  11    1.60    0.30
   3   3 -11    2.00    0.30
  -3   3  11    1.40    0.30
   3   3 -11    1.90    0.30
   2  -3 -11   28.10    1.40
  -2  -3  11   26.10    1.40
   2   3 -11   28.10    1.30
  -2   3  11   23.60    1.30
   2   3 -11   25.40    1.20
  -1  -3  11   18.90    1.00
   1  -3 -11   17.10    1.00
   1   3 -11   17.30    0.90
   1   3 -11   20.50    1.00
  -1   3  11   17.10    1.00
   0  -3  11   37.30    1.70
   0  -3 -11   35.60    1.70
   0   3 -11   34.80    1.70
   0   3  11   35.90    1.80
   0   3 -11   34.00    1.60
   1  -3  11   94.69    4.10
  -1  -3 -11   95.79    4.10
  -1   3 -11   85.49    4.10
  -1   3 -11   97.89    4.00
   1   3  11   92.29    4.20
  -2  -3 -11   15.20    0.90
   2  -3  11   14.30    0.90
  -2   3 -11   13.40    0.90
  -2   3 -11   15.80    0.80
   2   3  11   14.80    1.00
   3  -3  11  377.36   15.20
  -3  -3 -11  371.86   15.20
   3   3  11  369.96   15.30
  -3   3 -11  340.97   15.20
  -3   3 -11  355.76   15.10
   4  -3  11   71.39    3.10
  -4  -3 -11   67.49    3.10
  -4   3 -11   68.49    3.10
   4   3  11   68.49    3.20
  -4   3 -11   63.69    3.10
   5  -3  11  112.19    5.20
  -5  -3 -11  116.79    5.10
   5   3  11  117.09    5.30
  -5   3 -11  118.09    5.10
   6  -3  11  140.69    6.40
  -6  -3 -11  146.39    6.20
   6   3  11  143.09    6.40
  -6   3 -11  144.99    6.30
  -7  -3 -11   83.79    4.00
   7  -3  11   82.09    4.00
  -7   3 -11   87.49    3.90
  -8  -3 -11   15.80    1.20
   8  -3  11   14.00    1.20
  -8   3 -11   16.30    1.60
  -9  -3 -11    1.40    0.50
   9  -3  11    1.90    0.60
  10  -3  11   45.60    2.50
  12  -4 -11    1.80    1.20
  12   4 -11    1.30    0.80
 -12   4  11    1.30    0.90
 -11  -4  11    1.40    0.50
  11  -4 -11    1.00    0.70
  11   4 -11    1.20    0.60
 -11   4  11    1.30    0.50
 -10  -4  11   35.30    2.00
  10  -4 -11   36.00    2.20
  10   4 -11   32.00    2.00
 -10   4  11   35.80    2.00
  -9  -4  11    2.10    0.50
   9  -4 -11    1.70    0.60
   9   4 -11    2.30    0.50
  -9   4  11    2.10    0.50
   8  -4 -11    0.30    0.40
  -8  -4  11    0.80    0.40
   8   4 -11   -0.40    0.30
  -8   4  11    0.30    0.30
   7  -4 -11    2.30    0.60
  -7  -4  11    2.60    0.50
  -7   4  11    3.00    0.50
   7   4 -11    2.40    0.40
  -6  -4  11   17.60    1.10
   6  -4 -11   16.50    1.20
   6   4 -11   17.30    1.00
  -6   4  11   18.40    1.00
  -5  -4  11   31.50    1.70
   5  -4 -11   30.90    1.70
   5   4 -11   30.80    1.60
  -5   4  11   32.30    1.60
   4  -4 -11  249.08   10.60
  -4  -4  11  248.78   10.50
  -4   4  11  249.97   10.50
   4   4 -11  242.28   10.40
  -3  -4  11   17.00    1.00
   3  -4 -11   17.70    1.10
   3   4 -11   17.70    1.00
   3   4 -11   14.60    0.90
  -3   4  11   17.60    1.00
   2  -4 -11   24.30    1.30
  -2  -4  11   21.50    1.20
  -2   4  11   22.10    1.20
   2   4 -11   22.10    1.20
   2   4 -11   22.40    1.10
   1  -4 -11    1.90    0.40
  -1  -4  11    1.60    0.30
   1   4 -11    2.00    0.30
   1   4 -11    1.60    0.20
  -1   4  11    1.30    0.30
   0  -4  11   18.10    1.00
   0  -4 -11   17.30    1.00
   0   4 -11   17.10    1.00
   0   4 -11   17.90    0.90
   0   4  11   17.50    1.10
  -1  -4 -11    4.30    0.50
   1  -4  11    4.70    0.50
  -1   4 -11    4.50    0.40
  -1   4 -11    4.80    0.50
   1   4  11    4.20    0.60
  -2  -4 -11    1.90    0.40
   2  -4  11    2.60    0.40
  -2   4 -11    1.70    0.30
  -2   4 -11    1.50    0.30
   2   4  11    2.00    0.40
   3  -4  11    7.70    0.60
  -3  -4 -11    7.00    0.60
   3   4  11    7.80    0.70
  -3   4 -11    5.70    0.60
  -3   4 -11    6.70    0.60
   4  -4  11    5.10    0.60
  -4  -4 -11    5.60    0.50
   4   4  11    5.70    0.70
  -4   4 -11    5.00    0.50
   5  -4  11   58.19    2.80
  -5  -4 -11   55.59    2.60
  -5   4 -11   56.19    2.70
   5   4  11   55.59    2.80
   6  -4  11    0.60    0.40
  -6  -4 -11    0.00    0.30
  -6   4 -11   -0.10    0.30
  -7  -4 -11   43.40    2.30
   7  -4  11   39.80    2.20
  -7   4 -11   41.00    2.10
   8  -4  11   55.59    2.90
  -8  -4 -11   59.99    2.90
  -8   4 -11   52.49    2.80
   9  -4  11    2.00    0.70
  -9  -4 -11    2.20    0.60
  10  -4  11    4.70    0.90
 -11  -5  11    8.30    1.00
  11  -5 -11    6.00    1.10
  11   5 -11    7.80    1.00
 -10  -5  11    2.50    0.60
  10  -5 -11    2.20    0.70
  10   5 -11    2.90    0.60
 -10   5  11    3.00    0.70
  -9  -5  11    0.10    0.40
   9  -5 -11    0.10    0.50
  -9   5  11    0.20    0.30
   9   5 -11    0.30    0.40
  -8  -5  11    1.50    0.50
   8  -5 -11    0.50    0.50
   8   5 -11    1.50    0.50
  -8   5  11    1.50    0.40
   7  -5 -11    2.20    0.60
  -7  -5  11    1.30    0.40
  -7   5  11    1.80    0.40
   7   5 -11    2.20    0.40
  -6  -5  11    1.90    0.40
   6  -5 -11    1.00    0.50
   6   5 -11    2.20    0.40
  -6   5  11    1.90    0.40
  -5  -5  11   33.00    1.70
   5  -5 -11   32.50    1.90
  -5   5  11   32.20    1.60
   5   5 -11   33.80    1.70
   4  -5 -11    0.20    0.30
  -4  -5  11    0.10    0.30
  -4   5  11   -0.10    0.20
   4   5 -11    0.10    0.20
   3  -5 -11    6.20    0.70
  -3  -5  11    6.50    0.60
   3   5 -11    6.30    0.50
  -3   5  11    5.70    0.60
   2  -5 -11  412.36   16.70
  -2  -5  11  392.56   16.60
  -2   5  11  417.96   16.70
   2   5 -11  381.06   16.50
   2   5 -11  382.16   16.50
  -1  -5  11    5.70    0.50
   1  -5 -11    5.40    0.60
   1   5 -11    5.10    0.50
  -1   5  11    6.50    0.60
   1   5 -11    5.10    0.50
   0  -5  11  124.09    5.50
   0  -5 -11  126.19    5.60
   0   5  11  119.39    5.60
   0   5 -11  133.19    5.50
   0   5 -11  134.29    5.50
   1  -5  11  131.09    5.70
  -1  -5 -11  132.39    5.70
  -1   5 -11  133.09    5.70
  -1   5 -11  130.19    5.70
   1   5  11  132.69    5.80
   2  -5  11   34.20    1.70
  -2  -5 -11   35.90    1.70
  -2   5 -11   33.40    1.80
   2   5  11   34.40    1.90
  -2   5 -11   36.60    1.70
  -3  -5 -11   86.69    4.10
   3  -5  11   93.49    4.20
  -3   5 -11   93.69    4.10
   3   5  11   92.59    4.30
   4  -5  11    0.00    0.30
  -4  -5 -11    0.00    0.20
   4   5  11    0.20    0.30
  -4   5 -11   -0.10    0.30
  -5  -5 -11    0.30    0.40
   5  -5  11    0.00    0.40
  -5   5 -11    0.10    0.30
  -6  -5 -11   42.80    2.40
   6  -5  11   45.90    2.40
  -6   5 -11   44.50    2.30
   7  -5  11   15.90    1.30
  -7  -5 -11   15.50    1.30
  -7   5 -11   16.10    1.20
   8  -5  11    2.40    0.70
  -8  -5 -11    2.50    0.70
  -8   5 -11    3.20    0.70
  -9  -5 -11   53.29    2.90
   9  -5  11   51.19    2.90
 -10  -5 -11   10.50    1.20
  11   6 -11    7.90    1.20
  10  -6 -11    2.00    0.70
 -10  -6  11    1.50    0.60
  10   6 -11    1.20    0.60
   9  -6 -11    1.50    0.60
  -9  -6  11    1.70    0.50
   9   6 -11    1.00    0.50
   8  -6 -11    1.50    0.60
  -8  -6  11    0.50    0.40
   8   6 -11    1.30    0.50
   7  -6 -11   65.49    3.40
  -7  -6  11   65.59    3.20
   7   6 -11   64.89    3.10
   6  -6 -11    2.10    0.60
  -6  -6  11    2.60    0.50
   6   6 -11    2.10    0.40
   5  -6 -11    8.50    1.00
  -5  -6  11    9.30    0.90
   5   6 -11   11.40    0.80
  -4  -6  11   11.30    0.80
   4  -6 -11   10.90    1.00
   4   6 -11    9.80    0.70
  -4   6  11   10.50    0.80
  -3  -6  11   44.70    2.30
   3  -6 -11   46.20    2.40
   3   6 -11   46.60    2.20
  -3   6  11   47.60    2.30
  -2  -6  11    0.50    0.30
   2  -6 -11    0.10    0.30
  -2   6  11    0.00    0.30
   2   6 -11    0.20    0.20
   1  -6 -11   83.49    4.10
  -1  -6  11   96.69    4.10
   1   6 -11   93.49    4.00
  -1   6  11   89.69    4.10
   1   6 -11   87.49    3.90
   0  -6 -11    3.70    0.50
   0  -6  11    4.50    0.50
   0   6 -11    4.70    0.50
   0   6  11    4.20    0.60
   0   6 -11    4.90    0.50
   1  -6  11   23.30    1.20
  -1  -6 -11   21.50    1.30
   1   6  11   21.80    1.40
  -1   6 -11   23.30    1.20
  -1   6 -11   21.00    1.20
   2  -6  11    3.40    0.40
  -2  -6 -11    3.30    0.50
  -2   6 -11    2.90    0.40
  -2   6 -11    2.60    0.40
   2   6  11    2.70    0.50
   3  -6  11   80.59    3.60
  -3  -6 -11   74.29    3.50
   3   6  11   79.39    3.70
  -3   6 -11   77.39    3.50
  -4  -6 -11   -0.20    0.30
   4  -6  11    0.50    0.30
  -4   6 -11    0.30    0.30
   5  -6  11   11.50    1.00
  -5  -6 -11   11.70    1.00
  -5   6 -11   12.30    0.90
  -6  -6 -11   -0.10    0.40
   6  -6  11    0.10    0.40
  -6   6 -11   -0.40    0.30
   7  -6  11    0.50    0.50
  -7  -6 -11    0.40    0.50
  -7   6 -11    0.40    0.50
  -8  -6 -11    9.00    1.00
   8  -6  11    6.60    0.90
  -8   6 -11    5.90    0.80
  -9  -6 -11    1.90    0.70
 -10  -7  11   53.59    3.40
  10   7 -11   43.50    2.60
   9  -7 -11   20.60    1.70
  -9  -7  11   20.60    1.50
   9   7 -11   20.20    1.50
  -8  -7  11    3.00    0.60
   8  -7 -11    2.00    0.70
   8   7 -11    1.70    0.50
  -7  -7  11   10.80    1.00
   7  -7 -11    8.90    1.10
   7   7 -11    9.50    0.90
   6  -7 -11    6.10    0.90
  -6  -7  11    6.30    0.70
   6   7 -11    6.90    0.70
  -5  -7  11   -0.30    0.30
   5  -7 -11   -0.10    0.40
   5   7 -11   -0.10    0.30
  -4  -7  11    4.20    0.60
   4  -7 -11    5.10    0.80
   4   7 -11    5.50    0.60
   3  -7 -11    1.10    0.40
  -3  -7  11    1.00    0.40
  -3   7  11    1.40    0.40
   3   7 -11    1.70    0.30
   2  -7 -11    0.30    0.40
  -2  -7  11    0.60    0.30
  -2   7  11    0.50    0.30
   2   7 -11    0.90    0.30
   1  -7 -11    0.00    0.30
  -1  -7  11    0.10    0.30
   1   7 -11   -0.30    0.20
  -1   7  11   -0.30    0.30
   0  -7 -11  257.57   11.20
   0  -7  11  264.97   11.10
   0   7  11  264.17   11.30
   0   7 -11  244.58   11.10
   0   7 -11  284.97   11.10
  -1  -7 -11   87.39    4.10
   1  -7  11   94.59    4.00
   1   7  11   93.29    4.30
  -1   7 -11   87.69    4.00
  -1   7 -11   89.69    4.00
  -2  -7 -11   55.79    3.20
   2  -7  11   64.99    2.90
  -2  -7 -11   62.19    3.00
  -2   7 -11   62.69    2.90
  -3  -7 -11    4.00    0.70
   3  -7  11    3.50    0.60
  -3   7 -11    3.60    0.60
   4  -7  11    4.00    0.60
  -4  -7 -11    4.70    0.70
  -4   7 -11    5.20    0.70
   5  -7  11    3.80    0.60
  -5  -7 -11    3.40    0.70
  -5   7 -11    4.00    0.60
   6  -7  11   10.20    1.10
  -6  -7 -11   10.60    1.10
  -6   7 -11    9.80    0.90
   7  -7  11    0.40    0.50
  -7  -7 -11    0.60    0.50
  -7   7 -11    0.40    0.50
   8  -7  11    6.50    1.00
  -8  -7 -11    6.60    1.00
  -8   7 -11    6.90    0.90
  -9  -8  11   43.10    3.10
   9   8 -11   45.80    2.50
   8  -8 -11    5.70    1.00
  -8  -8  11    8.00    0.90
   8   8 -11    6.50    0.80
  -7  -8  11    2.20    0.50
   7  -8 -11    1.20    0.70
   7   8 -11    1.70    0.50
   6  -8 -11    0.50    0.60
  -6  -8  11    0.70    0.40
   6   8 -11    0.20    0.40
  -5  -8  11    0.20    0.40
   5  -8 -11    0.90    0.50
   5   8 -11    0.00    0.30
   4  -8 -11   30.00    1.80
  -4  -8  11   26.50    1.60
   4   8 -11   29.20    1.60
  -3  -8  11   42.60    2.20
   3  -8 -11   37.90    2.30
   3   8 -11   44.60    2.10
   2  -8 -11   28.00    1.60
  -2  -8  11   25.60    1.50
  -2   8  11   25.70    1.50
   2   8 -11   24.60    1.40
  -1  -8  11    3.20    0.50
   1  -8 -11    3.30    0.50
   1  -8 -11    2.90    0.60
   1   8 -11    3.40    0.50
   0  -8 -11    3.20    0.60
   0  -8  11    4.30    0.50
   0  -8 -11    3.40    0.60
   0   8 -11    2.80    0.50
  -1  -8 -11  119.09    5.50
  -1   8 -11  122.39    5.40
  -1   8 -11  121.69    5.30
   2  -8  11   10.30    0.90
  -2  -8 -11   10.90    1.00
  -2   8 -11    9.70    0.90
  -3  -8 -11    6.50    0.80
   3  -8  11    5.50    0.70
  -3   8 -11    5.80    0.70
   4  -8  11    4.40    0.70
  -4  -8 -11    4.10    0.70
  -4   8 -11    4.90    0.70
  -5  -8 -11    6.30    0.90
   5  -8  11    5.50    0.80
  -5   8 -11    6.40    0.80
   6  -8  11    0.10    0.50
  -6  -8 -11    0.70    0.50
  -6   8 -11    0.50    0.50
  -7  -8 -11    2.20    0.70
   7  -8  11    1.50    0.60
  -7   8 -11    1.10    0.60
  -8   8 -11   13.50    1.40
   8   9 -11   17.70    1.50
   7  -9 -11    0.90    0.70
  -7  -9  11    0.40    0.40
   7   9 -11    0.70    0.50
   6  -9 -11    0.50    0.60
  -6  -9  11    0.90    0.50
   6   9 -11    0.20    0.40
  -5  -9  11   36.40    2.10
   5  -9 -11   38.20    2.30
   5   9 -11   35.90    2.00
   4  -9 -11    8.20    1.00
  -4  -9  11    6.70    0.80
   4   9 -11    7.70    0.80
  -3  -9  11    2.40    0.50
   3  -9 -11    3.10    0.70
   3   9 -11    2.10    0.50
   2  -9 -11    7.00    0.80
  -2  -9  11    6.20    0.70
   2   9 -11    7.30    0.70
   1  -9 -11    7.30    0.90
  -1  -9  11    6.00    0.70
   1  -9 -11    6.70    0.80
   1   9 -11    7.70    0.80
   0  -9 -11    0.30    0.40
   0   9 -11    1.10    0.40
  -1  -9 -11   10.90    1.10
  -1   9 -11   12.20    1.00
  -2  -9 -11   13.00    1.20
  -2   9 -11   14.00    1.10
  -3  -9 -11   22.80    1.60
   3  -9  11   21.10    1.40
  -3   9 -11   21.20    1.40
  -4  -9 -11   21.80    1.60
   4  -9  11   23.80    1.50
  -4   9 -11   23.20    1.50
  -5  -9 -11   12.40    1.20
   5  -9  11   10.00    1.10
  -5   9 -11   10.10    1.10
  -6  -9 -11   12.50    1.50
   6  -9  11   14.80    1.30
  -6   9 -11   14.10    1.20
  -7   9 -11    6.50    0.90
  -6 -10  11    9.50    1.10
   6 -10 -11   11.00    1.40
   6  10 -11   10.60    1.10
  -5 -10  11    4.20    0.70
   5 -10 -11    3.20    0.80
   5  10 -11    3.00    0.60
  -4 -10  11    2.50    0.60
   4 -10 -11    3.00    0.70
   4  10 -11    2.00    0.50
   3 -10 -11    9.20    1.10
  -3 -10  11   10.30    1.00
   3  10 -11   10.60    1.00
  -2 -10  11   23.90    1.50
   2  10 -11   22.80    1.50
   1  10 -11   26.60    1.60
   0 -10 -11    2.70    0.60
   0  10 -11    3.20    0.60
  -1 -10 -11    0.40    0.50
  -1  10 -11    0.10    0.40
  -2 -10 -11    1.60    0.60
  -2  10 -11    1.30    0.50
  -3 -10 -11    8.60    1.00
  -3  10 -11    8.40    0.90
  -4 -10 -11    2.00    0.60
   4 -10  11    1.70    0.60
  -4  10 -11    2.50    0.60
   5 -10  11    1.80    0.60
  -5  10 -11    1.40    0.60
   5 -11 -11    0.70    0.70
  -4 -11  11    0.50    0.50
   4 -11 -11    0.80    0.80
   4  11 -11    0.30    0.50
  -3 -11  11   15.30    1.20
   3  11 -11   15.60    1.20
   2  11 -11   22.50    1.50
   1  11 -11   -0.30    0.40
   0  11 -11    4.00    0.70
  -1 -11 -11    0.20    0.50
  -1  11 -11   -0.10    0.40
  -2 -11 -11    1.30    0.60
  -2  11 -11    2.10    0.50
  -3  11 -11    1.10    0.50
 -12   0  12    4.80    0.80
 -11   0  12    0.10    0.40
 -10   0  12    8.50    0.80
   9   0 -12   20.40    1.40
  -9   0  12   20.80    1.30
  -9   0  12   23.80    1.30
  -8   0  12  331.87   14.70
  -8   0  12  361.66   14.70
   8   0 -12  357.86   14.90
  -7   0  12  582.24   23.90
  -7   0  12  533.75   23.80
   7   0 -12  609.04   24.00
  -6   0  12    7.60    0.70
   6   0 -12    9.90    0.80
   5   0 -12   82.89    3.90
  -5   0  12   91.19    3.90
   4   0 -12    7.60    0.60
  -4   0  12    7.20    0.60
  -3   0  12  127.39    5.40
   3   0 -12  119.79    5.40
   2   0 -12   16.50    0.90
  -2   0  12   16.40    0.90
  -1   0  12   15.30    0.90
   1   0 -12   16.60    0.90
   0   0 -12   32.00    1.50
   0   0  12   26.90    1.50
   1   0  12   52.19    2.30
  -1   0 -12   42.70    2.20
   2   0  12  151.98    6.50
  -2   0 -12  150.78    6.50
   3   0  12 1205.68   52.39
  -3   0 -12 1334.77   52.39
   4   0  12   26.90    1.50
  -4   0 -12   26.10    1.40
  -5   0 -12   95.49    4.20
   5   0  12   94.19    4.30
  -6   0 -12   96.59    4.40
   6   0  12   98.59    4.40
  -7   0 -12   17.00    1.10
  -8   0 -12   12.90    1.00
  -9   0 -12    3.00    0.60
 -10   0 -12    4.20    0.80
 -12  -1  12    0.10    0.40
 -11  -1  12    1.80    0.50
 -11   1  12    1.80    0.60
 -10  -1  12    1.20    0.40
  10  -1 -12    0.80    0.50
 -10   1  12    0.70    0.40
  -9  -1  12    1.40    0.40
  -9  -1  12    1.80    0.40
   9  -1 -12    1.20    0.50
  -9   1  12    3.40    0.50
  -8  -1  12  149.69    6.00
   8  -1 -12  132.69    6.20
  -8  -1  12  133.09    6.00
  -8   1  12  140.49    6.00
   8   1 -12  135.09    6.10
  -8   1  12  132.99    6.00
   7  -1 -12   16.50    1.20
  -7  -1  12   17.30    1.10
  -7   1  12   19.70    1.10
   7   1 -12   17.10    1.10
  -7   1  12   16.10    1.00
  -6  -1  12  174.58    7.30
   6  -1 -12  165.18    7.40
   6   1 -12  168.18    7.20
  -6   1  12  170.68    7.30
   6   1 -12  170.88    7.30
   5  -1 -12    4.00    0.50
  -5  -1  12    4.90    0.50
  -5   1  12    5.20    0.50
   5   1 -12    5.20    0.50
   5   1 -12    5.50    0.60
  -4  -1  12    5.70    0.60
   4  -1 -12    6.40    0.60
   4   1 -12    6.10    0.40
   4   1 -12    6.10    0.50
  -4   1  12    5.80    0.50
   3  -1 -12    4.10    0.50
  -3  -1  12    3.90    0.40
  -3   1  12    3.60    0.40
   3   1 -12    4.10    0.30
   3   1 -12    4.40    0.50
  -2  -1  12   35.80    1.70
   2  -1 -12   35.60    1.70
   2   1 -12   34.40    1.70
  -2   1  12   34.90    1.70
  -1  -1  12    7.90    0.60
   1  -1 -12    8.90    0.70
  -1   1  12    8.40    0.60
   1   1 -12   10.20    0.60
   0  -1  12   89.09    4.10
   0  -1 -12   92.69    4.10
   0   1  12   93.49    4.20
   0   1 -12  100.79    4.10
   1  -1  12    4.30    0.40
  -1  -1 -12    4.10    0.40
   1   1  12    3.80    0.50
  -1   1 -12    5.20    0.50
  -2  -1 -12  392.96   16.20
   2  -1  12  409.66   16.20
   2   1  12  385.26   16.30
  -2   1 -12  363.96   16.20
  -3  -1 -12  240.48   10.40
   3  -1  12  251.77   10.50
  -3   1 -12  252.47   10.50
   3   1  12  243.98   10.50
   4  -1  12    0.80    0.30
  -4  -1 -12    1.20    0.30
  -4   1 -12    1.30    0.40
   4   1  12    0.90    0.30
  -5  -1 -12  359.06   14.70
   5  -1  12  350.06   14.70
   5   1  12  338.77   14.80
  -5   1 -12  348.87   14.70
   6  -1  12   22.50    1.40
  -6  -1 -12   26.50    1.40
  -6   1 -12   26.10    1.50
   6   1  12   24.90    1.50
  -7  -1 -12    8.30    0.80
  -7   1 -12    8.90    0.80
   7   1  12    7.90    0.80
  -8  -1 -12    1.00    0.40
  -8   1 -12    0.90    0.40
  -9  -1 -12    3.10    0.60
  -9   1 -12    4.00    0.60
 -10   1 -12    1.60    0.60
 -12  -2  12   13.60    1.20
 -11  -2  12    0.30    0.40
  11  -2 -12   -0.10    0.50
 -10  -2  12   42.40    2.30
  10  -2 -12   45.70    2.50
 -10  -2  12   45.10    2.30
  -9  -2  12   96.89    4.30
   9  -2 -12   91.79    4.50
   9   2 -12   90.99    4.30
  -8  -2  12    1.10    0.40
   8  -2 -12    0.70    0.50
   8   2 -12    1.50    0.40
   7  -2 -12    5.60    0.70
  -7  -2  12    6.70    0.70
  -7   2  12    7.20    0.60
   7   2 -12    6.80    0.60
   6  -2 -12   37.70    1.90
  -6  -2  12   30.30    1.70
   6   2 -12   34.50    1.70
  -6   2  12   33.00    1.70
   6   2 -12   33.30    1.70
  -5  -2  12  443.86   17.80
   5  -2 -12  409.56   17.80
   5   2 -12  422.76   17.60
   5   2 -12  428.96   17.70
  -5   2  12  418.16   17.70
  -4  -2  12   49.80    2.40
   4  -2 -12   45.10    2.40
   4   2 -12   52.19    2.20
   4   2 -12   54.59    2.40
  -4   2  12   47.40    2.30
  -3  -2  12   27.00    1.50
   3  -2 -12   30.00    1.50
   3   2 -12   30.10    1.30
  -3   2  12   27.10    1.50
   3   2 -12   28.20    1.40
   2  -2 -12   20.80    1.20
  -2  -2  12   22.70    1.20
  -2   2  12   23.70    1.20
   2   2 -12   24.10    1.10
   2   2 -12   23.10    1.20
  -1  -2  12   62.99    2.80
   1  -2 -12   56.59    2.80
   1   2 -12   65.59    2.80
  -1   2  12   63.59    2.90
   0  -2 -12    1.40    0.30
   0  -2  12    1.70    0.30
   0   2  12    1.20    0.30
   0   2 -12    1.60    0.30
  -1  -2 -12  343.57   14.20
   1  -2  12  369.86   14.20
  -1   2 -12  286.57   14.20
   1   2  12  358.86   14.30
   2  -2  12   -0.30    0.20
  -2  -2 -12   -0.20    0.20
   2   2  12    0.30    0.30
  -2   2 -12    0.20    0.20
   3  -2  12  240.38    9.70
  -3  -2 -12  233.08    9.60
  -3   2 -12  204.18    9.60
   3   2  12  233.68    9.70
   4  -2  12   15.00    0.90
  -4  -2 -12   14.10    0.90
  -4   2 -12   13.70    0.90
   4   2  12   13.90    1.00
   5  -2  12   32.70    1.70
  -5  -2 -12   31.60    1.70
  -5   2 -12   33.70    1.70
   5   2  12   31.90    1.80
  -6  -2 -12   22.20    1.30
  -6   2 -12   22.90    1.40
   6   2  12   22.90    1.50
  -7  -2 -12    0.00    0.30
  -7  -2 -12    0.80    0.40
  -7   2 -12    0.50    0.40
  -8  -2 -12   12.80    1.10
  -8  -2 -12   15.70    1.20
  -8   2 -12   13.70    1.10
  -9   2 -12    1.20    0.50
 -10   2 -12    2.70    0.70
 -12  -3  12    2.20    0.60
  12  -3 -12    1.80    0.70
  11  -3 -12    4.10    0.90
 -11  -3  12    3.80    0.70
  10  -3 -12   22.80    1.70
 -10  -3  12   23.00    1.50
  10   3 -12   26.70    1.60
  -9  -3  12   22.80    1.50
   9  -3 -12   26.60    1.80
   9   3 -12   26.10    1.60
  -8  -3  12   -0.30    0.30
   8  -3 -12    0.40    0.50
   8   3 -12   -0.10    0.30
  -7  -3  12   14.70    1.00
   7  -3 -12   14.20    1.10
   7   3 -12   15.90    1.00
  -6  -3  12   44.40    2.20
   6  -3 -12   43.40    2.30
  -6   3  12   42.40    2.10
   6   3 -12   44.30    2.10
  -5  -3  12    6.20    0.60
   5  -3 -12    6.30    0.70
  -5   3  12    6.60    0.60
   5   3 -12    6.00    0.50
   5   3 -12    6.10    0.60
  -4  -3  12  280.77   12.30
   4  -3 -12  280.87   12.30
   4   3 -12  299.57   12.10
   4   3 -12  302.57   12.20
  -4   3  12  289.37   12.20
  -3  -3  12   10.20    0.70
   3  -3 -12    8.00    0.80
  -3   3  12   10.20    0.70
   3   3 -12    9.30    0.60
   3   3 -12    9.20    0.60
   2  -3 -12   39.10    2.00
  -2  -3  12   40.60    1.90
   2   3 -12   39.10    1.80
   2   3 -12   40.80    1.90
  -2   3  12   40.60    2.00
  -1  -3  12   29.80    1.60
   1  -3 -12   30.70    1.60
   1   3 -12   37.50    1.60
  -1   3  12   32.60    1.70
   1   3 -12   31.40    1.50
   0  -3  12   86.19    3.80
   0  -3 -12   83.89    3.80
   0   3 -12   84.89    3.80
   0   3  12   84.19    3.80
   0   3 -12   85.19    3.60
   1  -3  12   22.90    1.20
  -1  -3 -12   20.90    1.20
  -1   3 -12   22.30    1.20
  -1   3 -12   23.90    1.10
   1   3  12   22.20    1.30
   2  -3  12    9.40    0.70
  -2  -3 -12    7.70    0.60
  -2   3 -12    8.80    0.60
  -2   3 -12    8.30    0.70
   2   3  12    8.40    0.70
  -3  -3 -12   49.99    2.40
   3  -3  12   50.29    2.30
   3   3  12   49.30    2.50
  -3   3 -12   49.30    2.40
  -4  -3 -12   98.59    4.30
   4  -3  12  103.69    4.30
  -4   3 -12   95.49    4.40
   4   3  12   91.29    4.40
  -5  -3 -12   61.59    2.90
   5   3  12   63.19    3.10
  -5   3 -12   60.99    2.90
  -6  -3 -12   32.30    1.70
  -6   3 -12   32.80    1.80
   6   3  12   31.80    1.90
  -7  -3 -12   29.30    1.70
  -7   3 -12   25.00    1.50
  -8  -3 -12    8.80    1.00
  -8   3 -12   10.70    0.90
  -9  -3 -12    6.40    0.90
  -9   3 -12    5.90    0.80
 -10   3 -12   14.10    1.30
  11  -4 -12   18.30    1.60
 -11  -4  12   17.30    1.40
  11   4 -12   18.80    1.50
 -10  -4  12    0.10    0.40
  10  -4 -12    1.30    0.70
  10   4 -12    0.90    0.50
   9  -4 -12   28.90    1.90
  -9  -4  12   29.60    1.70
   9   4 -12   29.80    1.70
  -8  -4  12   10.60    0.90
   8  -4 -12   11.70    1.10
   8   4 -12   12.10    0.90
   7  -4 -12   54.89    3.00
  -7  -4  12   63.19    2.90
   7   4 -12   58.29    2.80
  -6  -4  12    0.40    0.30
   6  -4 -12    1.20    0.40
  -6   4  12    0.90    0.30
   6   4 -12    0.90    0.30
   5  -4 -12   72.59    3.70
  -5  -4  12   75.49    3.60
  -5   4  12   78.89    3.50
   5   4 -12   83.79    3.50
  -4  -4  12   65.29    2.90
   4  -4 -12   58.89    3.00
   4   4 -12   66.09    2.80
   4   4 -12   62.19    2.80
  -4   4  12   60.09    2.90
  -3  -4  12  324.07   12.60
   3  -4 -12  295.97   12.70
  -3   4  12  297.47   12.60
   3   4 -12  274.57   12.50
   3   4 -12  299.97   12.40
   2  -4 -12   -0.10    0.20
  -2  -4  12   -0.20    0.20
   2   4 -12   -0.20    0.20
   2   4 -12   -0.10    0.20
  -2   4  12    0.10    0.20
   1  -4 -12  101.09    4.40
  -1  -4  12   97.59    4.40
   1   4 -12  107.49    4.40
   1   4 -12   90.29    4.20
  -1   4  12  102.29    4.50
   0  -4  12    7.10    0.60
   0  -4 -12    8.80    0.70
   0   4 -12    7.50    0.60
   0   4 -12    8.90    0.50
   0   4  12    8.80    0.70
   1  -4  12  225.18    9.70
  -1  -4 -12  232.28    9.70
   1   4  12  223.38    9.80
  -1   4 -12  241.38    9.60
  -1   4 -12  221.78    9.70
  -2  -4 -12    1.80    0.40
   2  -4  12    1.50    0.30
  -2   4 -12    2.00    0.30
  -2   4 -12    2.10    0.40
   2   4  12    1.80    0.40
   3  -4  12   31.50    1.60
  -3  -4 -12   32.30    1.60
   3   4  12   34.70    1.80
  -3   4 -12   31.50    1.60
  -3   4 -12   31.90    1.70
  -4  -4 -12    0.10    0.30
  -4   4 -12    0.50    0.30
   4   4  12    0.40    0.40
  -4   4 -12    0.10    0.30
  -5  -4 -12    7.20    0.70
   5   4  12    8.20    0.80
  -6  -4 -12   81.69    3.80
   6  -4  12   77.69    3.80
   7  -4  12    3.40    0.60
  -7  -4 -12    3.40    0.70
   8  -4  12    2.30    0.70
  -8  -4 -12    1.50    0.60
  -9  -4 -12   41.60    2.40
   9  -4  12   39.20    2.40
  11  -5 -12    4.40    1.00
 -11  -5  12    3.60    0.70
  11   5 -12    4.40    0.90
 -10  -5  12    0.00    0.50
  10  -5 -12   -0.10    0.50
  10   5 -12   -0.20    0.50
   9  -5 -12    4.00    0.80
  -9  -5  12    5.20    0.80
   9   5 -12    5.70    0.80
  -8  -5  12    0.80    0.40
   8  -5 -12    0.80    0.50
   8   5 -12    0.10    0.40
  -7  -5  12    0.40    0.40
   7  -5 -12    0.50    0.40
   7   5 -12    0.40    0.30
  -6  -5  12    1.10    0.40
   6  -5 -12    1.10    0.50
   6   5 -12    0.90    0.30
  -5  -5  12    7.60    0.70
   5  -5 -12    7.90    0.80
  -5   5  12    7.10    0.60
   5   5 -12    7.20    0.60
  -4  -5  12   18.20    1.20
   4  -5 -12   18.20    1.20
  -4   5  12   17.90    1.10
   4   5 -12   19.20    1.00
   3  -5 -12   38.70    2.00
  -3  -5  12   37.80    1.90
   3   5 -12   37.60    1.80
   3   5 -12   37.40    1.80
  -3   5  12   37.10    1.90
  -2  -5  12  224.08    9.40
   2  -5 -12  230.68    9.50
   2   5 -12  227.08    9.20
  -2   5  12  217.98    9.40
   2   5 -12  198.48    9.20
  -1  -5  12   68.29    3.10
   1  -5 -12   68.89    3.20
  -1   5  12   69.29    3.20
   1   5 -12   68.59    3.00
   1   5 -12   66.79    3.10
   0  -5 -12   56.29    2.50
   0  -5  12   50.59    2.40
   0   5  12   48.90    2.50
   0   5 -12   46.40    2.30
   0   5 -12   52.79    2.40
   1  -5  12   16.20    1.00
  -1  -5 -12   17.80    1.10
  -1   5 -12   16.30    1.00
  -1   5 -12   17.10    1.00
   1   5  12   17.10    1.10
  -2  -5 -12    7.50    0.70
   2  -5  12    7.10    0.60
   2   5  12    6.60    0.70
  -2   5 -12    6.80    0.60
  -2   5 -12    6.60    0.60
  -3  -5 -12    1.10    0.30
   3   5  12    1.10    0.40
  -3   5 -12    1.00    0.30
  -3   5 -12    1.00    0.40
  -4  -5 -12    4.80    0.60
   4  -5  12    5.00    0.60
  -4   5 -12    5.30    0.60
   4   5  12    6.00    0.70
   5  -5  12   69.79    3.30
  -5  -5 -12   66.89    3.30
  -5   5 -12   66.09    3.20
  -6  -5 -12   13.00    1.10
   6  -5  12   11.80    1.00
  -7  -5 -12   57.29    3.00
   7  -5  12   53.49    2.90
  -8  -5 -12   98.39    4.60
   8  -5  12   92.69    4.60
  -9  -5 -12   33.20    2.10
   9  -5  12   32.10    2.10
  10  -6 -12    8.20    1.20
 -10  -6  12    8.80    1.00
  10   6 -12    9.60    1.00
   9  -6 -12    1.70    0.70
  -9  -6  12    1.40    0.50
   9   6 -12    1.70    0.50
  -8  -6  12   30.60    1.80
   8  -6 -12   28.30    1.90
   8   6 -12   26.80    1.70
   7  -6 -12   22.60    1.60
  -7  -6  12   25.30    1.50
   7   6 -12   22.70    1.40
   6  -6 -12   61.79    3.20
  -6  -6  12   63.69    3.10
   6   6 -12   62.99    3.00
  -5  -6  12   61.99    3.10
   5  -6 -12   68.69    3.40
   5   6 -12   67.79    3.10
   4  -6 -12   21.90    1.40
  -4  -6  12   20.70    1.30
  -4   6  12   21.80    1.30
   4   6 -12   21.80    1.20
   3  -6 -12   56.49    2.90
  -3   6  12   58.99    2.80
   3   6 -12   59.79    2.70
   2  -6 -12    1.80    0.50
  -2  -6  12    1.70    0.40
   2   6 -12    2.10    0.30
  -2   6  12    1.70    0.40
   1  -6 -12  216.28    9.00
  -1  -6  12  202.28    8.90
  -1   6  12  209.48    9.00
   1   6 -12  211.58    8.80
   1   6 -12  204.08    8.80
   0  -6 -12    7.80    0.70
   0  -6  12    7.50    0.60
   0   6 -12    7.20    0.60
   0   6 -12    6.40    0.60
   0   6  12    7.90    0.80
   1  -6  12   74.49    3.50
  -1  -6 -12   76.69    3.50
  -1   6 -12   74.89    3.40
  -1   6 -12   75.59    3.50
   1   6  12   82.59    3.70
  -2  -6 -12   -0.10    0.30
   2  -6  12    0.30    0.20
  -2   6 -12   -0.20    0.20
   2   6  12   -0.30    0.30
  -2   6 -12    0.10    0.30
  -3  -6 -12    1.00    0.30
   3   6  12    0.10    0.40
  -3   6 -12    1.30    0.40
  -3   6 -12    0.80    0.30
   4  -6  12   19.50    1.30
  -4  -6 -12   20.90    1.40
  -4   6 -12   19.20    1.20
  -5  -6 -12    6.90    0.80
   5  -6  12    6.50    0.80
  -5   6 -12    7.10    0.80
   6  -6  12   14.90    1.20
  -6  -6 -12   14.30    1.20
  -7  -6 -12  109.59    5.00
   7  -6  12  101.29    4.90
  -8  -6 -12   17.30    1.40
   8  -6  12   14.70    1.30
  10   7 -12   16.40    1.40
   9  -7 -12   14.80    1.50
  -9  -7  12   17.90    1.30
   9   7 -12   16.40    1.30
  -8  -7  12   -0.20    0.40
   8  -7 -12   -0.40    0.60
   8   7 -12    0.20    0.40
   7  -7 -12   42.60    2.60
  -7  -7  12   46.90    2.40
   7   7 -12   44.80    2.30
   6  -7 -12    4.30    0.80
  -6  -7  12    5.10    0.70
   6   7 -12    5.00    0.60
   5  -7 -12    1.00    0.50
  -5  -7  12    0.60    0.40
   5   7 -12    1.10    0.40
   4  -7 -12    0.60    0.50
  -4  -7  12   -0.10    0.30
   4   7 -12    0.60    0.30
   3  -7 -12    3.90    0.60
  -3  -7  12    4.20    0.60
  -3   7  12    3.60    0.50
   3   7 -12    3.50    0.50
  -2  -7  12    4.10    0.60
   2  -7 -12    4.70    0.70
  -2   7  12    4.40    0.60
   2   7 -12    4.10    0.50
  -1  -7  12  157.48    6.80
   1  -7 -12  155.88    6.90
   1   7 -12  154.28    6.70
  -1   7  12  156.18    6.90
   0  -7 -12   12.90    0.90
   0  -7  12   11.60    0.80
   0   7 -12    9.80    0.80
   0   7 -12   10.50    0.80
   0   7  12    9.60    0.90
  -1  -7 -12   11.60    0.90
   1  -7  12   11.10    0.80
   1   7  12   11.20    1.00
  -1   7 -12   12.20    0.90
  -1   7 -12   11.50    0.80
  -2  -7 -12    0.20    0.40
  -2   7 -12    0.60    0.40
  -2   7 -12    0.10    0.30
  -3  -7 -12   85.69    4.10
  -3   7 -12   87.39    4.00
   4  -7  12   47.20    2.40
  -4  -7 -12   48.00    2.50
  -4   7 -12   44.60    2.30
  -5  -7 -12    0.40    0.50
   5  -7  12    0.30    0.40
  -5   7 -12    0.60    0.40
  -6  -7 -12   48.30    2.80
   6  -7  12   54.29    2.80
  -7  -7 -12   19.50    1.60
   7  -7  12   19.50    1.50
   9   8 -12    0.30    0.50
  -8  -8  12    8.90    1.00
   8  -8 -12    8.10    1.20
   8   8 -12    7.80    0.90
   7  -8 -12    0.30    0.60
  -7  -8  12   -0.20    0.40
   7   8 -12    0.40    0.50
   6  -8 -12    9.70    1.20
  -6  -8  12    7.90    0.90
   6   8 -12    8.50    0.90
   5  -8 -12   15.30    1.40
  -5  -8  12   15.40    1.20
   5   8 -12   14.80    1.10
  -4  -8  12    2.50    0.60
   4  -8 -12    2.50    0.60
   4   8 -12    2.40    0.50
  -3  -8  12   28.90    1.70
   3  -8 -12   29.30    1.80
   3   8 -12   28.40    1.50
  -2  -8  12    0.80    0.40
   2  -8 -12    0.80    0.50
   2   8 -12    1.30    0.40
  -2   8  12    0.60    0.40
  -1  -8  12    1.70    0.40
   1  -8 -12    1.90    0.50
   1   8 -12    1.60    0.40
  -1   8  12    1.10    0.40
   0  -8 -12    3.40    0.60
   0  -8 -12    3.10    0.60
   0  -8  12    3.80    0.50
   0   8 -12    3.20    0.50
  -1  -8 -12    7.20    0.80
  -1   8 -12    6.70    0.70
  -1   8 -12    5.50    0.60
  -2  -8 -12   30.40    1.80
  -2   8 -12   28.90    1.60
  -2   8 -12   29.40    1.60
  -3  -8 -12    4.50    0.70
  -3   8 -12    5.80    0.70
  -4  -8 -12    8.40    1.00
   4  -8  12    7.20    0.80
  -4   8 -12    7.40    0.80
   5  -8  12   40.40    2.20
  -5  -8 -12   38.70    2.30
  -5   8 -12   36.60    2.10
   6  -8  12   -0.20    0.50
  -6  -8 -12    0.00    0.50
   8   9 -12    6.40    0.90
   7  -9 -12   12.70    1.40
  -7  -9  12   12.00    1.10
   7   9 -12    9.00    1.00
  -6  -9  12   -0.50    0.40
   6  -9 -12   -0.20    0.60
   6   9 -12   -0.70    0.40
  -5  -9  12   26.80    1.80
   5  -9 -12   27.70    2.00
   5   9 -12   30.60    1.70
   4  -9 -12    9.40    1.10
  -4  -9  12    8.10    0.90
   4   9 -12    9.20    0.80
  -3  -9  12   10.20    1.00
   3  -9 -12   11.20    1.10
   3   9 -12   10.90    0.90
  -2  -9  12    4.00    0.60
   2  -9 -12    4.10    0.70
   2   9 -12    3.90    0.60
   1  -9 -12    9.70    0.90
  -1  -9  12    9.40    0.90
   1  -9 -12   10.20    1.00
   1   9 -12    8.90    0.80
   0  -9 -12    2.80    0.60
   0   9 -12    2.50    0.50
  -1  -9 -12    0.80    0.40
  -1   9 -12    0.20    0.40
  -2  -9 -12   -0.40    0.40
  -2   9 -12   -0.20    0.40
  -3  -9 -12    7.40    1.00
  -3   9 -12    6.40    0.80
   4  -9  12   13.20    1.20
  -4  -9 -12   12.00    1.20
  -4   9 -12   13.70    1.10
   5  -9  12   22.30    1.60
  -5  -9 -12   22.80    1.60
  -5   9 -12   23.50    1.70
   6  -9  12   12.00    1.30
   6 -10 -12    1.90    0.80
   6  10 -12    0.30    0.50
  -5 -10  12    0.70    0.50
   5 -10 -12    0.70    0.70
   5  10 -12    0.20    0.50
   4 -10 -12   17.70    1.50
  -4 -10  12   17.50    1.40
   4  10 -12   19.00    1.30
  -3 -10  12   -0.30    0.40
   3 -10 -12    0.60    0.50
   3  10 -12    0.50    0.40
  -2 -10  12    0.80    0.50
   2  10 -12    0.50    0.40
   1  10 -12    6.10    0.70
   0 -10 -12   14.90    1.20
   0  10 -12   13.80    1.10
  -1 -10 -12    2.60    0.70
  -1  10 -12    1.90    0.50
  -2 -10 -12   -0.50    0.40
  -2  10 -12    0.00    0.40
  -3 -10 -12    3.30    0.80
  -3  10 -12    3.60    0.70
   4 -10  12    1.30    0.60
  -4  10 -12    1.10    0.50
   5 -10  12   -0.10    0.60
  -4 -11  12   -0.10    0.80
   4  11 -12   -0.30    0.50
  -3 -11  12   14.00    1.20
   3  11 -12   13.80    1.10
   2  11 -12    0.90    0.50
   1  11 -12    1.50    0.50
   0  11 -12    0.30    0.50
  -1 -11 -12    0.80    0.50
  -1  11 -12    0.60    0.40
  -2 -11 -12    0.10    0.60
  -2  11 -12    0.70    0.50
  -3  11 -12    0.60    0.60
  -9   0  13   -0.40    0.30
   9   0 -13   -0.30    0.40
   8   0 -13    0.40    0.40
  -8   0  13    0.00    0.30
  -7   0  13    0.40    0.40
   7   0 -13    0.80    0.40
  -6   0  13    0.10    0.30
   6   0 -13    0.00    0.30
   5   0 -13    0.60    0.30
  -5   0  13   -0.20    0.20
  -4   0  13    0.00    0.20
   4   0 -13    0.10    0.30
   3   0 -13    0.00    0.20
  -3   0  13    0.20    0.20
  -2   0  13   -0.30    0.20
   2   0 -13    0.10    0.20
  -1   0  13    2.70    0.40
   0   0  13    0.00    0.20
   0   0 -13    0.00    0.20
  -1   0 -13    0.40    0.20
   1   0  13    0.20    0.20
   2   0  13    0.20    0.30
  -2   0 -13    0.40    0.30
   3   0  13    0.30    0.30
  -3   0 -13    0.40    0.30
   4   0  13    0.10    0.30
  -4   0 -13    0.30    0.40
   5   0  13    0.40    0.40
  -5   0 -13    0.20    0.30
  -6   0 -13    0.10    0.30
   6   0  13    0.00    0.30
  -7   0 -13    0.00    0.30
  -8   0 -13    0.20    0.40
  -9   0 -13    0.10    0.30
  10  -1 -13   13.40    1.20
   9  -1 -13    0.00    0.40
  -9  -1  13   -0.10    0.30
  -8  -1  13   48.20    2.40
   8  -1 -13   49.30    2.60
   8   1 -13   46.80    2.60
  -8   1  13   49.00    2.40
   7  -1 -13    6.50    0.80
  -7  -1  13    6.20    0.70
   7   1 -13    6.50    0.70
  -7   1  13    7.00    0.70
  -6  -1  13  281.27   11.70
   6  -1 -13  262.97   11.80
   6   1 -13  278.87   11.80
  -6   1  13  284.87   11.70
   5  -1 -13  332.47   13.70
  -5  -1  13  301.17   13.60
   5   1 -13  324.37   13.60
  -5   1  13  335.37   13.60
   4  -1 -13   62.79    2.90
  -4  -1  13   64.19    2.90
  -4   1  13   63.19    2.90
   4   1 -13   57.19    2.80
  -3  -1  13  175.08    7.40
   3  -1 -13  145.39    7.40
  -3   1  13  175.48    7.40
   3   1 -13  192.48    7.40
  -2  -1  13   48.40    2.30
   2  -1 -13   49.00    2.40
   2   1 -13   49.60    2.30
  -2   1  13   50.69    2.30
   1  -1 -13  111.29    5.00
  -1  -1  13  111.29    5.00
  -1   1  13  118.39    5.00
   1   1 -13  117.79    5.00
   0  -1 -13    1.20    0.30
   0  -1  13    0.80    0.30
   0   1  13    1.20    0.30
   0   1 -13    0.60    0.20
   1  -1  13  377.56   15.50
  -1  -1 -13  364.66   15.50
   1   1  13  393.46   15.60
  -1   1 -13  347.67   15.50
   2  -1  13   12.70    0.90
  -2  -1 -13   13.40    0.90
  -2   1 -13   15.10    0.90
   2   1  13   13.80    0.90
   3  -1  13    1.90    0.40
  -3  -1 -13    1.20    0.30
  -3   1 -13    1.10    0.30
   3   1  13    1.10    0.40
  -4  -1 -13  217.38    9.40
   4  -1  13  220.98    9.40
  -4   1 -13  231.38    9.40
   4   1  13  213.98    9.50
   5  -1  13  149.59    6.50
  -5  -1 -13  146.09    6.50
   5   1  13  144.49    6.60
  -5   1 -13  156.88    6.50
  -6  -1 -13    2.70    0.50
   6   1  13    3.60    0.60
  -6   1 -13    3.70    0.50
  -7  -1 -13    5.70    0.70
  -7   1 -13    5.70    0.70
   7   1  13    6.20    0.80
  -8  -1 -13   21.00    1.30
  -8   1 -13   21.30    1.40
  -9  -1 -13   -0.40    0.60
  -9   1 -13    0.20    0.40
 -10   1 -13   -0.10    0.50
  11  -2 -13    3.20    0.80
  10  -2 -13   41.20    2.40
 -10  -2  13   41.10    2.20
  -9  -2  13   83.99    3.90
   9  -2 -13   85.99    4.20
   8  -2 -13    6.70    0.80
  -8  -2  13    7.90    0.70
   8   2 -13    6.70    0.70
   7  -2 -13    2.60    0.50
  -7  -2  13    1.60    0.40
  -7   2  13    2.20    0.40
   7   2 -13    1.80    0.40
  -6  -2  13   11.40    0.90
   6  -2 -13   12.70    1.00
   6   2 -13   11.20    0.80
   6   2 -13   11.20    0.90
  -6   2  13   11.00    0.80
  -5  -2  13   25.90    1.50
   5  -2 -13   27.30    1.50
   5   2 -13   24.40    1.40
  -5   2  13   27.20    1.40
  -4  -2  13    3.60    0.50
   4  -2 -13    3.00    0.50
  -4   2  13    2.50    0.40
   4   2 -13    3.80    0.50
  -3  -2  13   39.10    1.90
   3  -2 -13   35.40    1.90
  -3   2  13   38.70    1.90
   3   2 -13   39.10    1.90
   2  -2 -13    6.10    0.60
  -2  -2  13    6.80    0.60
   2   2 -13    6.90    0.60
  -2   2  13    7.20    0.60
   1  -2 -13   11.90    0.80
  -1  -2  13   13.00    0.80
  -1   2  13   12.80    0.90
   1   2 -13   13.50    0.80
   0  -2  13  103.79    4.70
   0  -2 -13  104.99    4.70
   0   2 -13  109.09    4.70
   0   2  13  107.59    4.70
  -1  -2 -13  253.77   10.50
   1  -2  13  249.58   10.50
  -1   2 -13  233.68   10.50
   1   2  13  258.97   10.60
   2  -2  13    0.20    0.30
  -2  -2 -13    0.20    0.30
  -2   2 -13    0.60    0.30
   2   2  13    0.20    0.30
  -3  -2 -13   95.69    4.20
   3  -2  13   99.89    4.20
  -3   2 -13   85.19    4.10
   3   2  13   92.19    4.20
   4  -2  13  171.78    7.30
  -4  -2 -13  168.88    7.30
  -4   2 -13  163.78    7.30
   4   2  13  169.58    7.40
   5  -2  13    0.20    0.30
  -5  -2 -13    0.90    0.30
   5   2  13    0.60    0.40
  -5   2 -13    0.70    0.30
  -6  -2 -13    0.70    0.40
   6   2  13    0.40    0.40
  -6   2 -13    1.20    0.40
  -7  -2 -13    0.50    0.30
  -7   2 -13    0.40    0.40
   7   2  13    0.60    0.40
  -8  -2 -13    1.40    0.50
  -8   2 -13    2.30    0.50
  -9   2 -13   -0.20    0.40
 -10   2 -13    5.70    0.90
  12  -3 -13    2.60    0.90
  11  -3 -13   -0.10    0.60
 -11  -3  13    1.00    0.50
 -10  -3  13   71.39    3.30
  10  -3 -13   57.69    3.40
  10   3 -13   67.09    3.30
  -9  -3  13    1.00    0.50
   9  -3 -13    0.80    0.50
   9   3 -13    1.20    0.50
   8  -3 -13    6.90    0.90
  -8  -3  13    8.20    0.80
   8   3 -13    7.60    0.80
  -7  -3  13    0.90    0.40
   7  -3 -13    1.20    0.50
   7   3 -13    0.60    0.30
   6  -3 -13    5.70    0.80
  -6  -3  13    6.50    0.70
  -6   3  13    4.80    0.50
   6   3 -13    5.60    0.50
   5  -3 -13   52.99    2.70
  -5  -3  13   55.39    2.70
  -5   3  13   56.89    2.60
   5   3 -13   57.79    2.60
   5   3 -13   52.59    2.50
   4  -3 -13   38.20    2.00
  -4  -3  13   37.70    1.90
   4   3 -13   38.90    1.90
  -4   3  13   37.20    1.90
   3  -3 -13  436.86   19.40
  -3  -3  13  436.86   19.40
  -3   3  13  451.25   19.40
   3   3 -13  532.15   19.40
   2  -3 -13   35.40    1.80
  -2  -3  13   32.80    1.80
   2   3 -13   37.60    1.70
  -2   3  13   34.60    1.80
   1  -3 -13  358.76   14.90
  -1  -3  13  350.36   14.80
  -1   3  13  351.56   14.90
   1   3 -13  353.76   14.80
   0  -3 -13  221.98    9.70
   0  -3  13  230.58    9.70
   0   3 -13  228.38    9.70
   0   3  13  232.18    9.80
   1  -3  13  139.19    6.10
  -1  -3 -13  142.79    6.10
  -1   3 -13  143.69    6.10
   1   3  13  139.69    6.20
   2  -3  13  317.47   12.90
  -2  -3 -13  307.17   13.00
  -2   3 -13  295.77   12.90
   2   3  13  311.17   13.10
  -3  -3 -13   73.39    3.20
   3  -3  13   66.89    3.20
   3   3  13   70.19    3.30
  -3   3 -13   67.19    3.20
   4  -3  13    0.30    0.30
  -4  -3 -13    0.30    0.30
   4   3  13    0.70    0.40
  -4   3 -13    0.40    0.30
  -5  -3 -13   72.79    3.30
  -5   3 -13   69.79    3.30
   5   3  13   70.19    3.40
  -6  -3 -13   21.50    1.30
   6   3  13   23.80    1.50
  -6   3 -13   22.80    1.40
  -7  -3 -13   53.99    2.80
  -7   3 -13   51.89    2.70
  -8  -3 -13    3.10    0.70
  -8   3 -13    3.70    0.70
  -9   3 -13   32.60    1.90
  11  -4 -13   60.99    3.40
 -11  -4  13   57.09    3.00
  11   4 -13   57.99    3.20
  10  -4 -13    5.50    1.00
 -10  -4  13    5.60    0.80
  10   4 -13    4.70    0.80
   9  -4 -13    2.80    0.70
  -9  -4  13    2.10    0.50
   9   4 -13    1.30    0.50
  -8  -4  13   17.10    1.20
   8  -4 -13   19.40    1.40
   8   4 -13   18.10    1.20
  -7  -4  13    1.50    0.40
   7  -4 -13    0.90    0.50
   7   4 -13    0.60    0.30
   6  -4 -13   11.30    1.00
  -6  -4  13   10.80    0.90
  -6   4  13   10.70    0.80
   6   4 -13   11.30    0.80
   5  -4 -13   55.99    2.80
  -5  -4  13   55.39    2.70
   5   4 -13   59.79    2.60
  -5   4  13   56.29    2.70
   4  -4 -13    7.90    0.80
  -4  -4  13    9.10    0.70
  -4   4  13    8.30    0.70
   4   4 -13    7.30    0.60
   4   4 -13    9.30    0.60
  -3  -4  13    6.20    0.70
   3  -4 -13    5.50    0.70
   3   4 -13    6.40    0.60
  -3   4  13    6.20    0.60
   3   4 -13    6.50    0.60
  -2  -4  13   26.30    1.40
   2  -4 -13   26.00    1.50
  -2   4  13   27.60    1.50
   2   4 -13   24.10    1.30
  -1  -4  13  604.24   24.60
   1  -4 -13  590.24   24.60
  -1   4  13  618.04   24.70
   1   4 -13  551.74   24.50
   0  -4 -13    0.50    0.30
   0  -4  13    0.60    0.30
   0   4 -13    0.80    0.30
   0   4  13    0.80    0.30
   1  -4  13    0.60    0.30
  -1  -4 -13    0.20    0.30
  -1   4 -13    0.40    0.30
   1   4  13    0.20    0.30
  -2  -4 -13   28.90    1.60
   2  -4  13   29.20    1.50
   2   4  13   30.10    1.70
  -2   4 -13   31.60    1.60
  -3  -4 -13    5.40    0.60
   3  -4  13    7.10    0.60
   3   4  13    7.10    0.80
  -3   4 -13    7.00    0.70
  -4  -4 -13    1.60    0.40
  -4   4 -13    1.40    0.40
   4   4  13    1.70    0.40
  -5  -4 -13   64.89    3.10
   5   4  13   68.99    3.30
  -5   4 -13   64.49    3.20
  -6  -4 -13    7.00    0.90
  -6   4 -13    8.20    0.90
  -7  -4 -13    6.20    0.90
  -7   4 -13    4.10    0.70
  -8  -4 -13    0.60    0.50
  -8   4 -13   -0.10    0.40
  -9  -4 -13   14.00    1.30
  -9   4 -13   13.40    1.20
 -11  -5  13   16.10    1.40
  11   5 -13   19.80    1.60
  10  -5 -13    2.70    0.80
 -10  -5  13    1.40    0.60
  10   5 -13    2.10    0.70
  -9  -5  13   20.90    1.50
   9  -5 -13   24.20    1.80
   9   5 -13   22.20    1.50
  -8  -5  13   29.50    1.70
   8  -5 -13   29.50    1.90
   8   5 -13   29.10    1.70
  -7  -5  13    1.60    0.50
   7  -5 -13    1.70    0.60
   7   5 -13    1.40    0.40
  -6  -5  13    2.70    0.50
   6  -5 -13    2.70    0.60
   6   5 -13    2.90    0.50
   5  -5 -13   33.20    1.90
  -5  -5  13   32.30    1.80
  -5   5  13   32.50    1.70
   5   5 -13   32.00    1.60
   4  -5 -13   24.60    1.60
  -4  -5  13   25.50    1.50
  -4   5  13   24.10    1.40
   4   5 -13   26.10    1.30
  -3  -5  13   24.80    1.30
   3  -5 -13   23.00    1.40
  -3   5  13   19.30    1.20
   3   5 -13   21.10    1.10
   3   5 -13   21.90    1.20
   2  -5 -13    7.90    0.80
  -2  -5  13    8.10    0.70
   2   5 -13    8.10    0.70
  -2   5  13    7.20    0.70
   2   5 -13    7.90    0.60
  -1  -5  13    9.90    0.80
  -1   5  13    9.60    0.80
   1   5 -13    8.60    0.80
   1   5 -13   10.10    0.70
   0  -5  13  145.69    6.80
   0  -5 -13  152.78    6.80
   0   5 -13  163.68    6.80
   0   5  13  168.08    6.90
   1  -5  13  208.38    9.30
  -1  -5 -13  221.98    9.40
  -1   5 -13  226.88    9.30
   1   5  13  220.28    9.50
   2  -5  13  184.48    7.90
  -2  -5 -13  176.98    7.90
  -2   5 -13  196.88    7.90
   2   5  13  175.78    8.00
  -3  -5 -13    0.70    0.30
  -3   5 -13    1.10    0.40
   3   5  13    1.50    0.50
  -4  -5 -13   23.50    1.40
  -4   5 -13   25.00    1.50
   4   5  13   23.20    1.50
  -5  -5 -13    2.60    0.60
  -5   5 -13    1.90    0.50
  -6  -5 -13    0.00    0.40
  -6   5 -13    0.10    0.40
  -7  -5 -13    6.70    0.90
   7  -5  13    4.10    0.70
  -8  -5 -13    7.70    1.00
   8  -5  13    6.70    0.90
  -9  -5 -13   11.40    1.20
  10  -6 -13    1.40    1.10
 -10  -6  13    0.60    0.60
  10   6 -13    0.30    0.50
   9  -6 -13    7.00    1.10
  -9  -6  13    7.70    0.90
   9   6 -13    7.50    0.90
   8  -6 -13    3.00    0.70
  -8  -6  13    2.60    0.60
   8   6 -13    3.00    0.60
   7  -6 -13   38.10    2.30
  -7  -6  13   40.70    2.20
   7   6 -13   39.20    2.10
  -6  -6  13    3.00    0.60
   6  -6 -13    3.70    0.70
   6   6 -13    2.40    0.50
   5  -6 -13   12.20    1.10
  -5  -6  13   10.20    1.00
   5   6 -13   13.50    0.90
  -4  -6  13   -0.10    0.30
   4  -6 -13    0.00    0.40
  -4   6  13    0.00    0.30
   4   6 -13   -0.30    0.30
  -3  -6  13   77.99    3.70
   3  -6 -13   83.29    3.80
  -3   6  13   82.69    3.70
   3   6 -13   77.39    3.60
  -2  -6  13    4.00    0.60
   2  -6 -13    3.90    0.60
  -2   6  13    3.70    0.60
   2   6 -13    3.90    0.40
  -1  -6  13   40.00    2.10
   1  -6 -13   45.60    2.20
   1   6 -13   36.10    2.00
  -1   6  13   42.30    2.20
   1   6 -13   40.40    1.90
   0  -6  13   19.10    1.10
   0  -6 -13   20.00    1.20
   0   6  13   17.50    1.20
   0   6 -13   18.80    1.10
   0   6 -13   17.30    1.10
  -1  -6 -13    7.10    0.70
   1  -6  13    7.70    0.70
   1   6  13    9.10    0.90
  -1   6 -13    7.90    0.70
   2  -6  13    0.20    0.40
  -2  -6 -13    0.60    0.30
   2   6  13    0.10    0.30
  -2   6 -13    0.20    0.30
  -3  -6 -13   26.40    1.50
  -3   6 -13   24.90    1.50
   3   6  13   24.70    1.60
  -4  -6 -13   31.70    1.90
  -4   6 -13   33.10    1.80
  -5  -6 -13    5.80    0.80
  -5   6 -13    5.20    0.70
   6  -6  13   -0.20    0.50
  -6  -6 -13    0.40    0.50
  -7  -6 -13    9.70    1.10
   7  -6  13    8.40    1.00
   8  -6  13   10.30    1.70
  -8  -6 -13    8.60    1.10
  10   7 -13   -0.60    0.40
  -9  -7  13    5.70    0.90
   9  -7 -13    4.90    1.00
   9   7 -13    6.00    0.80
  -8  -7  13    0.50    0.50
   8  -7 -13    0.00    0.60
   8   7 -13    0.30    0.50
   7  -7 -13   -0.30    0.50
  -7  -7  13    0.40    0.40
   7   7 -13   -0.20    0.40
   6  -7 -13   40.90    2.40
  -6  -7  13   39.20    2.20
   6   7 -13   39.10    2.10
  -5  -7  13    1.20    0.50
   5  -7 -13   -0.20    0.50
   5   7 -13    0.80    0.40
   4  -7 -13   24.10    1.60
  -4  -7  13   23.60    1.50
   4   7 -13   27.30    1.40
   3  -7 -13    0.00    0.40
  -3  -7  13    0.20    0.40
   3   7 -13    0.00    0.30
  -3   7  13    0.20    0.40
  -2  -7  13    8.50    0.80
   2  -7 -13    8.60    0.90
   2   7 -13    9.10    0.70
  -2   7  13    8.50    0.80
  -1  -7  13   22.20    1.30
   1  -7 -13   20.40    1.40
   1   7 -13   24.10    1.30
  -1   7  13   21.70    1.40
   0  -7  13    5.60    0.60
   0  -7 -13    5.60    0.70
   0   7  13    5.30    0.70
   0   7 -13    5.30    0.60
   0   7 -13    6.40    0.60
  -1  -7 -13   27.10    1.60
   1  -7  13   28.80    1.50
   1   7  13   27.80    1.70
  -1   7 -13   27.50    1.70
  -1   7 -13   26.00    1.50
  -2  -7 -13    2.90    0.80
   2   7  13    3.90    0.70
  -2   7 -13    4.60    0.60
  -3  -7 -13    0.00    0.30
  -3   7 -13    0.80    0.40
  -4  -7 -13   30.90    1.90
  -4   7 -13   28.40    1.70
   5  -7  13    3.60    0.60
  -5  -7 -13    5.30    0.80
   6  -7  13    6.60    0.90
  -6  -7 -13    6.10    0.90
  -7  -7 -13   46.00    2.70
   7  -7  13   48.10    2.70
   9   8 -13   14.90    1.30
   8  -8 -13   23.70    1.90
  -8  -8  13   23.10    1.80
   8   8 -13   21.70    1.50
  -7  -8  13    9.20    1.00
   7  -8 -13    9.70    1.30
   7   8 -13    8.10    0.90
   6  -8 -13   11.10    1.30
  -6  -8  13   11.00    1.00
   6   8 -13   10.10    0.90
   5  -8 -13   15.90    1.30
  -5  -8  13   13.80    1.10
   5   8 -13   12.90    1.00
  -4  -8  13    0.60    0.40
   4  -8 -13    0.30    0.50
   4   8 -13    0.60    0.40
   3  -8 -13   31.80    2.00
  -3  -8  13   32.10    1.80
   3   8 -13   31.30    1.70
  -2  -8  13    9.10    0.90
   2  -8 -13   10.30    1.00
  -2   8  13    8.60    0.90
   2   8 -13    7.80    0.70
  -1  -8  13    5.60    0.70
   1  -8 -13    7.60    0.90
   1   8 -13    6.60    0.70
  -1   8  13    5.40    0.80
   0  -8  13    7.80    0.80
   0  -8 -13    8.00    0.90
   0   8 -13    9.10    0.80
   0   8  13    8.60    0.90
  -1  -8 -13   14.00    1.10
  -1   8 -13   13.00    1.00
  -1   8 -13   13.60    1.00
  -2  -8 -13   26.50    1.70
  -2   8 -13   25.10    1.50
  -3  -8 -13    2.00    0.60
  -3   8 -13    1.20    0.50
  -4  -8 -13    0.00    0.40
  -4   8 -13    0.60    0.40
  -5  -8 -13   28.50    1.90
   5  -8  13   30.30    1.90
  -6  -8 -13    7.70    1.00
   6  -8  13    6.90    0.90
   7  -9 -13   -0.40    0.70
   7   9 -13   -0.80    0.40
   6  -9 -13   -0.30    0.50
  -6  -9  13    0.00    0.40
   6   9 -13   -0.40    0.40
   5  -9 -13   -0.30    0.50
  -5  -9  13   -0.10    0.50
   5   9 -13    0.10    0.40
   4  -9 -13    2.20    0.70
  -4  -9  13    2.10    0.60
   4   9 -13    1.80    0.50
   3  -9 -13   33.30    2.20
  -3  -9  13   36.00    2.00
   3   9 -13   38.00    1.90
   2  -9 -13    6.30    0.80
  -2  -9  13    4.70    0.70
   2   9 -13    5.10    0.60
   1  -9 -13    9.90    1.00
  -1  -9  13    9.40    0.90
   1  -9 -13    9.50    0.90
   1   9 -13    7.60    0.80
   0  -9 -13   12.50    1.10
   0   9 -13   11.20    0.90
  -1  -9 -13    3.50    0.70
  -1   9 -13    4.00    0.70
  -2  -9 -13    0.60    0.50
  -3  -9 -13    0.90    0.60
  -3   9 -13    1.90    0.50
  -4  -9 -13   19.60    1.50
  -4   9 -13   21.40    1.50
   6  10 -13    1.80    0.60
  -5 -10  13    6.00    0.80
   5 -10 -13    6.50    1.10
   5  10 -13    6.60    0.80
  -4 -10  13    1.50    0.60
   4 -10 -13    1.50    0.70
   4  10 -13    2.00    0.60
  -3 -10  13   10.00    1.00
   3 -10 -13   10.80    1.20
   3  10 -13   11.00    1.00
  -2 -10  13    0.50    0.40
   2  10 -13    1.10    0.50
   1  10 -13   10.90    1.00
   0 -10 -13   19.20    1.40
   0  10 -13   18.50    1.30
  -1 -10 -13    1.40    0.60
  -2 -10 -13    0.40    0.50
  -3 -10 -13    6.90    1.00
  -3 -11  13    3.10    0.70
   3  11 -13    3.70    0.70
   2  11 -13   10.20    1.00
   1  11 -13    0.00    0.50
  -1 -11 -13    0.30    0.50
   9   0 -14    1.60    0.50
  -9   0  14    1.90    0.40
   8   0 -14    0.70    0.40
  -8   0  14    0.90    0.40
  -7   0  14   48.60    2.50
   7   0 -14   53.69    2.60
   6   0 -14  240.78   10.40
  -6   0  14  243.98   10.30
  -5   0  14  263.27   11.10
   5   0 -14  261.37   11.20
  -4   0  14   22.50    1.30
   4   0 -14   22.00    1.30
   3   0 -14    0.00    0.20
  -3   0  14    0.20    0.20
   2   0 -14   60.19    2.80
  -2   0  14   57.19    2.70
   1   0 -14   41.90    2.00
  -1   0  14   41.20    2.00
   0   0 -14    5.80    0.60
   0   0  14    5.80    0.60
  -1   0 -14  312.57   13.80
   1   0  14  343.37   13.80
   2   0  14   23.30    1.40
  -2   0 -14   25.60    1.40
  -3   0 -14  125.69    5.40
   3   0  14  117.39    5.40
  -4   0 -14    1.20    0.40
   4   0  14    1.80    0.50
   5   0  14   37.70    2.10
  -5   0 -14   42.20    2.10
   6   0  14   20.20    1.30
  -6   0 -14   20.40    1.20
  -7   0 -14    1.50    0.50
  -8   0 -14   13.60    1.10
  -9   0 -14    0.40    0.40
  10  -1 -14    3.20    0.70
   9  -1 -14   45.90    2.60
  -9  -1  14   49.20    2.40
  -8  -1  14    7.90    0.80
   8  -1 -14    6.00    0.80
   8   1 -14    5.90    1.10
  -8   1  14    6.50    0.70
  -7  -1  14  409.76   17.10
   7  -1 -14  424.26   17.20
  -7   1  14  395.16   17.00
   7   1 -14  398.76   17.10
  -6  -1  14   17.70    1.10
   6  -1 -14   17.10    1.20
  -6   1  14   19.00    1.10
   6   1 -14   14.40    1.10
   5  -1 -14   26.20    1.50
  -5  -1  14   28.10    1.50
   5   1 -14   25.80    1.50
  -5   1  14   26.70    1.50
   4  -1 -14    2.90    0.50
  -4  -1  14    3.00    0.40
  -4   1  14    2.90    0.40
   4   1 -14    3.00    0.50
   3  -1 -14   33.40    1.80
  -3  -1  14   33.90    1.80
  -3   1  14   36.60    1.80
   3   1 -14   36.30    1.80
  -2  -1  14   16.00    1.00
   2  -1 -14   15.00    1.00
   2   1 -14   16.50    1.00
  -2   1  14   15.20    1.00
   1  -1 -14   41.30    2.00
  -1  -1  14   40.40    2.00
  -1   1  14   38.60    2.00
   1   1 -14   38.60    1.90
   0  -1 -14   45.50    2.10
   0  -1  14   38.70    2.00
   0   1  14   40.10    2.10
   0   1 -14   43.30    2.10
   1  -1  14  154.28    7.00
  -1  -1 -14  160.68    6.90
   1   1  14  160.08    7.00
  -1   1 -14  169.18    7.00
  -2  -1 -14   79.99    3.70
   2  -1  14   83.89    3.70
  -2   1 -14   82.29    3.70
   2   1  14   82.39    3.80
  -3  -1 -14  507.35   21.70
   3  -1  14  535.15   21.70
   3   1  14  532.15   21.80
  -3   1 -14  506.35   21.70
  -4  -1 -14   50.39    2.40
   4  -1  14   47.80    2.40
   4   1  14   48.90    2.50
  -4   1 -14   46.20    2.40
  -5  -1 -14   15.00    1.00
   5  -1  14   14.20    1.00
  -5   1 -14   13.30    1.00
   5   1  14   12.80    1.00
  -6  -1 -14   40.20    2.10
  -6   1 -14   40.10    2.10
   6   1  14   38.00    2.10
  -7  -1 -14    9.80    0.90
  -7   1 -14   11.20    0.90
   7   1  14   11.00    1.00
  -8  -1 -14    8.10    0.90
  -8   1 -14    8.50    0.90
  -9   1 -14    7.40    0.90
  11  -2 -14    0.50    0.60
 -10  -2  14    0.20    0.40
  10  -2 -14    0.40    0.60
   9  -2 -14   50.59    2.80
  -9  -2  14   51.39    2.60
  -8  -2  14   64.49    3.20
   8  -2 -14   68.19    3.40
   7  -2 -14   26.30    1.70
  -7  -2  14   26.80    1.50
  -7   2  14   25.80    1.40
   6  -2 -14    1.20    0.40
  -6  -2  14    1.70    0.40
  -6   2  14    0.90    0.30
   6   2 -14    1.10    0.40
   5  -2 -14   -0.20    0.30
  -5  -2  14    0.00    0.30
  -5   2  14    0.40    0.30
   5   2 -14    0.00    0.30
   4  -2 -14  107.79    4.80
  -4  -2  14  111.59    4.70
  -4   2  14  101.99    4.70
   4   2 -14  100.29    4.60
   3  -2 -14   86.49    3.90
  -3  -2  14   81.79    3.80
   3   2 -14   84.19    3.80
  -3   2  14   89.19    3.90
  -2  -2  14    3.40    0.50
   2  -2 -14    3.20    0.50
   2   2 -14    2.70    0.40
  -2   2  14    2.90    0.40
  -1  -2  14   65.19    3.20
   1  -2 -14   69.89    3.30
  -1   2  14   75.19    3.30
   1   2 -14   75.99    3.30
   0  -2 -14    0.50    0.30
   0  -2  14    0.90    0.30
   0   2  14    0.40    0.30
   0   2 -14    0.20    0.30
   1  -2  14   36.00    1.80
  -1  -2 -14   33.60    1.80
   1   2  14   33.70    1.80
  -1   2 -14   35.50    1.80
   2  -2  14   14.00    0.90
  -2  -2 -14   12.90    0.90
  -2   2 -14   15.60    1.00
   2   2  14   13.10    1.00
   3  -2  14    2.20    0.40
  -3  -2 -14    2.60    0.50
   3   2  14    2.90    0.50
  -3   2 -14    2.50    0.40
   4  -2  14    6.20    0.60
  -4   2 -14    4.90    0.60
   4   2  14    6.10    0.70
   5  -2  14   20.40    1.20
  -5  -2 -14   18.30    1.20
   5   2  14   19.10    1.30
  -5   2 -14   20.60    1.30
  -6  -2 -14   -0.10    0.30
  -6   2 -14    0.10    0.40
   6   2  14    0.00    0.40
  -7  -2 -14    7.20    0.80
   7   2  14    8.40    0.90
  -7   2 -14    7.90    0.80
  -8  -2 -14   21.10    1.50
  -8   2 -14   20.90    1.40
  -9   2 -14    0.20    0.50
 -11  -3  14    0.10    0.50
  11  -3 -14    0.70    0.70
 -10  -3  14    1.30    0.50
  10  -3 -14    0.70    0.60
  -9  -3  14  102.99    4.70
   9  -3 -14  102.19    5.00
  -8  -3  14   19.30    1.30
   8  -3 -14   21.60    1.60
  -7  -3  14    1.30    0.40
   7  -3 -14    2.20    0.60
[truncated: 373,188 more chars]
