# Supplementary material for: Crystal structures, syntheses, and spectroscopic and electrochemical measurements of two push–pull chromophores: 2-[4-(di­methyl­amino)­benzyl­idene]-1H-indene-1,3(2H)-dione and (E)-2-{3-[4-(di­meth­ylamino)­phen­yl]allyl­idene}-1H-indene-1,3(2H)-dione
Source: Acta Crystallogr E Crystallogr Commun. 2019 Oct 3;75(Pt 11):1595–9. doi: 10.1107/S205698901901329X (PMC6829728; doi:10.1107/S205698901901329X)
Supplement: Supplementary file 2 [file e-75-01595-ID1sup2.hkl]

data_ID1                                                                        
_shelx_title ' georgii_44_0m_a.res in P2(1)/c'                                  
_shelx_refln_list_code          4                                               
_shelx_F_calc_maximum      176.32                                               
_exptl_crystal_F_000       584.00                                               
_reflns_d_resolution_high  0.6747                                               
                                                                                
loop_                                                                           
 _space_group_symop_operation_xyz                                               
 'x, y, z'                                                                      
 '-x, y+1/2, -z+1/2'                                                            
 '-x, -y, -z'                                                                   
 'x, -y-1/2, z-1/2'                                                             
                                                                                
_cell_length_a     9.2298                                                       
_cell_length_b     9.0302                                                       
_cell_length_c    16.7375                                                       
_cell_angle_alpha  90.000                                                       
_cell_angle_beta   97.863                                                       
_cell_angle_gamma  90.000                                                       
                                                                                
_shelx_F_squared_multiplier     1.000                                           
                                                                                
loop_                                                                           
 _refln_index_h                                                                 
 _refln_index_k                                                                 
 _refln_index_l                                                                 
 _refln_F_squared_calc                                                          
 _refln_F_squared_meas                                                          
 _refln_F_squared_sigma                                                         
 _refln_observed_status                                                         
   1   0   0       1236.46        549.80        22.94 o                         
   2   0   0         72.06         58.14         3.03 o                         
   3   0   0        806.62        833.81        19.89 o                         
   4   0   0          0.24          1.29         0.15 o                         
   5   0   0         12.60         22.44         0.82 o                         
   6   0   0        128.24        144.22         5.71 o                         
   7   0   0         14.51         16.84         0.82 o                         
   8   0   0        219.17        231.80         5.92 o                         
   9   0   0         71.30         72.00         2.85 o                         
  10   0   0       1309.79       1265.47        52.94 o                         
  11   0   0        494.84        486.02        21.18 o                         
  12   0   0          3.53          1.01         1.26 o                         
   1   1   0       1700.30       1607.50        55.67 o                         
   2   1   0       9878.44       8892.45       200.55 o                         
   3   1   0        761.92        843.89        30.39 o                         
   4   1   0        448.19        448.64         8.76 o                         
   5   1   0        135.31        156.77         3.06 o                         
   6   1   0         14.31         13.85         0.45 o                         
   7   1   0          0.95          1.10         0.22 o                         
   8   1   0          0.82          0.30         0.30 o                         
   9   1   0          3.19          2.38         0.43 o                         
  10   1   0        434.92        431.75        10.92 o                         
  11   1   0          9.14          8.84         0.97 o                         
  12   1   0         33.62         30.49         2.04 o                         
   0   2   0         32.05         46.55         1.21 o                         
   1   2   0        826.22        793.35        24.58 o                         
   2   2   0      31089.08      23901.12       447.79 o                         
   3   2   0        690.64        721.15        13.39 o                         
   4   2   0        132.81        160.68         3.15 o                         
   5   2   0        168.52        170.75         3.05 o                         
   6   2   0         21.32         22.08         0.57 o                         
   7   2   0         66.41         62.13         1.48 o                         
   8   2   0        838.33        778.90        16.48 o                         
   9   2   0         69.18         65.51         1.86 o                         
  10   2   0         21.51         20.38         1.26 o                         
  11   2   0          1.43          0.49         0.66 o                         
  12   2   0         63.89         65.15         3.91 o                         
   1   3   0         30.24         43.06         1.21 o                         
   2   3   0         74.77         92.36         1.84 o                         
   3   3   0        186.58        201.84         4.38 o                         
   4   3   0        439.90        539.03        16.62 o                         
   5   3   0          0.32          0.29         0.21 o                         
   6   3   0          3.07          4.47         0.43 o                         
   7   3   0          9.48         14.72         0.76 o                         
   8   3   0        202.39        204.96         4.73 o                         
   9   3   0          0.00         -0.40         0.40 o                         
  10   3   0         23.34         24.76         1.16 o                         
  11   3   0          0.17          0.25         0.58 o                         
  12   3   0         82.18         80.24         2.86 o                         
   0   4   0        117.31        149.62        10.79 o                         
   1   4   0         36.06         46.32         1.01 o                         
   2   4   0         59.43         74.65         1.65 o                         
   3   4   0        464.06        480.03         9.00 o                         
   4   4   0       3531.21       3803.12        79.36 o                         
   5   4   0        928.51        959.73        20.04 o                         
   6   4   0       1260.00       1124.21        23.48 o                         
   7   4   0         34.29         37.60         1.29 o                         
   8   4   0         13.95         13.55         0.81 o                         
   9   4   0          4.58          3.41         0.54 o                         
  10   4   0          5.56          6.19         0.95 o                         
  11   4   0         30.69         35.06         1.53 o                         
  12   4   0         45.57         43.16         2.08 o                         
   1   5   0        402.07        390.94         6.76 o                         
   2   5   0        159.26        191.50         3.45 o                         
   3   5   0        231.65        259.86         6.68 o                         
   4   5   0          1.75          1.78         0.33 o                         
   5   5   0         44.95         48.17         2.00 o                         
   6   5   0        187.79        209.14         4.79 o                         
   7   5   0         27.82         32.73         1.48 o                         
   8   5   0          3.65          6.00         1.77 o                         
   9   5   0        106.79        100.00         2.74 o                         
  10   5   0          0.00         -0.37         0.44 o                         
  11   5   0          0.27          0.28         0.56 o                         
  12   5   0          0.39          1.01         1.26 o                         
   0   6   0        596.15        680.81        16.45 o                         
   1   6   0         33.71         44.47         0.97 o                         
   2   6   0         23.85         31.40         0.80 o                         
   3   6   0        175.59        164.03         3.75 o                         
   4   6   0        550.07        505.73        10.84 o                         
   5   6   0        304.11        318.84         7.03 o                         
   6   6   0        346.66        378.08         8.32 o                         
   7   6   0          5.48          8.91         0.72 o                         
   8   6   0         46.40         40.82         1.64 o                         
   9   6   0         45.33         48.66         1.72 o                         
  10   6   0          0.29          0.24         0.61 o                         
  11   6   0         21.01         21.86         1.32 o                         
  12   6   0          4.79          3.53         1.51 o                         
   1   7   0        121.35        136.44         2.54 o                         
   2   7   0          7.69          6.66         0.67 o                         
   3   7   0        302.57        314.30         6.90 o                         
   4   7   0        166.39        163.86         3.88 o                         
   5   7   0          4.07          3.68         0.50 o                         
   6   7   0         22.38         19.15         0.97 o                         
   7   7   0         19.48         12.88         0.87 o                         
   8   7   0         12.12         11.83         0.91 o                         
   9   7   0          0.00         -0.53         0.53 o                         
  10   7   0          2.25          0.96         0.66 o                         
  11   7   0         75.64         73.11         4.79 o                         
   0   8   0         28.47         37.30         1.55 o                         
   1   8   0          0.18         -0.04         0.24 o                         
   2   8   0         27.24         28.33         1.60 o                         
   3   8   0         47.17         46.76         1.48 o                         
   4   8   0         23.43         23.92         1.10 o                         
   5   8   0         11.58          7.26         0.63 o                         
   6   8   0         53.05         51.84         1.70 o                         
   7   8   0         50.59         57.70         1.88 o                         
   8   8   0         61.11         56.24         1.91 o                         
   9   8   0         36.21         38.76         1.69 o                         
  10   8   0          4.20          3.71         0.83 o                         
   1   9   0         22.38         24.96         1.07 o                         
   2   9   0        121.66        119.02         2.96 o                         
   3   9   0        149.58        152.75         3.72 o                         
   4   9   0          4.73          4.61         0.56 o                         
   5   9   0          0.17         -0.40         0.40 o                         
   6   9   0         18.13         18.82         1.10 o                         
   7   9   0         48.30         49.37         1.82 o                         
   8   9   0         48.44         51.90         1.98 o                         
   9   9   0         12.07         11.90         1.07 o                         
   0  10   0         22.69         23.95         2.02 o                         
   1  10   0         13.17         13.15         0.96 o                         
   2  10   0         34.55         33.05         1.46 o                         
   3  10   0         39.16         37.79         1.42 o                         
   4  10   0          2.10          1.55         0.53 o                         
   5  10   0          0.01         -0.40         0.48 o                         
   6  10   0          2.60          2.14         0.63 o                         
   7  10   0         39.08         39.36         1.66 o                         
   8  10   0          5.38          5.58         1.12 o                         
   1  11   0          0.93          2.02         1.13 o                         
   2  11   0          3.01          3.41         0.67 o                         
   3  11   0         11.05          9.83         0.91 o                         
   4  11   0          0.01         -0.29         0.53 o                         
   5  11   0          2.26          1.39         0.63 o                         
   6  11   0          4.30          6.90         0.87 o                         
   7  11   0          8.35          9.08         2.02 o                         
   0  12   0          4.55          4.79         1.26 o                         
   1  12   0         12.27         11.64         1.39 o                         
   2  12   0          0.09          1.01         0.89 o                         
   3  12   0          6.53          5.95         0.91 o                         
   4  12   0          6.45          3.62         0.91 o                         
   6  12   0         22.67         19.66         3.28 o                         
 -12   1   1         24.59         23.49         1.78 o                         
 -11   1   1         50.96         49.92         2.50 o                         
 -10   1   1         23.26         21.42         1.26 o                         
  -9   1   1         13.02         13.18         0.74 o                         
  -8   1   1         84.21         90.73         2.05 o                         
  -7   1   1        141.92        130.88         2.77 o                         
  -6   1   1        172.20        197.81         3.88 o                         
  -5   1   1         10.92         10.78         0.67 o                         
  -4   1   1        272.41        279.07         5.30 o                         
  -3   1   1         28.30         19.63         0.48 o                         
  -2   1   1        703.13        651.90        17.32 o                         
  -1   1   1       2717.74       2803.85        90.96 o                         
   0   1   1       1076.76       1115.40        51.00 o                         
   1   1   1        101.89        114.93         2.14 o                         
   2   1   1       1650.50       1739.69        57.17 o                         
   3   1   1        106.77        129.59         2.50 o                         
   4   1   1        634.28        687.89        13.84 o                         
   5   1   1        482.49        555.75         9.49 o                         
   6   1   1        624.13        651.62        11.13 o                         
   7   1   1        305.24        332.55         5.87 o                         
   8   1   1        441.59        420.08         8.07 o                         
   9   1   1        138.35        139.34         3.93 o                         
  10   1   1         37.84         42.71         1.69 o                         
  11   1   1          4.29          4.02         0.78 o                         
  12   1   1         32.82         34.61         2.14 o                         
 -12   2   1        117.65        127.02         5.28 o                         
 -11   2   1         23.46         22.42         1.35 o                         
 -10   2   1          1.10          1.51         0.58 o                         
  -9   2   1         11.46         11.67         1.55 o                         
  -8   2   1        580.22        567.49        12.10 o                         
  -7   2   1        412.96        428.36         8.21 o                         
  -6   2   1          1.87          3.66         0.26 o                         
  -5   2   1         56.26         52.67         1.20 o                         
  -4   2   1        518.83        577.44        13.21 o                         
  -3   2   1        284.70        298.16         5.64 o                         
  -2   2   1      25296.74      18804.17      1078.47 o                         
  -1   2   1       4361.91       4191.56       158.99 o                         
   0   2   1        690.93        638.07        11.65 o                         
   1   2   1        496.01        575.66        12.39 o                         
   2   2   1       3690.46       3522.33        59.48 o                         
   3   2   1       2230.04       2351.86        77.48 o                         
   4   2   1        182.39        189.51         3.34 o                         
   5   2   1         17.34         15.05         0.68 o                         
   6   2   1        169.04        165.53         3.01 o                         
   7   2   1         70.64         67.27         1.57 o                         
   8   2   1        353.60        354.21         7.78 o                         
   9   2   1        606.05        572.59        12.29 o                         
  10   2   1         11.74          9.75         0.87 o                         
  11   2   1         37.01         35.91         1.69 o                         
  12   2   1          1.18          0.64         1.01 o                         
 -12   3   1         47.89         48.54         2.13 o                         
 -11   3   1          5.88          4.34         0.82 o                         
 -10   3   1         51.66         56.02         1.79 o                         
  -9   3   1          0.34          0.20         0.43 o                         
  -8   3   1        381.53        354.43         7.81 o                         
  -7   3   1        185.67        176.03         4.48 o                         
  -6   3   1         20.21         15.99         0.95 o                         
  -5   3   1        330.34        362.91         6.94 o                         
  -4   3   1        585.03        721.90        15.06 o                         
  -3   3   1        220.48        248.89         7.75 o                         
  -2   3   1       1488.89       1737.67        40.98 o                         
  -1   3   1       3076.89       3186.42       103.03 o                         
   0   3   1       1017.78       1063.50        17.91 o                         
   1   3   1         34.23         40.94         0.88 o                         
   2   3   1         48.06         50.62         0.97 o                         
   3   3   1         20.48         23.89         0.59 o                         
   4   3   1       1303.45       1416.51        35.34 o                         
   5   3   1         68.74         70.53         1.54 o                         
   6   3   1        434.53        415.19         8.92 o                         
   7   3   1        299.06        320.13         7.06 o                         
   8   3   1         69.83         74.37         2.05 o                         
   9   3   1          1.03          0.38         0.43 o                         
  10   3   1          0.98          2.07         0.53 o                         
  11   3   1         12.16         12.15         1.11 o                         
  12   3   1         62.47         61.64         2.42 o                         
 -12   4   1          6.46          4.63         0.91 o                         
 -11   4   1         10.42         11.39         0.97 o                         
 -10   4   1         60.49         55.98         1.88 o                         
  -9   4   1          2.48          3.75         0.56 o                         
  -8   4   1         41.73         40.31         1.38 o                         
  -7   4   1          1.47          1.78         0.43 o                         
  -6   4   1         38.41         32.71         1.09 o                         
  -5   4   1        387.60        345.35         7.44 o                         
  -4   4   1       6558.47       6944.17       143.53 o                         
  -3   4   1        360.82        432.99         9.22 o                         
  -2   4   1        363.08        382.17         8.83 o                         
  -1   4   1         19.50         20.93         0.49 o                         
   0   4   1         14.85         11.37         0.66 o                         
   1   4   1         31.81         34.99         0.83 o                         
   2   4   1        231.88        278.06         5.88 o                         
   3   4   1         40.49         44.48         0.93 o                         
   4   4   1         12.96         23.94         1.66 o                         
   5   4   1          1.21          0.23         0.47 o                         
   6   4   1        848.56        820.61        17.27 o                         
   7   4   1        674.40        620.78        13.23 o                         
   8   4   1          0.04         -0.13         0.38 o                         
   9   4   1          6.10          5.46         0.66 o                         
  10   4   1          7.84          6.17         0.68 o                         
  11   4   1          2.63          2.75         0.70 o                         
  12   4   1          0.08         -0.34         0.73 o                         
 -12   5   1         41.22         41.60         3.78 o                         
 -11   5   1          6.97          5.41         0.78 o                         
 -10   5   1         61.15         63.12         3.13 o                         
  -9   5   1         15.33         16.24         0.96 o                         
  -8   5   1          2.69          2.69         0.50 o                         
  -7   5   1         64.85         54.91         1.69 o                         
  -6   5   1       1532.94       1497.43        31.17 o                         
  -5   5   1          7.43         10.84         1.02 o                         
  -4   5   1        282.16        332.78         7.22 o                         
  -3   5   1        111.84        132.20         2.68 o                         
  -2   5   1        318.47        316.83         5.49 o                         
  -1   5   1        391.06        478.53         8.20 o                         
   0   5   1         38.18         34.35         0.86 o                         
   1   5   1        383.13        389.48        10.29 o                         
   2   5   1        203.39        205.10         3.62 o                         
   3   5   1         57.80         60.66         1.20 o                         
   4   5   1          0.66          0.06         0.42 o                         
   5   5   1          0.44          0.76         0.40 o                         
   6   5   1         36.34         29.60         1.12 o                         
   7   5   1          8.02          7.23         0.61 o                         
   8   5   1         12.28         10.92         0.90 o                         
   9   5   1        133.20        137.55         3.49 o                         
  10   5   1          9.95         11.24         1.20 o                         
  11   5   1         20.69         20.88         1.25 o                         
  12   5   1          2.62          1.26         1.76 o                         
 -12   6   1          0.47         -0.50         1.26 o                         
 -11   6   1         32.41         35.66         1.63 o                         
 -10   6   1          5.32          4.21         0.67 o                         
  -9   6   1          0.01          0.07         0.53 o                         
  -8   6   1         39.26         36.81         1.42 o                         
  -7   6   1          3.31          1.83         0.50 o                         
  -6   6   1       1022.76       1018.64        21.43 o                         
  -5   6   1         13.00         14.48         1.24 o                         
  -4   6   1         42.02         34.32         2.22 o                         
  -3   6   1         15.51         11.79         0.59 o                         
  -2   6   1          0.34          0.65         0.20 o                         
  -1   6   1          0.00          0.80         0.31 o                         
   0   6   1         18.49         21.83         0.87 o                         
   1   6   1        208.53        219.49         3.88 o                         
   2   6   1         60.40         61.40         1.24 o                         
   3   6   1         46.16         42.65         1.23 o                         
   4   6   1       1337.22       1240.47        25.84 o                         
   5   6   1        306.90        287.29         6.40 o                         
   6   6   1         87.84         87.75         2.36 o                         
   7   6   1          0.03          0.32         0.49 o                         
   8   6   1         26.42         27.51         1.22 o                         
   9   6   1         29.77         30.35         1.35 o                         
  10   6   1         10.76         10.31         0.98 o                         
  11   6   1          8.90          8.06         0.94 o                         
  12   6   1          0.21         -0.25         1.51 o                         
 -11   7   1          6.84          5.04         1.51 o                         
 -10   7   1         48.36         49.16         1.89 o                         
  -9   7   1         76.63         77.41         2.39 o                         
  -8   7   1        193.23        186.52         4.56 o                         
  -7   7   1         17.27         17.09         0.96 o                         
  -6   7   1          3.93          6.50         0.66 o                         
  -5   7   1         21.27         31.27         1.22 o                         
  -4   7   1         92.57         87.85         2.87 o                         
  -3   7   1          6.48          6.39         0.53 o                         
  -2   7   1          1.36          0.52         0.26 o                         
  -1   7   1        112.44        115.18         2.23 o                         
   0   7   1          7.40          5.43         0.31 o                         
   1   7   1        381.74        403.69         8.23 o                         
   2   7   1         37.22         37.43         1.01 o                         
   3   7   1         16.09         13.73         0.94 o                         
   4   7   1         76.19         75.09         2.01 o                         
   5   7   1         68.35         69.25         2.01 o                         
   6   7   1          0.04         -0.38         0.38 o                         
   7   7   1          0.15         -0.18         0.43 o                         
   8   7   1          9.94          9.10         0.78 o                         
   9   7   1          0.61          1.38         0.61 o                         
  10   7   1         32.76         31.82         1.54 o                         
  11   7   1          3.26          3.53         1.51 o                         
 -10   8   1          0.97         -0.38         0.63 o                         
  -9   8   1         39.20         44.38         1.79 o                         
  -8   8   1        222.12        223.10         5.35 o                         
  -7   8   1          0.05         -0.53         0.59 o                         
  -6   8   1         13.17         13.47         0.87 o                         
  -5   8   1          6.15          4.43         0.62 o                         
  -4   8   1          1.82          2.13         0.46 o                         
  -3   8   1          4.47          3.91         0.58 o                         
  -2   8   1          0.79          0.69         0.42 o                         
  -1   8   1          7.40          7.54         0.47 o                         
   0   8   1         11.21         10.92         0.51 o                         
   1   8   1         32.25         28.20         0.88 o                         
   2   8   1       1096.90       1056.10        22.15 o                         
   3   8   1         25.22         23.19         1.56 o                         
   4   8   1          7.70          6.59         0.59 o                         
   5   8   1          5.09          4.76         0.69 o                         
   6   8   1         52.38         47.98         1.67 o                         
   7   8   1          4.98          6.16         0.98 o                         
   8   8   1          1.63          1.08         0.59 o                         
   9   8   1          3.14          2.59         0.72 o                         
  10   8   1          0.04         -0.43         0.83 o                         
  -9   9   1          9.46         10.88         1.04 o                         
  -8   9   1         13.11         16.68         1.16 o                         
  -7   9   1          3.75          4.67         0.87 o                         
  -6   9   1         12.41         11.63         0.89 o                         
  -5   9   1          4.16          4.16         0.63 o                         
  -4   9   1          2.06          1.59         0.46 o                         
  -3   9   1        175.50        168.11         4.00 o                         
  -2   9   1         47.09         38.77         1.32 o                         
  -1   9   1          0.34         -0.13         0.38 o                         
   0   9   1          0.02         -0.23         0.30 o                         
   1   9   1        145.84        144.34         3.46 o                         
   2   9   1          0.22         -0.40         0.40 o                         
   3   9   1         13.42         13.38         0.81 o                         
   4   9   1         70.99         65.23         1.94 o                         
   5   9   1          3.56          1.54         0.53 o                         
   6   9   1          2.08          1.96         0.59 o                         
   7   9   1          9.66          9.01         0.83 o                         
   8   9   1         29.51         26.75         2.87 o                         
   9   9   1          3.45          2.67         0.77 o                         
  -8  10   1          3.45          2.02         0.81 o                         
  -7  10   1         15.92         20.46         1.29 o                         
  -6  10   1          1.54          1.85         0.63 o                         
  -5  10   1          2.25          2.05         0.59 o                         
  -4  10   1         56.49         55.75         1.79 o                         
  -3  10   1          9.82         10.93         1.71 o                         
  -2  10   1          6.51          5.83         0.73 o                         
  -1  10   1          0.07         -0.48         0.48 o                         
   0  10   1        119.36        123.81         4.46 o                         
   1  10   1          0.03          0.81         0.52 o                         
   2  10   1          0.91          1.34         0.58 o                         
   3  10   1         23.99         20.86         1.10 o                         
   4  10   1        111.55        101.56         2.74 o                         
   5  10   1         30.18         31.73         2.00 o                         
   6  10   1          0.08         -0.01         0.53 o                         
   7  10   1         24.99         26.75         1.38 o                         
   8  10   1          1.23          2.40         1.07 o                         
  -7  11   1          2.62          3.03         1.51 o                         
  -6  11   1          5.64          6.22         0.85 o                         
  -5  11   1        139.67        139.41         3.65 o                         
  -4  11   1         12.61         13.43         0.97 o                         
  -3  11   1          2.80          2.60         0.67 o                         
  -2  11   1          4.24          3.87         0.73 o                         
  -1  11   1        101.56        101.94         3.83 o                         
   0  11   1         29.48         29.34         3.53 o                         
   1  11   1         21.38         23.99         1.60 o                         
   2  11   1         11.87         11.23         0.96 o                         
   3  11   1         21.63         21.79         1.26 o                         
   4  11   1          1.40          0.63         0.62 o                         
   5  11   1         14.67         12.83         0.94 o                         
   6  11   1         88.17         87.26         3.13 o                         
   7  11   1          1.77          1.51         1.51 o                         
  -6  12   1          1.56          1.51         1.76 o                         
  -5  12   1          2.72          1.51         1.51 o                         
  -4  12   1         14.00         13.62         1.21 o                         
  -3  12   1          0.54          0.09         0.62 o                         
  -2  12   1          0.64          1.29         0.79 o                         
  -1  12   1          1.45          1.93         0.79 o                         
   0  12   1          6.00          6.53         1.01 o                         
   1  12   1         27.71         25.56         2.40 o                         
   2  12   1          6.56          5.56         1.07 o                         
   3  12   1          1.22         -0.22         0.62 o                         
   4  12   1          0.39         -0.34         0.70 o                         
 -13   0   2          4.63          3.03         2.27 o                         
 -12   0   2         24.63         18.66         2.27 o                         
 -11   0   2          5.03          3.53         1.26 o                         
 -10   0   2        238.77        242.76        11.09 o                         
  -9   0   2       1376.93       1311.40        45.13 o                         
  -8   0   2          0.05          0.25         0.29 o                         
  -7   0   2          2.45          4.35         0.58 o                         
  -6   0   2       1195.16       1368.64        32.70 o                         
  -5   0   2        375.56        401.89        20.16 o                         
  -4   0   2          0.51          2.83         0.28 o                         
  -3   0   2       1440.04       1453.74        78.13 o                         
  -2   0   2         52.15         47.73         1.51 o                         
  -1   0   2       1970.77       1891.54        97.05 o                         
   0   0   2       3374.21       2815.54        82.00 o                         
   1   0   2      22920.50      13427.37       564.17 o                         
   2   0   2        309.67        345.93         8.30 o                         
   3   0   2          5.13          2.86         0.29 o                         
   4   0   2       1028.52       1147.97        35.06 o                         
   5   0   2         75.54         87.32         2.33 o                         
   6   0   2        150.36        160.60         4.12 o                         
   7   0   2         21.86         17.40         0.82 o                         
   8   0   2         26.74         26.56         1.11 o                         
   9   0   2        244.62        240.01         7.67 o                         
  10   0   2        150.10        152.50         7.56 o                         
  11   0   2        137.63        131.07         6.81 o                         
  12   0   2          5.10          6.05         1.51 o                         
 -12   1   2         35.90         35.24         2.04 o                         
 -11   1   2         80.16         77.56         3.53 o                         
 -10   1   2        166.27        162.79         4.56 o                         
  -9   1   2         65.72         66.21         1.88 o                         
  -8   1   2         22.18         25.61         1.27 o                         
  -7   1   2         58.40         72.29         1.63 o                         
  -6   1   2          1.77          2.85         0.26 o                         
  -5   1   2          9.71         15.32         1.01 o                         
  -4   1   2         75.34         94.30         2.98 o                         
  -3   1   2        949.65       1029.70        18.96 o                         
  -2   1   2       2267.93       2404.28        56.44 o                         
  -1   1   2         80.13         82.57         2.68 o                         
   0   1   2       4487.97       4139.18       149.04 o                         
   1   1   2        293.22        296.74         8.23 o                         
   2   1   2        207.82        217.00         4.69 o                         
   3   1   2       1806.97       1833.55        36.69 o                         
   4   1   2        112.05        128.76         2.33 o                         
   5   1   2        122.61        124.15         2.28 o                         
   6   1   2          0.23          1.97         0.24 o                         
   7   1   2          9.11          8.09         0.41 o                         
   8   1   2        205.70        218.07         4.37 o                         
   9   1   2         36.64         37.57         2.02 o                         
  10   1   2         70.10         66.58         2.33 o                         
  11   1   2        196.27        178.36         5.68 o                         
  12   1   2         12.26         14.49         1.64 o                         
 -12   2   2        159.85        163.74         8.07 o                         
 -11   2   2        211.86        217.08         5.97 o                         
 -10   2   2          6.74          6.93         0.82 o                         
  -9   2   2          1.74          1.86         0.46 o                         
  -8   2   2         99.52        101.16         2.58 o                         
  -7   2   2        450.72        448.24         8.57 o                         
  -6   2   2          0.03          0.13         0.15 o                         
  -5   2   2          0.98          0.08         0.18 o                         
  -4   2   2        858.08        951.91        21.91 o                         
  -3   2   2          7.80          9.83         0.53 o                         
  -2   2   2       3952.55       4034.68        75.54 o                         
  -1   2   2      21404.19      15986.89       619.34 o                         
   0   2   2         71.08         61.22         1.13 o                         
   1   2   2        486.06        516.83         9.58 o                         
   2   2   2        171.87        160.12         2.78 o                         
   3   2   2        208.05        273.08         7.59 o                         
   4   2   2         85.69        100.11         2.03 o                         
   5   2   2         60.63         48.53         1.12 o                         
   6   2   2        187.19        210.21         4.14 o                         
   7   2   2        159.62        172.51         3.94 o                         
   8   2   2         35.90         28.45         1.07 o                         
   9   2   2        310.83        294.97         6.62 o                         
  10   2   2          9.93         10.64         0.91 o                         
  11   2   2         27.95         29.86         1.55 o                         
  12   2   2         48.23         48.09         2.78 o                         
 -12   3   2          1.26          1.21         0.70 o                         
 -11   3   2         16.95         15.13         1.21 o                         
 -10   3   2         68.53         65.61         2.01 o                         
  -9   3   2         33.27         28.54         1.16 o                         
  -8   3   2        201.53        203.74         4.69 o                         
  -7   3   2         24.60         22.83         1.01 o                         
  -6   3   2         23.10         23.80         0.91 o                         
  -5   3   2         28.10         25.86         0.77 o                         
  -4   3   2        186.49        218.78         4.66 o                         
  -3   3   2       4291.57       4413.88        82.54 o                         
  -2   3   2         48.61         64.89         1.52 o                         
  -1   3   2        580.60        563.11        13.48 o                         
   0   3   2        194.43        185.81         4.32 o                         
   1   3   2          7.18          7.41         0.28 o                         
   2   3   2       1114.44       1209.40        20.41 o                         
   3   3   2        675.81        689.38        11.70 o                         
   4   3   2          0.00          1.65         0.18 o                         
   5   3   2        793.34        807.23        15.08 o                         
   6   3   2        109.29         98.41         2.11 o                         
   7   3   2          9.07          9.51         0.66 o                         
   8   3   2         39.98         46.07         1.86 o                         
   9   3   2        177.11        166.37         4.00 o                         
  10   3   2          3.24          2.45         0.56 o                         
  11   3   2         25.70         20.71         1.35 o                         
  12   3   2         12.89         13.81         1.20 o                         
 -12   4   2          0.16          0.01         0.77 o                         
 -11   4   2          0.13         -0.20         0.56 o                         
 -10   4   2          0.87          1.64         0.66 o                         
  -9   4   2         18.08         17.58         1.16 o                         
  -8   4   2          0.72         -0.28         0.51 o                         
  -7   4   2          1.51          1.33         0.40 o                         
  -6   4   2         43.10         31.26         1.46 o                         
  -5   4   2         10.58         15.11         0.69 o                         
  -4   4   2       2666.76       2720.15        56.03 o                         
  -3   4   2       4480.24       4273.32       164.10 o                         
  -2   4   2       2112.71       2203.96        45.41 o                         
  -1   4   2         57.54         57.86         1.28 o                         
   0   4   2         29.46         32.40         0.72 o                         
   1   4   2        832.34        851.16        15.76 o                         
   2   4   2        325.76        360.10         6.19 o                         
   3   4   2        105.65        125.58         2.28 o                         
   4   4   2          1.80          5.03         0.31 o                         
   5   4   2         86.75        105.89         2.59 o                         
   6   4   2          3.20          4.79         0.51 o                         
   7   4   2       1461.12       1329.35        35.51 o                         
   8   4   2          2.43          2.35         0.50 o                         
   9   4   2          5.57          5.39         0.66 o                         
  10   4   2          2.16          1.36         0.59 o                         
  11   4   2         22.15         19.84         1.40 o                         
  12   4   2          0.65          3.03         1.07 o                         
 -12   5   2          8.58          5.29         1.76 o                         
 -11   5   2         41.04         39.20         1.67 o                         
 -10   5   2         15.96         16.98         1.59 o                         
  -9   5   2          1.55          1.03         0.53 o                         
  -8   5   2         15.03         11.51         1.27 o                         
  -7   5   2         15.88         10.87         0.74 o                         
  -6   5   2        149.17        141.71         3.40 o                         
  -5   5   2        281.38        328.98         8.08 o                         
  -4   5   2        368.07        435.74         9.97 o                         
  -3   5   2        441.68        477.90         9.02 o                         
  -2   5   2         72.76         61.28         1.35 o                         
  -1   5   2        859.87        903.74        15.32 o                         
   0   5   2        177.76        184.00         3.29 o                         
   1   5   2        115.82        128.30         2.33 o                         
   2   5   2        183.36        189.36         3.36 o                         
   3   5   2         78.89         77.92         1.49 o                         
   4   5   2        296.18        292.03         6.40 o                         
   5   5   2         59.62         70.19         1.88 o                         
   6   5   2         15.86         19.66         1.09 o                         
   7   5   2         34.77         25.04         1.12 o                         
   8   5   2         62.75         63.55         1.92 o                         
   9   5   2         35.54         36.38         1.42 o                         
  10   5   2         26.45         23.60         1.26 o                         
  11   5   2          0.24          0.42         0.57 o                         
 -12   6   2         14.36         13.87         2.27 o                         
 -11   6   2         21.78         25.93         1.41 o                         
 -10   6   2         26.84         28.65         1.38 o                         
  -9   6   2         13.76         13.73         1.02 o                         
  -8   6   2         15.28         10.54         0.81 o                         
  -7   6   2          0.20          0.40         0.40 o                         
  -6   6   2       1186.17       1219.27        25.46 o                         
  -5   6   2        975.31        983.44        20.67 o                         
  -4   6   2        247.53        238.18         5.29 o                         
  -3   6   2         19.30         18.81         0.78 o                         
  -2   6   2         39.30         43.87         1.05 o                         
  -1   6   2        234.06        293.43         5.13 o                         
   0   6   2       1348.07       1421.15        24.50 o                         
   1   6   2          1.26          3.74         0.26 o                         
   2   6   2          2.92          1.59         0.22 o                         
   3   6   2        498.99        496.77        10.56 o                         
   4   6   2        251.18        249.95         5.54 o                         
   5   6   2       1080.12        985.46        20.67 o                         
   6   6   2          3.64          0.67         0.43 o                         
   7   6   2         36.90         32.53         1.24 o                         
   8   6   2         13.31         12.53         0.87 o                         
   9   6   2          2.49          1.45         0.59 o                         
  10   6   2          0.30         -0.19         0.59 o                         
  11   6   2          0.21         -0.04         0.59 o                         
 -11   7   2         13.57         11.35         2.02 o                         
 -10   7   2          3.41          2.35         0.74 o                         
  -9   7   2         14.36         19.05         1.19 o                         
  -8   7   2        109.92        105.12         2.90 o                         
  -7   7   2        206.86        201.03         4.76 o                         
  -6   7   2        123.93        117.75         3.02 o                         
  -5   7   2        296.58        265.45         5.99 o                         
  -4   7   2        144.61        135.56         3.49 o                         
  -3   7   2         10.31         10.17         0.66 o                         
  -2   7   2          3.36          3.61         0.35 o                         
  -1   7   2        230.83        236.80         4.22 o                         
   0   7   2         46.19         45.00         1.03 o                         
   1   7   2        294.45        318.01         5.61 o                         
   2   7   2         34.69         42.00         1.78 o                         
   3   7   2          5.57          5.34         0.50 o                         
   4   7   2          4.22          4.99         0.75 o                         
   5   7   2         70.00         61.76         1.86 o                         
   6   7   2          2.10          2.40         0.50 o                         
   7   7   2          3.08          4.84         0.80 o                         
   8   7   2          0.64         -0.20         0.53 o                         
   9   7   2         40.35         39.39         1.62 o                         
  10   7   2         26.95         23.73         2.04 o                         
  11   7   2         53.67         53.20         4.54 o                         
 -10   8   2          4.28          3.13         0.78 o                         
  -9   8   2         14.95         16.13         1.16 o                         
  -8   8   2        242.96        210.12         5.27 o                         
  -7   8   2         47.29         49.93         1.78 o                         
  -6   8   2          8.21         11.72         0.87 o                         
  -5   8   2         16.02         18.22         1.00 o                         
  -4   8   2          1.41          0.72         0.40 o                         
  -3   8   2         63.36         63.45         1.79 o                         
  -2   8   2        122.73        126.75         3.06 o                         
  -1   8   2        161.47        182.37         3.72 o                         
   0   8   2         10.59         12.37         0.51 o                         
   1   8   2        342.95        352.39         6.83 o                         
   2   8   2         84.89         88.92         2.27 o                         
   3   8   2        628.36        603.89        12.89 o                         
   4   8   2         21.37         21.27         1.00 o                         
   5   8   2          6.83          5.73         0.63 o                         
   6   8   2          8.56          9.40         0.79 o                         
   7   8   2         10.29         10.05         0.81 o                         
   8   8   2          0.53          0.52         0.62 o                         
   9   8   2          2.51          1.39         0.63 o                         
  10   8   2         10.50          9.93         1.89 o                         
  -9   9   2         26.46         22.49         1.36 o                         
  -8   9   2         19.20         14.96         1.09 o                         
  -7   9   2        112.75        115.69         3.31 o                         
  -6   9   2          2.45          3.16         0.59 o                         
  -5   9   2         11.52          9.28         0.76 o                         
  -4   9   2         35.85         34.85         1.29 o                         
  -3   9   2         55.33         45.28         1.79 o                         
  -2   9   2          4.47          4.57         0.53 o                         
  -1   9   2          0.00         -0.32         0.38 o                         
   0   9   2          1.22         -0.17         0.51 o                         
   1   9   2        207.00        206.89         5.48 o                         
   2   9   2          8.39          9.76         0.84 o                         
   3   9   2          4.75          5.14         0.59 o                         
   4   9   2         33.18         33.58         1.32 o                         
   5   9   2          0.28          0.06         0.46 o                         
   6   9   2         58.44         54.22         1.82 o                         
   7   9   2         46.27         49.26         2.51 o                         
   8   9   2          0.01          0.05         0.60 o                         
   9   9   2         23.06         25.25         1.90 o                         
  -8  10   2         18.94         21.80         1.60 o                         
  -7  10   2          3.90          2.97         0.68 o                         
  -6  10   2         11.98         14.42         1.02 o                         
  -5  10   2          1.02          0.44         0.50 o                         
  -4  10   2         18.65         18.01         1.02 o                         
  -3  10   2         41.66         38.16         1.42 o                         
  -2  10   2          0.07          0.32         0.49 o                         
  -1  10   2         74.95         75.22         2.42 o                         
   0  10   2        225.36        239.65         7.67 o                         
   1  10   2         39.11         39.75         1.70 o                         
   2  10   2         60.98         60.75         2.13 o                         
   3  10   2         57.72         53.13         1.73 o                         
   4  10   2          0.02          0.00         0.50 o                         
   5  10   2          6.67          8.47         0.81 o                         
   6  10   2          0.35         -0.37         0.53 o                         
   7  10   2          1.34          0.27         0.80 o                         
   8  10   2          0.08          1.11         1.07 o                         
  -7  11   2          0.25         -1.26         1.26 o                         
  -6  11   2          7.96          8.96         0.91 o                         
  -5  11   2          9.73          8.26         0.85 o                         
  -4  11   2          1.05          0.19         0.53 o                         
  -3  11   2          5.02          4.67         0.77 o                         
  -2  11   2         67.04         64.78         2.23 o                         
  -1  11   2        126.31        118.66         4.28 o                         
   0  11   2          6.01          7.46         1.07 o                         
   1  11   2          4.96          5.90         1.13 o                         
   2  11   2          1.78          1.87         0.62 o                         
   3  11   2         17.74         15.61         1.11 o                         
   4  11   2         20.56         19.83         1.88 o                         
   5  11   2         15.05         16.78         1.07 o                         
   6  11   2          8.56          7.69         0.87 o                         
   7  11   2         12.01         10.59         2.52 o                         
  -6  12   2         24.02         21.93         3.03 o                         
  -5  12   2         10.32          4.03         1.76 o                         
  -4  12   2          0.36          0.08         0.73 o                         
  -3  12   2          0.01          0.06         0.67 o                         
  -2  12   2         65.41         64.71         2.94 o                         
  -1  12   2          0.20          2.07         1.01 o                         
   0  12   2          3.21          3.37         0.97 o                         
   1  12   2         19.04         19.46         1.60 o                         
   2  12   2          7.39          8.20         1.07 o                         
   3  12   2         14.13         15.27         1.21 o                         
   4  12   2          3.50          1.73         0.83 o                         
 -13   1   3          8.53          8.07         2.77 o                         
 -12   1   3         29.62         29.65         1.96 o                         
 -11   1   3         70.63         64.43         2.85 o                         
 -10   1   3         78.76         76.69         2.52 o                         
  -9   1   3        158.65        157.42         3.68 o                         
  -8   1   3          1.40          1.22         0.28 o                         
  -7   1   3          2.33          2.92         0.27 o                         
  -6   1   3        183.53        190.67         3.76 o                         
  -5   1   3       1196.34       1228.37        22.68 o                         
  -4   1   3       1469.15       1470.89        27.41 o                         
  -3   1   3        250.52        256.44         4.82 o                         
  -2   1   3        288.70        283.31         5.92 o                         
  -1   1   3        593.74        557.81        12.94 o                         
   0   1   3        174.73        171.48         3.22 o                         
   1   1   3       1917.77       1883.42        68.98 o                         
   2   1   3        525.54        568.77        10.53 o                         
   3   1   3        355.05        445.67         8.34 o                         
   4   1   3         13.14          9.39         0.35 o                         
   5   1   3       1224.48       1288.50        21.73 o                         
   6   1   3        494.75        561.25         9.67 o                         
   7   1   3         57.28         52.24         1.16 o                         
   8   1   3          7.18          5.31         0.56 o                         
   9   1   3        339.44        313.54         8.05 o                         
  10   1   3         65.25         66.58         2.28 o                         
  11   1   3         23.72         26.88         1.50 o                         
  12   1   3          2.35          2.77         0.89 o                         
 -12   2   3          5.72          4.63         0.97 o                         
 -11   2   3         93.46         99.88         5.18 o                         
 -10   2   3          3.10          2.96         0.56 o                         
  -9   2   3         40.90         35.58         1.25 o                         
  -8   2   3         85.36         98.57         2.52 o                         
  -7   2   3         28.89         28.06         1.47 o                         
  -6   2   3         46.64         54.41         1.18 o                         
  -4   2   3       1738.65       1847.33        31.10 o                         
  -3   2   3         54.70         48.87         1.35 o                         
  -2   2   3        123.03        129.06         2.50 o                         
  -1   2   3        169.97        178.53         3.50 o                         
   0   2   3          1.28          1.09         0.11 o                         
   1   2   3        605.57        582.37         9.83 o                         
   2   2   3        751.63        860.05        15.94 o                         
   3   2   3        359.85        366.70         6.28 o                         
   4   2   3         81.17         99.09         1.83 o                         
   5   2   3          2.27          2.46         0.18 o                         
   6   2   3         82.79         93.04         2.30 o                         
   7   2   3        120.65        120.09         2.93 o                         
   8   2   3        106.02         97.05         2.49 o                         
   9   2   3          7.05          5.93         0.76 o                         
  10   2   3          7.01          5.07         0.73 o                         
  11   2   3          3.52          3.94         0.80 o                         
  12   2   3         37.21         41.32         3.03 o                         
 -12   3   3          1.30          2.51         0.78 o                         
 -11   3   3          9.58          8.79         1.00 o                         
 -10   3   3          1.93          2.47         0.56 o                         
  -9   3   3         47.49         42.75         1.48 o                         
  -8   3   3         94.57        101.20         2.58 o                         
  -7   3   3         18.29         15.95         0.95 o                         
  -6   3   3         25.11         31.54         1.20 o                         
  -5   3   3        346.90        393.62         6.77 o                         
  -4   3   3        536.57        613.97        17.74 o                         
  -3   3   3       1249.23       1153.99        19.44 o                         
  -2   3   3       3601.42       3814.80       106.95 o                         
  -1   3   3        386.86        313.79         6.36 o                         
   0   3   3        129.05        123.95         2.63 o                         
   1   3   3       1831.42       2004.45        33.71 o                         
   2   3   3          0.37          0.73         0.26 o                         
   3   3   3        256.48        293.47         5.08 o                         
   4   3   3          9.60          1.51         0.15 o                         
   5   3   3          2.52          3.35         0.37 o                         
   6   3   3        423.40        432.78         8.27 o                         
   7   3   3        969.73        928.85        19.57 o                         
   8   3   3         36.51         40.74         1.42 o                         
   9   3   3         64.62         64.75         1.95 o                         
  10   3   3         14.98         16.41         0.97 o                         
  11   3   3         25.58         27.66         1.55 o                         
  12   3   3         75.22         82.02         2.95 o                         
 -12   4   3         19.95         21.22         1.55 o                         
 -11   4   3          3.93          4.70         0.68 o                         
 -10   4   3         43.02         42.04         1.57 o                         
  -9   4   3          1.71          0.77         0.44 o                         
  -8   4   3          0.45         -0.30         0.40 o                         
  -7   4   3         12.41         11.00         0.70 o                         
  -6   4   3         23.48         20.93         1.67 o                         
  -5   4   3         31.54         28.79         1.09 o                         
  -4   4   3       1059.53       1059.28        23.04 o                         
  -3   4   3        993.78       1074.82        19.91 o                         
  -2   4   3       1300.93       1480.78        31.41 o                         
  -1   4   3          8.73          5.48         0.40 o                         
   0   4   3        251.39        266.79         5.10 o                         
   1   4   3          0.02          0.30         0.23 o                         
   2   4   3        323.03        345.42         6.26 o                         
   3   4   3        206.64        187.04         3.31 o                         
   4   4   3        239.20        267.83         5.16 o                         
   5   4   3        254.04        236.04         4.62 o                         
   6   4   3          4.63          8.73         0.63 o                         
   7   4   3        109.57         99.79         2.55 o                         
   8   4   3          6.32          4.61         0.58 o                         
   9   4   3         13.34         15.04         0.94 o                         
  10   4   3          9.93          8.56         0.78 o                         
  11   4   3         35.42         36.32         1.84 o                         
  12   4   3          0.78          1.42         0.97 o                         
 -12   5   3         13.94         13.87         2.27 o                         
 -11   5   3         19.81         24.00         1.64 o                         
 -10   5   3          2.26          3.61         0.66 o                         
  -9   5   3          1.18          0.23         0.43 o                         
  -8   5   3          0.70         -0.17         0.40 o                         
  -7   5   3        170.22        150.96         3.65 o                         
  -6   5   3         88.71         85.42         2.26 o                         
  -5   5   3        178.31        202.17         4.73 o                         
  -4   5   3          0.62          1.66         0.40 o                         
  -3   5   3        214.16        263.03         6.82 o                         
  -2   5   3        157.22        141.19         3.18 o                         
  -1   5   3          2.10          3.54         0.22 o                         
   0   5   3       1437.45       1459.25        39.04 o                         
   1   5   3        187.04        215.79         3.81 o                         
   2   5   3        293.01        295.93         5.16 o                         
   3   5   3        155.79        167.25         3.00 o                         
   4   5   3        108.47        107.13         2.61 o                         
   5   5   3        453.63        436.68         9.42 o                         
   6   5   3         21.50         20.89         0.94 o                         
   7   5   3        174.40        161.17         3.90 o                         
   8   5   3         60.42         58.09         1.82 o                         
   9   5   3         31.01         33.12         1.42 o                         
  10   5   3          1.58          1.04         0.59 o                         
  11   5   3          6.64          7.10         0.85 o                         
 -12   6   3          1.56          0.50         1.26 o                         
 -11   6   3          4.61          4.11         0.74 o                         
 -10   6   3          1.35          1.29         0.61 o                         
  -9   6   3          9.45          8.69         0.78 o                         
  -8   6   3          9.77          9.25         0.78 o                         
  -7   6   3          0.09          0.27         0.43 o                         
  -6   6   3        378.22        381.35         8.38 o                         
  -5   6   3        914.97        966.74        22.12 o                         
  -4   6   3         20.80         17.09         0.78 o                         
  -3   6   3          1.71          1.20         0.26 o                         
  -2   6   3        114.73         95.10         2.73 o                         
  -1   6   3          0.02          0.32         0.17 o                         
   0   6   3          2.37          0.97         0.21 o                         
   1   6   3          8.57          6.17         0.33 o                         
   2   6   3         54.26         56.49         1.18 o                         
   3   6   3         55.25         59.00         1.60 o                         
   4   6   3         31.03         29.59         1.42 o                         
   5   6   3        822.89        767.00        16.23 o                         
   6   6   3         49.00         37.96         1.32 o                         
   7   6   3          5.89          5.19         0.59 o                         
   8   6   3          2.39          2.62         0.57 o                         
   9   6   3         48.83         49.62         2.01 o                         
  10   6   3         21.21         17.55         1.13 o                         
  11   6   3          3.32          3.43         0.74 o                         
 -11   7   3          1.92          0.25         1.26 o                         
 -10   7   3          9.21         10.13         0.96 o                         
  -9   7   3         18.39         18.30         1.24 o                         
  -8   7   3         46.70         53.86         2.11 o                         
  -7   7   3        127.95        124.82         3.21 o                         
  -6   7   3        152.33        148.09         3.65 o                         
  -5   7   3        195.44        179.41         5.60 o                         
  -4   7   3         13.89          8.31         0.69 o                         
  -3   7   3         17.55         12.58         0.76 o                         
  -2   7   3          0.14         -0.17         0.18 o                         
  -1   7   3        165.35        174.40         3.19 o                         
   0   7   3         56.52         58.13         1.24 o                         
   1   7   3         75.66         81.76         1.66 o                         
   2   7   3        315.32        320.53         8.18 o                         
   3   7   3        173.31        173.92         4.00 o                         
   4   7   3         36.03         41.66         1.38 o                         
   5   7   3        326.61        296.77         6.68 o                         
   6   7   3          5.03          4.31         0.56 o                         
   7   7   3          8.96          8.84         0.74 o                         
   8   7   3          0.98         -0.18         0.56 o                         
   9   7   3          1.22          0.58         0.59 o                         
  10   7   3         46.97         47.83         2.04 o                         
 -10   8   3         23.19         20.83         1.34 o                         
  -9   8   3          1.14          0.61         0.61 o                         
  -8   8   3        228.86        225.55         5.42 o                         
  -7   8   3        633.61        635.42        13.74 o                         
  -6   8   3         22.47         20.57         1.06 o                         
  -5   8   3          8.93          8.38         0.70 o                         
  -4   8   3          0.79          0.76         0.38 o                         
  -3   8   3          1.99          1.97         0.47 o                         
  -2   8   3        195.33        203.71         4.66 o                         
  -1   8   3         26.21         28.08         0.88 o                         
   0   8   3         22.72         25.33         0.73 o                         
   1   8   3         28.58         29.97         0.90 o                         
   2   8   3         45.76         43.77         1.35 o                         
   3   8   3       1156.80       1096.88        23.00 o                         
   4   8   3         48.81         40.73         1.38 o                         
   5   8   3         87.76         84.93         3.02 o                         
   6   8   3          7.17          6.12         0.66 o                         
   7   8   3         16.17         16.49         1.04 o                         
   8   8   3         11.88         12.18         0.97 o                         
   9   8   3          0.21         -0.44         0.59 o                         
  -9   9   3        150.54        142.63         3.97 o                         
  -8   9   3         81.36         83.21         2.61 o                         
  -7   9   3          4.18          3.27         0.68 o                         
  -6   9   3          1.28          0.86         0.91 o                         
  -5   9   3          0.11         -0.48         0.48 o                         
  -4   9   3         48.98         43.57         1.50 o                         
  -3   9   3        266.70        242.06         5.51 o                         
  -2   9   3         17.06         14.00         0.81 o                         
  -1   9   3         41.49         36.01         1.35 o                         
   0   9   3         10.22          8.78         0.63 o                         
   1   9   3         13.50         12.62         0.87 o                         
   2   9   3         11.14         12.37         0.76 o                         
   3   9   3        115.45        111.29         3.09 o                         
   4   9   3          1.91          1.40         0.46 o                         
   5   9   3         15.32         15.42         0.94 o                         
   6   9   3         39.98         38.45         1.51 o                         
   7   9   3         10.78          7.63         0.83 o                         
   8   9   3         15.07         14.14         1.07 o                         
   9   9   3         13.36         12.86         2.27 o                         
  -8  10   3          0.22         -0.34         0.66 o                         
  -7  10   3          3.83          2.90         0.68 o                         
  -6  10   3          1.89          1.65         0.57 o                         
  -5  10   3         39.89         39.95         1.54 o                         
  -4  10   3         71.16         70.17         2.11 o                         
  -3  10   3          9.30          8.77         0.72 o                         
  -2  10   3          1.22          0.98         0.52 o                         
  -1  10   3          6.55          7.49         1.05 o                         
   0  10   3         13.46         12.06         0.91 o                         
   1  10   3        523.51        518.91        12.91 o                         
   2  10   3          6.47          5.65         0.73 o                         
   3  10   3         53.22         53.89         1.73 o                         
   4  10   3          1.01          0.66         0.53 o                         
   5  10   3          0.83          0.36         0.53 o                         
   6  10   3          2.36          1.76         0.63 o                         
   7  10   3         28.15         27.38         1.44 o                         
  -7  11   3         20.34         22.69         3.03 o                         
  -6  11   3         12.49         11.63         1.20 o                         
  -5  11   3          1.94          1.82         0.66 o                         
  -4  11   3          0.00         -0.50         0.50 o                         
  -3  11   3         11.47         12.00         1.02 o                         
  -2  11   3         23.13         21.96         1.31 o                         
  -1  11   3         77.25         75.02         3.03 o                         
   0  11   3         45.21         49.02         3.40 o                         
   1  11   3          9.94         11.71         0.96 o                         
   2  11   3         20.52         18.54         1.21 o                         
   3  11   3          4.66          4.68         0.77 o                         
   4  11   3          3.32          2.27         0.67 o                         
   5  11   3          2.98          3.28         0.68 o                         
   6  11   3          0.77          0.19         0.69 o                         
  -6  12   3          4.68          6.81         2.27 o                         
  -5  12   3          9.01          5.04         2.02 o                         
  -4  12   3          4.59          3.75         0.77 o                         
  -3  12   3         34.06         34.65         1.69 o                         
  -2  12   3         13.25         13.38         1.43 o                         
  -1  12   3        130.65        127.76         6.42 o                         
   0  12   3          2.80          2.52         0.89 o                         
   1  12   3         32.12         34.35         2.04 o                         
   2  12   3          0.00         -0.38         0.71 o                         
   3  12   3          4.18          2.48         0.96 o                         
   4  12   3          0.59          0.84         0.79 o                         
 -13   0   4          1.80          1.51         1.51 o                         
 -12   0   4          0.63         -0.50         1.01 o                         
 -11   0   4         47.88         51.18         3.28 o                         
 -10   0   4          0.26          1.76         1.01 o                         
  -9   0   4          3.52          4.54         2.27 o                         
  -8   0   4         97.68         99.56         3.57 o                         
  -7   0   4        195.15        219.67         5.58 o                         
  -6   0   4       1620.40       1651.78        39.40 o                         
  -5   0   4        583.57        781.65        18.73 o                         
  -4   0   4         10.82          7.82         0.54 o                         
  -3   0   4        677.96        711.09        25.14 o                         
  -2   0   4       5064.99       5137.17       149.91 o                         
  -1   0   4       2062.40       1909.27        68.16 o                         
   0   0   4       1325.39       1448.93        42.34 o                         
   1   0   4       1296.69       1333.86        48.05 o                         
   2   0   4       3312.80       3239.88        77.23 o                         
   3   0   4         35.41         43.13         1.24 o                         
   4   0   4       1183.97       1255.02        29.98 o                         
   5   0   4        506.33        600.10        14.56 o                         
   6   0   4         33.67         45.41         1.46 o                         
   7   0   4         37.84         39.80         1.35 o                         
   8   0   4          4.68          6.45         0.71 o                         
   9   0   4        252.57        258.26         8.20 o                         
  10   0   4        119.90        116.40         4.45 o                         
  11   0   4         27.14         30.25         2.52 o                         
  12   0   4          1.61          2.77         1.26 o                         
 -13   1   4          4.13          5.04         2.27 o                         
 -12   1   4          4.35          3.55         0.89 o                         
 -11   1   4         11.46         13.27         1.25 o                         
 -10   1   4          0.02         -0.10         0.74 o                         
  -9   1   4         12.80         11.95         0.91 o                         
  -8   1   4          0.20         -0.26         0.26 o                         
  -7   1   4         87.52         92.08         1.97 o                         
  -6   1   4       1679.40       1782.82        32.94 o                         
  -5   1   4         46.44         57.35         1.26 o                         
  -4   1   4       3091.00       3041.94        72.87 o                         
  -3   1   4        351.53        321.52         6.46 o                         
  -2   1   4        480.81        464.95        15.77 o                         
  -1   1   4       1305.37       1354.22        25.24 o                         
   0   1   4        604.26        590.62        12.23 o                         
   1   1   4          2.27          0.35         0.11 o                         
   2   1   4        731.08        796.20        13.41 o                         
   3   1   4       1066.94       1225.40        32.47 o                         
   4   1   4       2230.42       2558.83        56.50 o                         
   5   1   4        619.54        673.33        11.51 o                         
   6   1   4         19.23         18.87         0.58 o                         
   7   1   4        231.78        236.20         4.25 o                         
   8   1   4         54.63         56.91         1.44 o                         
   9   1   4         13.43         11.46         0.91 o                         
  10   1   4          2.04          0.76         0.58 o                         
  11   1   4         60.08         61.51         2.33 o                         
  12   1   4        113.23        116.84         4.54 o                         
 -12   2   4          0.05          0.98         0.79 o                         
 -11   2   4         13.36         13.60         1.67 o                         
 -10   2   4          0.67          0.99         0.46 o                         
  -9   2   4         33.19         31.94         1.24 o                         
  -8   2   4        180.73        178.66         4.16 o                         
  -7   2   4         50.65         58.32         1.44 o                         
  -6   2   4        126.94        120.81         2.26 o                         
  -5   2   4        387.66        447.47         8.68 o                         
  -4   2   4         34.69         27.83         0.64 o                         
  -3   2   4       1597.13       1690.13        31.16 o                         
  -2   2   4         26.16         38.41         0.83 o                         
  -1   2   4          2.92          1.99         0.15 o                         
   0   2   4        169.79        184.01         3.50 o                         
   1   2   4         16.88         26.32         0.54 o                         
   2   2   4        452.01        431.79         8.07 o                         
   3   2   4        356.22        436.92         8.18 o                         
   4   2   4         40.62         30.19         0.68 o                         
   5   2   4          0.23          1.26         0.33 o                         
   6   2   4        298.44        307.90         5.97 o                         
   7   2   4          5.03          3.29         0.38 o                         
   8   2   4         49.77         48.87         1.51 o                         
   9   2   4          3.27          4.22         0.67 o                         
  10   2   4          1.09          1.43         0.58 o                         
  11   2   4         79.21         84.05         2.86 o                         
  12   2   4         18.89         21.90         1.78 o                         
 -12   3   4         22.96         29.52         1.91 o                         
 -11   3   4          3.99          3.82         0.82 o                         
 -10   3   4          1.64          3.01         0.51 o                         
  -9   3   4         80.27         70.13         2.01 o                         
  -8   3   4        339.59        325.39        10.97 o                         
  -7   3   4        164.67        160.81         3.78 o                         
  -6   3   4          2.82          1.48         0.33 o                         
  -5   3   4         12.68         13.33         0.46 o                         
  -4   3   4        152.93        153.78         2.76 o                         
  -3   3   4        777.95        854.83        15.39 o                         
  -2   3   4        176.64        191.43         6.05 o                         
  -1   3   4        353.68        364.75         6.85 o                         
   0   3   4       2773.32       2802.37        68.68 o                         
   1   3   4       1349.30       1434.44        24.14 o                         
   2   3   4       1061.63       1198.35        22.17 o                         
   3   3   4        138.84        164.19         3.08 o                         
   4   3   4         83.66        100.95         1.88 o                         
   5   3   4         28.40         33.81         1.01 o                         
   6   3   4         32.65         55.56         2.01 o                         
   7   3   4         71.99         65.24         2.09 o                         
   8   3   4         13.64         13.43         1.09 o                         
   9   3   4          6.82          6.55         0.63 o                         
  10   3   4         66.40         73.32         2.47 o                         
  11   3   4         75.59         79.36         2.81 o                         
  12   3   4         19.60         20.73         1.40 o                         
 -12   4   4          8.01          7.21         1.02 o                         
 -11   4   4         16.68         17.27         1.07 o                         
 -10   4   4         94.42         86.26         2.56 o                         
  -9   4   4         12.97         13.87         1.75 o                         
  -8   4   4          1.09          1.63         0.46 o                         
  -7   4   4         62.63         55.60         1.67 o                         
  -6   4   4        222.17        214.39         5.20 o                         
  -5   4   4         37.98         32.71         1.15 o                         
  -4   4   4         64.18         42.71         1.63 o                         
  -3   4   4        411.66        438.59         7.53 o                         
  -2   4   4         88.82         93.69         1.75 o                         
  -1   4   4        260.12        301.55         5.75 o                         
   0   4   4        325.25        327.57         5.66 o                         
   1   4   4         10.50          9.45         0.33 o                         
   2   4   4        303.09        348.19        10.36 o                         
   3   4   4         74.75         81.35         1.55 o                         
   4   4   4         66.40         54.56         1.28 o                         
   5   4   4         28.80         25.21         0.74 o                         
   6   4   4        117.72        104.09         2.61 o                         
   7   4   4         20.20         19.99         0.94 o                         
   8   4   4        173.97        168.17         4.06 o                         
   9   4   4          1.25          1.45         0.50 o                         
  10   4   4         44.98         44.66         1.67 o                         
  11   4   4         27.72         32.31         1.73 o                         
  12   4   4          2.48          3.40         1.07 o                         
 -12   5   4          5.44          5.72         1.33 o                         
 -11   5   4          1.59          1.79         0.66 o                         
 -10   5   4         93.52        100.43         3.81 o                         
  -9   5   4         12.39         13.69         0.94 o                         
  -8   5   4         36.77         34.21         1.31 o                         
  -7   5   4        133.79        103.71         2.67 o                         
  -6   5   4          0.82         -0.38         0.38 o                         
  -5   5   4        206.33        191.08         4.35 o                         
  -4   5   4         77.00         83.67         2.11 o                         
  -3   5   4         47.72         26.09         0.74 o                         
  -2   5   4        412.87        461.68        11.05 o                         
  -1   5   4        138.13        160.74         4.95 o                         
   0   5   4        263.97        331.97         5.76 o                         
   1   5   4        173.90        160.07         2.90 o                         
   2   5   4         80.29         95.94         1.80 o                         
   3   5   4        315.27        343.06         5.97 o                         
   4   5   4         36.37         48.16         1.56 o                         
   5   5   4        801.66        756.35        15.98 o                         
   6   5   4          7.27          7.30         0.63 o                         
   7   5   4         16.12         16.79         0.91 o                         
   8   5   4        168.53        176.59         4.40 o                         
   9   5   4         34.49         30.35         1.35 o                         
  10   5   4         18.46         17.76         1.16 o                         
  11   5   4         11.86         13.37         1.10 o                         
 -12   6   4         39.62         38.07         3.28 o                         
 -11   6   4          2.45          2.17         0.70 o                         
 -10   6   4         12.50         12.53         0.97 o                         
  -9   6   4         17.05         18.48         1.12 o                         
  -8   6   4         26.82         25.74         1.27 o                         
  -7   6   4         25.08         25.78         1.24 o                         
  -6   6   4         35.40         43.51         1.71 o                         
  -5   6   4        670.54        661.95        14.05 o                         
  -4   6   4        375.19        381.28         8.25 o                         
  -3   6   4          2.94          3.81         0.31 o                         
  -2   6   4        256.77        278.11         9.06 o                         
  -1   6   4        107.46        108.91         2.06 o                         
   0   6   4         49.07         57.50         1.24 o                         
   1   6   4          9.04         11.27         0.44 o                         
   2   6   4        140.50        138.24         2.57 o                         
   3   6   4        167.70        152.41         3.53 o                         
   4   6   4          0.09          0.32         0.38 o                         
   5   6   4         86.51         83.25         2.24 o                         
   6   6   4        293.29        276.81         6.24 o                         
   7   6   4          3.06          4.57         0.56 o                         
   8   6   4          7.19          7.20         0.76 o                         
   9   6   4         65.04         70.66         2.26 o                         
  10   6   4         62.79         64.05         3.60 o                         
  11   6   4          1.66          1.24         0.97 o                         
 -11   7   4         23.38         23.19         2.52 o                         
 -10   7   4         28.94         34.95         1.60 o                         
  -9   7   4          7.31          4.49         0.72 o                         
  -8   7   4         25.95         19.99         1.11 o                         
  -7   7   4          5.05          6.07         0.66 o                         
  -6   7   4          6.82          7.58         0.66 o                         
  -5   7   4        258.79        197.77         4.57 o                         
  -4   7   4        113.28         98.92         2.52 o                         
  -3   7   4          8.15         11.27         0.84 o                         
  -2   7   4          0.49          0.66         0.36 o                         
  -1   7   4         63.02         66.09         1.40 o                         
   0   7   4          9.03          8.87         0.48 o                         
   1   7   4         71.19         71.16         1.49 o                         
   2   7   4         32.98         31.49         1.12 o                         
   3   7   4        705.38        657.99        13.96 o                         
   4   7   4        159.88        161.50         3.81 o                         
   5   7   4          8.01          9.95         0.68 o                         
   6   7   4        136.52        137.82         3.43 o                         
   7   7   4          7.72          7.49         0.74 o                         
   8   7   4         15.85         18.08         1.25 o                         
   9   7   4          2.93          2.33         0.72 o                         
  10   7   4          0.64          1.27         0.68 o                         
 -10   8   4          5.38          3.86         0.80 o                         
  -9   8   4          4.46          6.87         0.87 o                         
  -8   8   4        162.65        174.35         4.34 o                         
  -7   8   4        255.88        242.39         5.70 o                         
  -6   8   4         48.85         47.87         1.67 o                         
  -5   8   4         44.37         48.41         1.60 o                         
  -4   8   4         55.15         52.25         1.63 o                         
  -3   8   4        119.20        104.46         2.64 o                         
  -2   8   4         43.94         46.24         1.42 o                         
  -1   8   4          3.51          4.50         0.42 o                         
   0   8   4         27.71         30.08         0.86 o                         
   1   8   4        172.98        177.87         3.63 o                         
   2   8   4         14.10         14.69         0.85 o                         
   3   8   4        164.06        151.66         3.62 o                         
   4   8   4        105.49         98.76         2.61 o                         
   5   8   4         20.77         20.50         1.07 o                         
   6   8   4         16.70         13.77         0.91 o                         
   7   8   4          5.16          5.66         0.72 o                         
   8   8   4         37.97         37.62         2.26 o                         
   9   8   4          0.24         -0.46         0.59 o                         
  -9   9   4          0.88          3.04         0.74 o                         
  -8   9   4          7.32         11.39         0.96 o                         
  -7   9   4          3.21          1.76         0.63 o                         
  -6   9   4          4.93          4.54         0.68 o                         
  -5   9   4          3.01          3.25         0.57 o                         
  -4   9   4          7.31          7.31         0.66 o                         
  -3   9   4        128.67        116.49         2.96 o                         
  -2   9   4        129.04        114.04         2.87 o                         
  -1   9   4         11.01         10.66         0.72 o                         
   0   9   4         46.03         43.52         1.38 o                         
   1   9   4        244.57        242.54         6.35 o                         
   2   9   4         40.45         39.25         1.54 o                         
   3   9   4         12.92          9.69         0.68 o                         
   4   9   4          8.39          7.02         0.68 o                         
   5   9   4         31.69         32.04         1.35 o                         
   6   9   4         43.20         39.18         1.60 o                         
   7   9   4          4.51          4.69         0.72 o                         
   8   9   4          9.53          6.36         0.83 o                         
  -8  10   4          3.85          3.79         0.90 o                         
  -7  10   4         20.97         25.05         2.00 o                         
  -6  10   4         12.19         13.52         0.97 o                         
  -5  10   4          2.17          1.76         0.59 o                         
  -4  10   4          0.88          1.09         0.53 o                         
  -3  10   4         10.67         13.53         0.87 o                         
  -2  10   4         15.07         16.13         1.31 o                         
  -1  10   4        202.14        214.04         5.68 o                         
   0  10   4         74.27         74.55         3.52 o                         
   1  10   4        172.14        175.65         4.80 o                         
   2  10   4         88.84         85.47         2.71 o                         
   3  10   4          3.56          2.74         0.59 o                         
   4  10   4          6.12          6.10         0.72 o                         
   5  10   4          5.20          5.87         0.76 o                         
   6  10   4          7.77          6.26         0.77 o                         
   7  10   4         10.26          8.02         0.85 o                         
  -7  11   4         38.06         42.61         4.03 o                         
  -6  11   4          6.98          7.81         0.87 o                         
  -5  11   4          2.61          3.56         0.68 o                         
  -4  11   4         10.05          9.73         0.83 o                         
  -3  11   4          0.14          0.95         0.88 o                         
  -2  11   4         12.72         12.88         1.02 o                         
  -1  11   4          9.97          9.72         1.07 o                         
   0  11   4        204.72        194.80         6.51 o                         
   1  11   4         60.06         59.88         2.23 o                         
   2  11   4         10.09          8.22         0.87 o                         
   3  11   4         19.18         20.44         1.55 o                         
   4  11   4          0.42          0.80         0.67 o                         
   5  11   4          8.38          9.07         0.88 o                         
   6  11   4          7.56          8.50         1.12 o                         
  -4  12   4          5.61          5.57         0.87 o                         
  -3  12   4         27.23         27.80         1.50 o                         
  -2  12   4         11.52         12.40         1.43 o                         
  -1  12   4        246.42        228.01        19.79 o                         
   0  12   4         20.38         21.44         3.15 o                         
   1  12   4          0.63          0.76         1.13 o                         
   2  12   4         37.33         35.46         1.82 o                         
   3  12   4         35.02         35.24         1.77 o                         
   4  12   4         24.43         26.97         2.27 o                         
 -13   1   5          9.41          9.08         2.77 o                         
 -12   1   5         22.76         20.68         1.60 o                         
 -11   1   5        137.67        138.63         4.90 o                         
 -10   1   5        132.97        122.28         3.54 o                         
  -9   1   5         24.31         22.97         0.93 o                         
  -8   1   5        202.14        197.66         4.03 o                         
  -7   1   5         13.71         10.97         0.47 o                         
  -6   1   5         46.12         55.65         1.20 o                         
  -5   1   5          3.19          2.63         0.64 o                         
  -4   1   5         10.08         15.01         0.56 o                         
  -3   1   5          2.51          4.95         0.36 o                         
  -2   1   5        476.56        471.22         8.82 o                         
  -1   1   5       1069.16       1083.49        19.96 o                         
   0   1   5        443.24        497.45        12.63 o                         
   1   1   5         94.72         79.68         2.34 o                         
   2   1   5         93.66        111.45         2.55 o                         
   3   1   5       1203.01       1478.50        24.91 o                         
   4   1   5         12.81         11.34         0.45 o                         
   5   1   5          5.59          7.05         0.37 o                         
   6   1   5          7.75          8.66         0.41 o                         
   7   1   5          8.14          4.68         0.39 o                         
   8   1   5          0.03          0.23         0.33 o                         
   9   1   5        520.64        508.93        12.66 o                         
  10   1   5          1.12          1.51         0.59 o                         
  11   1   5         89.07         90.53         3.05 o                         
  12   1   5          4.35          3.40         1.07 o                         
 -12   2   5          2.34          0.56         0.79 o                         
 -11   2   5          6.15          3.90         0.80 o                         
 -10   2   5          0.18          0.97         0.44 o                         
  -9   2   5          2.04          2.13         0.48 o                         
  -8   2   5        134.52        126.24         3.09 o                         
  -7   2   5        211.39        225.57         4.48 o                         
  -6   2   5         49.11         42.86         0.97 o                         
  -5   2   5          0.77          0.48         0.13 o                         
  -4   2   5        176.84        169.46         3.31 o                         
  -3   2   5          1.82          4.80         0.43 o                         
  -2   2   5        744.07        846.78        21.88 o                         
  -1   2   5         92.67        106.13         2.14 o                         
   0   2   5        798.99        819.97        15.15 o                         
   1   2   5        830.64        890.53        16.46 o                         
   2   2   5         18.15         30.66         0.72 o                         
   3   2   5        271.15        339.49         6.65 o                         
   4   2   5         34.91         41.43         0.89 o                         
   5   2   5        323.41        355.41         6.17 o                         
   6   2   5        161.21        180.23         3.27 o                         
   7   2   5        146.91        133.78         3.18 o                         
   8   2   5          3.97          3.07         0.46 o                         
   9   2   5         73.52         71.09         2.05 o                         
  10   2   5          0.71         -0.28         0.52 o                         
  11   2   5         62.73         64.74         2.37 o                         
  12   2   5         45.58         44.72         2.40 o                         
 -12   3   5         17.54         20.43         1.84 o                         
 -11   3   5          4.22          3.11         0.73 o                         
 -10   3   5         30.35         31.22         1.38 o                         
  -9   3   5        192.00        160.28         3.87 o                         
  -8   3   5         15.64         21.02         0.94 o                         
  -7   3   5          5.49          8.52         0.59 o                         
  -6   3   5         29.91         37.08         1.16 o                         
  -5   3   5         37.59         31.14         0.72 o                         
  -4   3   5         41.77         64.54         1.28 o                         
  -3   3   5        387.25        432.31         7.41 o                         
  -2   3   5        437.03        424.95        11.24 o                         
  -1   3   5         20.51         11.79         0.43 o                         
   0   3   5         17.71         22.10         1.15 o                         
   1   3   5         68.56         83.72         1.56 o                         
   2   3   5         83.32         65.71         1.57 o                         
   3   3   5        670.40        710.58        15.30 o                         
   4   3   5        121.94        148.45         2.67 o                         
   5   3   5        102.18         93.59         2.03 o                         
   6   3   5         27.90         36.53         1.01 o                         
   7   3   5        786.05        749.25        15.88 o                         
   8   3   5         34.08         39.40         1.39 o                         
   9   3   5          0.52         -0.05         0.40 o                         
  10   3   5         48.08         47.78         2.12 o                         
  11   3   5          9.56          8.80         1.06 o                         
  12   3   5          1.44          2.25         0.82 o                         
 -12   4   5         10.29         10.74         1.21 o                         
 -11   4   5         15.86         16.67         1.12 o                         
 -10   4   5         53.49         48.31         1.70 o                         
  -9   4   5         14.26         12.80         0.83 o                         
  -8   4   5         43.28         35.74         1.29 o                         
  -7   4   5          1.26         -0.10         0.30 o                         
  -6   4   5          3.85          4.52         0.54 o                         
  -5   4   5        144.77        130.09         2.68 o                         
  -4   4   5         63.13         64.11         1.29 o                         
  -3   4   5         23.35         23.74         0.63 o                         
  -2   4   5        133.15        169.15         5.62 o                         
  -1   4   5         96.53        104.02         2.61 o                         
   0   4   5        844.94        856.33        31.47 o                         
   1   4   5        568.51        624.98        18.27 o                         
   2   4   5         39.84         32.86         0.85 o                         
   3   4   5         14.52         18.17         0.49 o                         
   4   4   5        145.80        155.76         3.15 o                         
   5   4   5         88.44         78.57         1.85 o                         
   6   4   5        128.29        122.48         2.99 o                         
   7   4   5         20.83         19.19         0.91 o                         
   8   4   5         95.86        102.23         2.68 o                         
   9   4   5          4.63          4.56         0.66 o                         
  10   4   5        140.36        145.91         3.78 o                         
  11   4   5         29.91         33.82         1.79 o                         
 -12   5   5          0.85          0.42         1.06 o                         
 -11   5   5         17.32         17.82         1.16 o                         
 -10   5   5         88.26         83.94         2.48 o                         
  -9   5   5          3.82          3.76         0.69 o                         
  -8   5   5          4.18          3.73         0.54 o                         
  -7   5   5        354.18        305.28         7.35 o                         
  -6   5   5        287.90        265.46         5.92 o                         
  -5   5   5        219.89        248.28         5.54 o                         
  -4   5   5        240.00        231.38         4.55 o                         
  -3   5   5          5.24          7.81         0.39 o                         
  -2   5   5        271.45        262.42         4.63 o                         
  -1   5   5         75.11         67.40         1.33 o                         
   0   5   5        467.56        559.38         9.57 o                         
   1   5   5        333.43        351.57         6.09 o                         
   2   5   5        720.40        794.53        14.84 o                         
   3   5   5         16.11         19.11         0.53 o                         
   4   5   5        594.64        572.32        10.82 o                         
   5   5   5        433.08        397.74         8.63 o                         
   6   5   5          0.32         -0.13         0.38 o                         
   7   5   5          0.44         -0.33         0.33 o                         
   8   5   5         74.14         73.03         2.37 o                         
   9   5   5          1.90          1.29         0.56 o                         
  10   5   5         26.45         25.43         1.49 o                         
  11   5   5         51.30         63.02         2.17 o                         
 -12   6   5         42.06         33.78         3.03 o                         
 -11   6   5          3.89          4.06         0.84 o                         
 -10   6   5         12.16         13.48         1.00 o                         
  -9   6   5          1.83          1.53         0.58 o                         
  -8   6   5         25.82         25.23         1.18 o                         
  -7   6   5          9.22          6.48         0.98 o                         
  -6   6   5        155.37        141.99         3.46 o                         
  -5   6   5         14.47         20.74         0.91 o                         
  -4   6   5         51.50         40.91         1.25 o                         
  -3   6   5         25.13         20.40         0.96 o                         
  -2   6   5         19.92         21.80         1.00 o                         
  -1   6   5        228.45        236.51         4.51 o                         
   0   6   5          1.88          2.63         0.24 o                         
   1   6   5          3.68          2.09         0.23 o                         
   2   6   5        259.17        256.43         5.00 o                         
   3   6   5          0.93          2.94         0.46 o                         
   4   6   5        217.45        202.14         4.63 o                         
   5   6   5         59.35         56.61         1.66 o                         
   6   6   5         63.07         67.14         2.04 o                         
   7   6   5          0.19          0.20         0.43 o                         
   8   6   5        114.94        115.59         3.06 o                         
   9   6   5         29.44         35.37         2.40 o                         
  10   6   5         24.27         25.34         1.38 o                         
  11   6   5          5.11          6.19         1.33 o                         
 -11   7   5         11.67         13.61         2.02 o                         
 -10   7   5          0.03         -0.58         0.58 o                         
  -9   7   5         34.23         37.60         1.60 o                         
  -8   7   5          0.01         -0.48         0.48 o                         
  -7   7   5         27.97         24.44         1.31 o                         
  -6   7   5         33.03         29.24         1.22 o                         
  -5   7   5        172.97        155.47         3.71 o                         
  -4   7   5        149.76        111.56         2.77 o                         
  -3   7   5         12.54         11.09         0.87 o                         
  -2   7   5        176.18        188.38         3.81 o                         
  -1   7   5         15.85         13.33         0.70 o                         
   0   7   5         20.58         27.62         0.75 o                         
   1   7   5          2.59          5.55         0.35 o                         
   2   7   5          0.59          1.46         0.33 o                         
   3   7   5        195.15        178.47         4.13 o                         
   4   7   5        145.60        147.45         3.53 o                         
   5   7   5         12.09         13.28         0.81 o                         
   6   7   5          2.07          0.64         0.48 o                         
   7   7   5          0.18          0.06         0.50 o                         
   8   7   5         19.66         16.37         1.10 o                         
   9   7   5         70.76         74.76         2.36 o                         
  10   7   5         14.33         16.37         1.19 o                         
 -10   8   5          0.68          1.25         0.68 o                         
  -9   8   5         22.23         20.47         1.42 o                         
  -8   8   5          2.93          1.97         0.73 o                         
  -7   8   5         98.20         93.45         2.64 o                         
  -6   8   5         42.73         43.25         1.67 o                         
  -5   8   5         51.00         40.92         1.45 o                         
  -4   8   5          1.21          2.03         0.48 o                         
  -3   8   5         12.42         11.81         0.76 o                         
  -2   8   5         34.38         27.41         1.04 o                         
  -1   8   5         32.40         32.17         1.01 o                         
   0   8   5         11.98         11.77         0.53 o                         
   1   8   5          0.25         -0.11         0.28 o                         
   2   8   5         19.93         19.39         0.91 o                         
   3   8   5          9.31         10.47         0.72 o                         
   4   8   5        244.71        229.76         5.26 o                         
   5   8   5         21.27         21.70         1.13 o                         
   6   8   5          1.16          0.50         0.48 o                         
   7   8   5         96.27         97.32         2.74 o                         
   8   8   5         16.90         14.96         1.10 o                         
   9   8   5         15.08         15.67         1.12 o                         
  -9   9   5         10.56         14.71         1.17 o                         
  -8   9   5          0.57         -0.59         0.59 o                         
  -7   9   5         58.95         63.00         2.10 o                         
  -6   9   5          7.10          6.80         0.73 o                         
  -5   9   5         38.41         42.63         1.54 o                         
  -4   9   5         48.66         46.38         1.54 o                         
  -3   9   5         62.61         55.00         1.71 o                         
  -2   9   5        325.88        309.95         6.84 o                         
  -1   9   5          0.90          0.61         0.35 o                         
   0   9   5         17.94         16.79         0.85 o                         
   1   9   5        361.27        359.14         9.12 o                         
   2   9   5          0.56          0.47         0.46 o                         
   3   9   5         25.60         25.48         1.10 o                         
   4   9   5         26.59         30.45         1.25 o                         
   5   9   5         15.48         14.69         0.97 o                         
   6   9   5          3.98          3.44         0.68 o                         
   7   9   5         22.86         22.20         1.42 o                         
   8   9   5         49.14         52.31         1.98 o                         
  -8  10   5         19.80         15.55         1.69 o                         
  -7  10   5          0.60          1.41         0.67 o                         
  -6  10   5         19.82         18.05         1.12 o                         
  -5  10   5          0.39          0.27         0.53 o                         
  -4  10   5          4.03          3.76         0.66 o                         
  -3  10   5         45.54         39.37         1.53 o                         
  -2  10   5          1.68          1.49         0.54 o                         
  -1  10   5         21.71         23.18         1.26 o                         
   0  10   5         37.45         34.63         1.46 o                         
   1  10   5        144.96        143.90         4.03 o                         
   2  10   5        385.48        373.97         9.56 o                         
   3  10   5          0.18          0.07         0.48 o                         
   4  10   5          2.00          1.76         0.59 o                         
   5  10   5         66.84         67.33         2.14 o                         
   6  10   5         32.09         34.01         1.50 o                         
   7  10   5          1.46          1.55         0.66 o                         
  -7  11   5         40.50         47.65         4.54 o                         
  -6  11   5         19.60         18.86         1.22 o                         
  -5  11   5         39.79         37.36         1.60 o                         
  -4  11   5          5.43          4.02         0.68 o                         
  -3  11   5         40.34         45.47         1.89 o                         
  -2  11   5          0.02         -0.08         0.58 o                         
  -1  11   5        137.97        139.53        10.34 o                         
   0  11   5         40.36         39.18         4.29 o                         
   1  11   5         20.80         19.44         1.21 o                         
   2  11   5         17.19         19.35         1.26 o                         
   3  11   5          0.85          0.56         0.67 o                         
   4  11   5         10.79         10.86         1.11 o                         
   5  11   5          0.01         -0.59         0.59 o                         
   6  11   5          6.93          6.84         1.25 o                         
  -4  12   5          1.59          0.36         1.26 o                         
  -3  12   5         16.16         17.70         1.59 o                         
  -2  12   5          6.59          6.18         1.07 o                         
  -1  12   5         23.14         25.91         1.87 o                         
   0  12   5         79.08         76.19         3.21 o                         
   1  12   5          9.79          8.50         1.15 o                         
   2  12   5         16.25         14.41         1.11 o                         
   3  12   5         10.42          9.65         1.21 o                         
   4  12   5         75.58         75.73         4.41 o                         
 -13   0   6          4.81          4.29         2.27 o                         
 -12   0   6         37.76         32.77         2.77 o                         
 -11   0   6          1.00          2.52         1.01 o                         
 -10   0   6         92.68         82.19         4.54 o                         
  -9   0   6          4.15          4.30         1.76 o                         
  -8   0   6         43.41         52.76         2.22 o                         
  -7   0   6          0.69          0.50         0.29 o                         
  -6   0   6        150.68        226.30         9.83 o                         
  -5   0   6        123.12        135.85         3.54 o                         
  -4   0   6       1992.58       2131.44        61.27 o                         
  -3   0   6         79.06         77.14         2.04 o                         
  -2   0   6        222.54        229.08         7.92 o                         
  -1   0   6          3.70          4.04         0.21 o                         
   0   0   6       5577.51       5392.97       157.57 o                         
   1   0   6        252.82        256.32         6.21 o                         
   2   0   6        447.96        491.70        11.84 o                         
   3   0   6        312.46        383.15        11.51 o                         
   4   0   6        726.28        848.40        22.37 o                         
   5   0   6        209.07        257.31         6.40 o                         
   6   0   6        263.25        280.61         7.03 o                         
   7   0   6         31.36         23.87         1.02 o                         
   8   0   6          0.01          1.01         0.53 o                         
   9   0   6        332.16        330.76        10.34 o                         
  10   0   6        116.58        123.92         4.54 o                         
  11   0   6          4.38          1.76         1.26 o                         
  12   0   6          0.00          0.76         1.01 o                         
 -13   1   6         26.85         24.96         4.03 o                         
 -12   1   6         27.10         25.97         3.28 o                         
 -11   1   6         54.82         53.79         3.40 o                         
 -10   1   6         65.48         57.20         2.08 o                         
  -9   1   6         39.66         42.07         1.38 o                         
  -8   1   6         20.65         20.30         0.78 o                         
  -7   1   6        192.81        208.51         3.79 o                         
  -6   1   6         41.79         48.57         1.06 o                         
  -5   1   6        124.64        155.26         2.80 o                         
  -4   1   6        216.12        206.14         3.62 o                         
  -3   1   6          0.70          0.61         0.20 o                         
  -2   1   6       3993.83       4250.30       141.68 o                         
  -1   1   6        305.84        322.81         5.52 o                         
   0   1   6       3245.37       3504.87        98.15 o                         
   1   1   6         21.35         14.97         0.37 o                         
   2   1   6         37.77         46.93         1.20 o                         
   3   1   6        970.79       1170.69        25.76 o                         
   4   1   6         27.80         22.19         0.56 o                         
   5   1   6        450.61        534.30        10.08 o                         
   6   1   6          0.90          2.07         0.77 o                         
   7   1   6        140.65        133.80         2.82 o                         
   8   1   6         78.24         69.83         1.69 o                         
   9   1   6          0.01          0.38         0.52 o                         
  10   1   6         49.78         55.39         2.04 o                         
  11   1   6          0.24          0.27         0.67 o                         
  12   1   6          7.50          6.28         1.15 o                         
 -12   2   6          4.11          4.13         0.97 o                         
 -11   2   6          1.19          0.74         0.62 o                         
 -10   2   6         80.06         80.87         2.29 o                         
  -9   2   6          0.00          0.22         0.40 o                         
  -8   2   6        163.08        163.90         3.84 o                         
  -7   2   6          0.66          1.16         0.28 o                         
  -6   2   6        156.59        182.28         4.00 o                         
  -5   2   6          4.33          3.57         0.28 o                         
  -4   2   6        284.05        328.34         6.22 o                         
  -3   2   6        377.65        365.71         9.78 o                         
  -2   2   6         51.84         60.16         1.54 o                         
  -1   2   6         18.99         31.64         0.74 o                         
   0   2   6        211.79        269.59         4.90 o                         
   1   2   6        718.31        774.21        14.36 o                         
   2   2   6       2269.59       2532.82        47.21 o                         
   3   2   6        113.80        121.27         2.41 o                         
   4   2   6         66.02         73.51         1.62 o                         
   5   2   6         11.54         11.17         0.44 o                         
   6   2   6         60.48         64.99         1.53 o                         
   7   2   6        323.39        326.86         6.40 o                         
   8   2   6          1.29          1.18         0.40 o                         
   9   2   6          5.41          5.40         0.61 o                         
  10   2   6          6.31          5.58         0.73 o                         
  11   2   6         53.47         52.85         2.13 o                         
  12   2   6        121.57        125.24         4.81 o                         
 -12   3   6         21.41         23.60         2.95 o                         
 -11   3   6          4.73          4.10         0.82 o                         
 -10   3   6         27.09         25.31         1.12 o                         
  -9   3   6        144.69        137.26         3.40 o                         
  -8   3   6        549.76        469.32        12.23 o                         
  -7   3   6         71.74         78.17         2.11 o                         
  -6   3   6          3.70          2.88         0.30 o                         
  -5   3   6        266.96        301.96         5.30 o                         
  -4   3   6         92.24         94.64         2.76 o                         
  -3   3   6         50.24         64.68         2.22 o                         
  -2   3   6        129.20        146.97         4.19 o                         
  -1   3   6        990.99       1000.28        34.99 o                         
   0   3   6        445.98        492.91        10.34 o                         
   1   3   6       1872.02       2041.44        50.14 o                         
   2   3   6       1730.63       1915.36        32.27 o                         
   3   3   6        679.15        815.93        16.99 o                         
   4   3   6          4.22          6.37         0.33 o                         
   5   3   6        146.73        130.03         2.72 o                         
   6   3   6         34.21         23.04         0.80 o                         
   7   3   6         75.11         69.79         1.92 o                         
   8   3   6          0.07         -0.32         0.47 o                         
   9   3   6          0.64          0.05         0.40 o                         
  10   3   6          6.80          6.11         0.82 o                         
  11   3   6         63.73         67.20         2.52 o                         
  12   3   6          9.10         11.44         2.02 o                         
 -12   4   6          0.67         -0.02         0.96 o                         
 -11   4   6         11.78         11.80         0.96 o                         
 -10   4   6          0.06         -0.33         0.44 o                         
  -9   4   6         15.73         19.22         1.04 o                         
  -8   4   6         87.32         83.17         2.40 o                         
  -7   4   6         16.96         16.94         1.11 o                         
  -6   4   6        505.26        450.11         9.64 o                         
  -5   4   6          0.52          0.13         0.21 o                         
  -4   4   6          0.14          0.57         0.13 o                         
  -3   4   6        102.25        110.13         2.06 o                         
  -2   4   6          2.15          3.10         0.26 o                         
  -1   4   6         30.44         40.39         0.87 o                         
   0   4   6          8.39          8.48         0.37 o                         
   1   4   6          4.60          6.26         0.37 o                         
   2   4   6          0.27          0.07         0.15 o                         
   3   4   6         18.22         28.36         0.69 o                         
   4   4   6        223.44        261.69         5.09 o                         
   5   4   6        377.47        357.81         6.90 o                         
   6   4   6          0.13         -0.19         0.62 o                         
   7   4   6        102.78        100.74         2.61 o                         
   8   4   6         32.95         33.75         1.32 o                         
   9   4   6          0.02         -0.27         0.40 o                         
  10   4   6         60.05         65.05         2.08 o                         
  11   4   6          0.51          0.25         0.67 o                         
 -12   5   6          6.78          5.34         1.02 o                         
 -11   5   6         25.73         31.02         1.49 o                         
 -10   5   6         24.35         23.77         1.25 o                         
  -9   5   6          3.02          4.14         0.61 o                         
  -8   5   6          0.61          1.79         0.48 o                         
  -7   5   6         65.61         63.29         1.85 o                         
  -6   5   6        438.07        333.98         7.34 o                         
  -5   5   6          2.62          0.95         0.38 o                         
  -4   5   6        461.02        473.30         9.01 o                         
  -3   5   6         16.21         12.59         0.53 o                         
  -2   5   6         43.30         55.97         1.37 o                         
  -1   5   6        994.75        995.89        26.26 o                         
   0   5   6         49.42         46.49         1.01 o                         
   1   5   6          0.83          2.85         0.26 o                         
   2   5   6          9.66         13.34         0.51 o                         
   3   5   6         72.90         68.34         1.40 o                         
   4   5   6        325.97        304.76         5.91 o                         
   5   5   6        164.54        143.07         3.40 o                         
   6   5   6          0.32         -0.34         0.36 o                         
   7   5   6         11.09          8.51         0.72 o                         
   8   5   6         14.25         15.56         0.96 o                         
   9   5   6         94.24        101.38         3.45 o                         
  10   5   6          3.19          3.42         0.66 o                         
  11   5   6         15.74         16.85         1.31 o                         
 -12   6   6          0.04          0.50         1.51 o                         
 -11   6   6         79.06         86.70         2.64 o                         
 -10   6   6          0.12         -0.18         0.54 o                         
  -9   6   6          8.22         12.68         0.96 o                         
  -8   6   6         48.89         49.42         1.97 o                         
  -7   6   6         10.63          5.63         0.66 o                         
  -6   6   6          1.44          1.57         0.43 o                         
  -5   6   6         12.05          9.96         0.67 o                         
  -4   6   6        152.49        121.05         3.64 o                         
  -3   6   6        149.32        156.98         3.22 o                         
  -2   6   6         11.60          9.51         0.64 o                         
  -1   6   6          0.00          0.22         0.17 o                         
   0   6   6         29.71         30.44         0.77 o                         
   1   6   6        213.57        232.57         4.15 o                         
   2   6   6         62.63         61.99         1.52 o                         
   3   6   6        322.89        312.57         8.04 o                         
   4   6   6         73.11         75.77         2.04 o                         
   5   6   6         96.27         95.17         2.49 o                         
   6   6   6         36.77         36.40         1.32 o                         
   7   6   6         18.03         19.46         1.09 o                         
   8   6   6         37.95         40.53         1.56 o                         
   9   6   6         35.43         38.01         1.60 o                         
  10   6   6          0.97          2.58         0.76 o                         
  11   6   6         13.34         15.88         2.27 o                         
 -11   7   6          9.81          6.55         1.76 o                         
 -10   7   6          4.80          6.88         0.85 o                         
  -9   7   6         27.76         31.55         1.47 o                         
  -8   7   6          0.74         -0.08         0.53 o                         
  -7   7   6        147.43        158.63         3.97 o                         
  -6   7   6        172.87        184.69         4.41 o                         
  -5   7   6          1.00          0.91         0.40 o                         
  -4   7   6        527.73        450.34         9.71 o                         
  -3   7   6        366.32        351.24        11.35 o                         
  -2   7   6         25.43         23.07         0.79 o                         
  -1   7   6        149.14        165.78         3.07 o                         
   0   7   6        142.53        141.79         2.68 o                         
   1   7   6         75.82         73.24         1.54 o                         
   2   7   6         10.19         10.37         1.13 o                         
   3   7   6        886.33        871.26        18.31 o                         
   4   7   6          0.08         -0.17         0.33 o                         
   5   7   6         23.69         21.32         1.02 o                         
   6   7   6         89.14         89.84         2.49 o                         
   7   7   6        142.78        140.14         3.56 o                         
   8   7   6         17.45         15.96         1.14 o                         
   9   7   6         24.15         31.54         1.51 o                         
  10   7   6          5.92          5.29         0.91 o                         
 -10   8   6         11.14         10.74         1.21 o                         
  -9   8   6         18.98         22.88         1.34 o                         
  -8   8   6          6.80          4.21         0.74 o                         
  -7   8   6         47.89         49.09         1.75 o                         
  -6   8   6         16.42         16.53         0.96 o                         
  -5   8   6          2.49          0.59         0.40 o                         
  -4   8   6         26.01         21.27         0.94 o                         
  -3   8   6         94.22        101.02         2.55 o                         
  -2   8   6         76.93         72.95         1.92 o                         
  -1   8   6          6.62          6.69         0.67 o                         
   0   8   6        154.71        154.49         2.95 o                         
   1   8   6         56.69         59.15         1.70 o                         
   2   8   6         23.31         22.59         0.97 o                         
   3   8   6          5.59          5.34         0.59 o                         
   4   8   6         10.49         11.53         0.77 o                         
   5   8   6          4.35          3.61         0.57 o                         
   6   8   6        332.03        338.13         7.62 o                         
   7   8   6          8.84         11.52         0.92 o                         
   8   8   6          0.13         -0.17         0.56 o                         
   9   8   6          3.85          4.18         0.78 o                         
  -9   9   6         93.40         94.23         3.07 o                         
  -8   9   6         82.14         84.66         2.61 o                         
  -7   9   6          9.57         11.41         0.94 o                         
  -6   9   6         69.36         66.87         2.10 o                         
  -5   9   6          3.35          4.59         0.66 o                         
  -4   9   6          1.89          0.95         0.46 o                         
  -3   9   6          1.00          2.33         0.50 o                         
  -2   9   6          0.46          0.40         0.43 o                         
  -1   9   6         85.43         80.05         1.92 o                         
   0   9   6         35.44         37.09         1.26 o                         
   1   9   6        328.82        324.04         8.25 o                         
   2   9   6        129.89        124.88         3.12 o                         
   3   9   6          0.26          0.66         0.46 o                         
   4   9   6         84.78         93.74         2.55 o                         
   5   9   6          0.02          1.05         1.42 o                         
   6   9   6         17.58         13.67         0.97 o                         
   7   9   6         27.04         30.71         1.47 o                         
   8   9   6         26.03         27.81         1.60 o                         
  -8  10   6          2.47          1.20         1.03 o                         
  -7  10   6         44.16         50.59         1.87 o                         
  -6  10   6          7.69          8.76         1.16 o                         
  -5  10   6          1.95          1.14         0.95 o                         
  -4  10   6          6.51          6.98         0.70 o                         
  -3  10   6          7.92          6.56         0.66 o                         
  -2  10   6         27.37         25.14         1.31 o                         
  -1  10   6         19.42         17.66         1.48 o                         
   0  10   6         28.24         31.54         1.40 o                         
   1  10   6         76.84         78.05         2.57 o                         
   2  10   6         48.09         53.63         2.06 o                         
   3  10   6         45.14         48.37         1.63 o                         
   4  10   6         10.20         10.80         0.85 o                         
   5  10   6          8.68         11.89         0.92 o                         
   6  10   6          6.11          6.52         0.81 o                         
   7  10   6         11.60         13.60         1.29 o                         
  -6  11   6          3.00          3.33         0.74 o                         
  -5  11   6         20.13         18.82         1.49 o                         
  -4  11   6          3.90          3.95         0.66 o                         
  -3  11   6          0.30          0.25         0.58 o                         
  -2  11   6          1.13          2.40         0.62 o                         
  -1  11   6        269.76        263.56         8.56 o                         
   0  11   6         22.62         23.66         3.28 o                         
   1  11   6          3.53          4.79         0.95 o                         
   2  11   6          6.42          8.85         0.96 o                         
   3  11   6          4.85          5.20         0.82 o                         
   4  11   6          6.83          7.61         0.96 o                         
   5  11   6         52.21         58.68         2.06 o                         
   6  11   6          3.76          5.13         1.76 o                         
  -4  12   6          8.15         10.30         1.33 o                         
  -3  12   6         40.78         38.48         1.94 o                         
  -2  12   6         13.08         12.98         1.43 o                         
  -1  12   6          3.77          3.55         0.97 o                         
   0  12   6        108.85        107.44         4.10 o                         
   1  12   6          0.21          1.04         0.79 o                         
   2  12   6         26.47         29.51         1.59 o                         
   3  12   6        108.90        108.13         6.43 o                         
   4  12   6         53.11         53.20         4.79 o                         
 -12   1   7         83.43         89.17         3.57 o                         
 -11   1   7          0.68          0.76         0.71 o                         
 -10   1   7        278.56        259.16         6.89 o                         
  -9   1   7          0.01          0.00         0.38 o                         
  -8   1   7         92.53         85.49         1.81 o                         
  -7   1   7          9.72         10.33         0.47 o                         
  -6   1   7          5.52          7.83         0.39 o                         
  -5   1   7        348.61        355.62        10.00 o                         
  -4   1   7        103.58        124.97         4.37 o                         
  -3   1   7       1436.01       1495.14        44.72 o                         
  -2   1   7        865.34        912.14        24.95 o                         
  -1   1   7         82.33        109.55         1.92 o                         
   0   1   7       1681.61       1790.08        36.81 o                         
   1   1   7        229.66        275.56         4.73 o                         
   2   1   7         14.23         19.62         0.77 o                         
   3   1   7        159.71        205.61         3.99 o                         
   4   1   7          9.42         12.81         0.44 o                         
   5   1   7        106.07        121.90         2.30 o                         
   6   1   7          7.22          6.48         0.63 o                         
   7   1   7        202.19        201.64         4.57 o                         
   8   1   7        264.15        263.10         5.25 o                         
   9   1   7         55.22         58.81         2.08 o                         
  10   1   7         27.34         24.51         1.35 o                         
  11   1   7          1.14          0.47         0.70 o                         
  12   1   7          1.73          2.27         0.89 o                         
 -12   2   7         11.64         10.99         1.26 o                         
 -11   2   7          3.04          0.68         0.62 o                         
 -10   2   7          7.95          7.49         0.68 o                         
  -9   2   7         43.25         38.96         1.38 o                         
  -8   2   7         66.56         57.26         1.70 o                         
  -7   2   7         64.85         70.54         1.63 o                         
  -6   2   7          8.27         10.10         0.45 o                         
  -5   2   7        332.45        337.29         7.49 o                         
  -4   2   7         51.46         53.71         1.41 o                         
  -3   2   7        427.07        472.95        13.00 o                         
  -2   2   7       1535.16       1609.08        34.91 o                         
  -1   2   7         84.84         75.86         1.40 o                         
   0   2   7        394.56        497.42         8.72 o                         
   1   2   7        117.22        108.97         2.34 o                         
   2   2   7          3.73          5.45         0.26 o                         
   3   2   7         66.01         89.10         1.85 o                         
   4   2   7        155.96        155.08         3.09 o                         
   5   2   7         25.17         25.11         0.76 o                         
   6   2   7        112.62        142.78         2.98 o                         
   7   2   7         36.33         31.05         0.99 o                         
   8   2   7         99.32         92.42         2.14 o                         
   9   2   7         13.74         14.27         1.24 o                         
  10   2   7          7.33          6.35         0.82 o                         
  11   2   7         26.82         26.63         1.50 o                         
  12   2   7         11.61         16.29         1.60 o                         
 -12   3   7         26.50         24.53         1.54 o                         
 -11   3   7         35.57         37.71         1.87 o                         
 -10   3   7         16.76         18.57         1.04 o                         
  -9   3   7         15.87         14.76         0.89 o                         
  -8   3   7        115.49         86.86         2.30 o                         
  -7   3   7        145.34        123.69         3.06 o                         
  -6   3   7        454.40        431.22         8.23 o                         
  -5   3   7         14.03         12.43         0.45 o                         
  -4   3   7        557.74        589.97        10.47 o                         
  -3   3   7          9.13          7.02         0.43 o                         
  -2   3   7         62.29         68.68         3.89 o                         
  -1   3   7       1472.07       1450.20        48.00 o                         
   0   3   7         96.63        108.86         2.64 o                         
   1   3   7        408.32        485.66         9.14 o                         
   2   3   7         86.54         74.41         2.12 o                         
   3   3   7        176.09        180.01         4.03 o                         
   4   3   7          3.41          3.54         0.30 o                         
   5   3   7        283.21        271.54         5.32 o                         
   6   3   7        384.43        322.04         6.31 o                         
   7   3   7        107.96        119.87         2.96 o                         
   8   3   7         11.16          7.37         0.66 o                         
   9   3   7         22.66         22.79         1.16 o                         
  10   3   7         75.67         79.87         2.71 o                         
  11   3   7          7.64          5.72         0.87 o                         
 -12   4   7          0.73          0.17         0.82 o                         
 -11   4   7          7.23          8.88         1.31 o                         
 -10   4   7          0.02         -0.46         0.46 o                         
  -9   4   7          0.71          0.27         0.44 o                         
  -8   4   7        186.67        171.53         4.09 o                         
  -7   4   7         16.41         14.19         0.81 o                         
  -6   4   7         27.94         17.33         0.81 o                         
  -5   4   7          0.25          0.25         0.33 o                         
  -4   4   7        743.28        762.25        13.00 o                         
  -3   4   7         64.28         67.88         1.35 o                         
  -2   4   7         18.48         22.32         0.62 o                         
  -1   4   7        303.70        336.59         6.38 o                         
   0   4   7        280.47        294.01         6.27 o                         
   1   4   7        295.54        320.68        10.37 o                         
   2   4   7       1748.55       1839.20        40.87 o                         
   3   4   7         11.38          9.75         0.45 o                         
   4   4   7         47.35         60.74         1.44 o                         
   5   4   7        175.17        165.49         3.40 o                         
   6   4   7        182.32        167.58         3.97 o                         
   7   4   7         65.02         71.63         2.05 o                         
   8   4   7         11.05         10.73         0.78 o                         
   9   4   7          0.03          0.06         0.50 o                         
  10   4   7         53.22         52.83         2.15 o                         
  11   4   7         10.11         11.83         1.15 o                         
 -12   5   7         48.30         48.71         2.45 o                         
 -11   5   7          0.26          0.19         0.61 o                         
 -10   5   7          2.90          2.79         0.67 o                         
  -9   5   7         47.16         51.10         1.72 o                         
  -8   5   7         30.65         36.59         1.38 o                         
  -7   5   7          5.32          6.32         0.56 o                         
  -6   5   7          0.03          1.08         0.87 o                         
  -5   5   7         97.49         79.00         2.37 o                         
  -4   5   7         82.16         72.01         1.64 o                         
  -3   5   7          0.55          0.43         0.17 o                         
  -2   5   7          1.55          4.40         0.54 o                         
  -1   5   7        226.91        265.75         4.67 o                         
   0   5   7         11.11         16.36         0.64 o                         
   1   5   7        610.59        649.77        11.10 o                         
   2   5   7          5.88          4.71         0.31 o                         
   3   5   7        171.62        147.09         2.73 o                         
   4   5   7        310.37        269.09         5.27 o                         
   5   5   7        331.46        332.37         7.31 o                         
   6   5   7         70.35         54.23         1.63 o                         
   7   5   7         33.74         33.76         1.28 o                         
   8   5   7         75.09         73.98         2.20 o                         
   9   5   7          0.72          1.18         0.56 o                         
  10   5   7          0.75          0.68         0.59 o                         
  11   5   7          8.52          8.41         1.33 o                         
 -11   6   7          7.86          8.73         0.91 o                         
 -10   6   7          4.85          2.89         0.62 o                         
  -9   6   7          5.38          3.84         0.67 o                         
  -8   6   7          1.51          1.53         0.53 o                         
  -7   6   7          8.96          7.44         0.68 o                         
  -6   6   7         84.31         66.22         1.92 o                         
  -5   6   7         16.90         14.62         0.78 o                         
  -4   6   7         28.33         22.46         0.93 o                         
  -3   6   7          2.89          3.81         0.34 o                         
  -2   6   7        690.55        693.05        13.03 o                         
  -1   6   7        170.36        179.63         3.61 o                         
   0   6   7        223.23        229.44         4.10 o                         
   1   6   7         28.28         27.32         0.73 o                         
   2   6   7          2.10          3.04         0.30 o                         
   3   6   7        294.46        288.05         5.63 o                         
   4   6   7         86.44        101.31         2.55 o                         
   5   6   7         79.25         75.31         2.04 o                         
   6   6   7          3.58          4.40         0.56 o                         
   7   6   7          2.37          2.34         0.56 o                         
   8   6   7        175.42        184.09         4.54 o                         
   9   6   7        121.09        124.27         3.33 o                         
  10   6   7          1.34          0.89         0.68 o                         
 -10   7   7         30.06         32.52         2.11 o                         
  -9   7   7          5.68          5.11         0.76 o                         
  -8   7   7         25.31         26.06         1.27 o                         
  -7   7   7          7.03          6.35         0.72 o                         
  -6   7   7         12.39         10.46         0.78 o                         
  -5   7   7          0.17         -0.38         0.38 o                         
  -4   7   7          2.75          4.57         0.53 o                         
  -3   7   7         50.87         60.75         1.69 o                         
  -2   7   7         99.63         94.84         2.11 o                         
  -1   7   7        128.39        140.33         2.95 o                         
   0   7   7         33.23         33.14         0.87 o                         
   1   7   7          0.00          0.52         0.30 o                         
   2   7   7         14.56         10.07         0.63 o                         
   3   7   7         95.06         89.51         2.29 o                         
   4   7   7         25.73         21.14         0.97 o                         
   5   7   7          8.31          7.14         0.63 o                         
   6   7   7        113.68        108.20         3.13 o                         
   7   7   7         15.44         16.55         1.02 o                         
   8   7   7          8.31          7.33         0.81 o                         
   9   7   7         10.21         11.22         1.02 o                         
  10   7   7         23.20         26.22         3.03 o                         
 -10   8   7         23.67         24.29         2.36 o                         
  -9   8   7         39.74         47.54         2.11 o                         
  -8   8   7          6.37          7.84         0.87 o                         
  -7   8   7          1.59          1.17         0.54 o                         
  -6   8   7          1.39          1.32         0.56 o                         
  -5   8   7         27.51         25.07         1.12 o                         
  -4   8   7         65.66         52.35         1.78 o                         
  -3   8   7          1.03          1.13         0.40 o                         
  -2   8   7        228.82        224.08         4.55 o                         
  -1   8   7        119.73        119.66         2.61 o                         
   0   8   7        281.58        281.48         5.13 o                         
   1   8   7        569.56        577.53        12.29 o                         
   2   8   7         25.47         22.18         0.97 o                         
   3   8   7        161.40        147.70         3.56 o                         
   4   8   7          0.02          0.23         0.43 o                         
   5   8   7          3.88          3.76         0.59 o                         
   6   8   7          0.12          0.18         0.56 o                         
   7   8   7          0.14         -0.48         0.53 o                         
   8   8   7         15.30         19.08         1.22 o                         
   9   8   7         19.06         21.09         1.76 o                         
  -9   9   7          9.07         11.55         1.72 o                         
  -8   9   7          0.07          1.01         0.76 o                         
  -7   9   7         24.92         23.77         1.27 o                         
  -6   9   7         14.25         13.75         0.96 o                         
  -5   9   7         88.95         88.85         2.51 o                         
  -4   9   7          9.52         10.34         0.81 o                         
  -3   9   7         88.22         82.98         2.26 o                         
  -2   9   7          0.39         -0.03         0.40 o                         
  -1   9   7          1.13          1.57         0.37 o                         
   0   9   7         39.95         38.15         1.52 o                         
   1   9   7        327.58        323.76         8.25 o                         
   2   9   7          1.45          1.42         0.53 o                         
   3   9   7         22.21         22.47         1.08 o                         
   4   9   7          0.97          1.17         0.53 o                         
   5   9   7         80.88         82.79         2.42 o                         
   6   9   7          0.34         -0.18         0.56 o                         
   7   9   7         43.08         51.20         1.88 o                         
   8   9   7         44.24         46.87         2.58 o                         
  -8  10   7         39.07         43.36         3.78 o                         
  -7  10   7         44.08         54.31         2.09 o                         
  -6  10   7         10.37         12.44         1.00 o                         
  -5  10   7          6.29          4.97         0.70 o                         
  -4  10   7         38.54         38.78         1.47 o                         
  -3  10   7          9.37          9.68         0.78 o                         
  -2  10   7         47.37         41.38         1.65 o                         
  -1  10   7         57.63         60.82         2.08 o                         
   0  10   7         31.39         32.73         1.50 o                         
   1  10   7          4.09          4.57         0.67 o                         
   2  10   7        178.19        176.06         4.90 o                         
   3  10   7         31.87         31.36         1.35 o                         
   4  10   7        148.06        151.93         3.84 o                         
   5  10   7          4.16          3.60         0.72 o                         
   6  10   7         26.81         28.14         1.82 o                         
   7  10   7          5.72          5.95         1.26 o                         
  -6  11   7         45.93         50.16         2.14 o                         
  -5  11   7          5.29          2.49         0.66 o                         
  -4  11   7         55.15         54.36         1.88 o                         
  -3  11   7          1.35          0.67         0.58 o                         
  -2  11   7          2.93          4.05         0.71 o                         
  -1  11   7        125.33        130.60         7.42 o                         
   0  11   7         17.07         15.46         2.52 o                         
   1  11   7          8.84          7.95         0.82 o                         
   2  11   7         14.85         15.67         1.11 o                         
   3  11   7          4.44          4.51         0.97 o                         
   4  11   7          1.75          0.71         0.70 o                         
   5  11   7         22.61         26.13         1.48 o                         
   6  11   7          1.88          3.78         2.27 o                         
  -4  12   7          7.77         12.90         1.43 o                         
  -3  12   7         19.15         17.24         1.40 o                         
  -2  12   7          4.22          3.97         0.89 o                         
  -1  12   7          3.32          3.40         0.89 o                         
   0  12   7          1.37          2.17         1.76 o                         
   1  12   7          0.01         -0.71         0.71 o                         
   2  12   7          0.18          0.83         0.79 o                         
   3  12   7         11.65          9.55         1.33 o                         
 -12   0   8         31.23         31.01         2.77 o                         
 -11   0   8         88.69         87.23         4.79 o                         
 -10   0   8        181.82        174.94         8.32 o                         
  -9   0   8         70.60         74.36         2.94 o                         
  -8   0   8        263.12        258.95         6.60 o                         
  -7   0   8         40.76         32.81         1.79 o                         
  -6   0   8          0.03          0.60         0.56 o                         
  -5   0   8        603.68        649.50        19.25 o                         
  -4   0   8          1.08          0.57         0.22 o                         
  -3   0   8        169.24        165.27         4.17 o                         
  -2   0   8       5190.51       6859.91       425.63 o                         
  -1   0   8        343.07        312.56         7.72 o                         
   0   0   8          7.98         11.62         0.71 o                         
   1   0   8         48.20         71.92         1.92 o                         
   2   0   8         83.52         97.83         2.73 o                         
   3   0   8        599.52        589.31        14.22 o                         
   4   0   8        585.41        622.30        15.09 o                         
   5   0   8        208.35        237.29         5.97 o                         
   6   0   8          5.29          7.56         0.58 o                         
   7   0   8          5.06          4.89         0.58 o                         
   8   0   8          0.00          0.63         0.53 o                         
   9   0   8        392.06        356.90        11.14 o                         
  10   0   8          8.49          4.96         1.07 o                         
  11   0   8         16.45         11.60         1.76 o                         
  12   0   8         18.15         20.67         2.52 o                         
 -12   1   8         50.94         46.45         2.40 o                         
 -11   1   8         96.88         97.91         5.80 o                         
 -10   1   8          0.00         -0.28         0.47 o                         
  -9   1   8        259.68        242.81         5.48 o                         
  -8   1   8         66.77         63.72         1.45 o                         
  -7   1   8         16.09         16.95         0.65 o                         
  -6   1   8         76.29         84.27         1.70 o                         
  -5   1   8        128.83        126.53         3.60 o                         
  -4   1   8        130.66        160.30         2.90 o                         
  -3   1   8        237.90        226.04         7.40 o                         
  -2   1   8         40.55         51.00         1.53 o                         
  -1   1   8        986.61       1035.71        28.22 o                         
   0   1   8          7.26          8.02         0.31 o                         
   1   1   8        559.45        669.39        12.45 o                         
   2   1   8          3.97          4.17         0.22 o                         
   3   1   8        113.34        128.13         2.33 o                         
   4   1   8        158.07        162.50         2.95 o                         
   5   1   8         63.44         63.32         1.35 o                         
   6   1   8        174.45        180.72         3.65 o                         
   7   1   8         65.89         67.66         1.62 o                         
   8   1   8         51.53         50.63         1.37 o                         
   9   1   8         19.25         15.45         0.87 o                         
  10   1   8          1.64          2.06         0.67 o                         
  11   1   8          1.50          0.88         0.89 o                         
  12   1   8          2.22          4.30         1.39 o                         
 -12   2   8         62.57         62.44         3.28 o                         
 -11   2   8         12.80         11.29         1.00 o                         
 -10   2   8         16.70         12.09         0.81 o                         
  -9   2   8          5.17          5.27         0.56 o                         
  -8   2   8         27.68         27.43         1.07 o                         
  -7   2   8        198.79        211.12         4.23 o                         
  -6   2   8        256.18        241.99         5.82 o                         
  -5   2   8        134.10        134.86         2.75 o                         
  -4   2   8        313.31        348.06         6.02 o                         
  -3   2   8          5.69          4.12         0.48 o                         
  -2   2   8         64.24         72.48         1.77 o                         
  -1   2   8         65.29         56.88         1.09 o                         
   0   2   8       2275.10       2556.67        42.97 o                         
   1   2   8          0.62          4.20         0.28 o                         
   2   2   8        202.84        207.99         3.67 o                         
   3   2   8         40.35         71.90         1.60 o                         
   4   2   8         21.10         21.32         0.73 o                         
   5   2   8        297.64        309.87         6.02 o                         
   6   2   8          0.08          1.75         0.31 o                         
   7   2   8        168.08        159.46         3.34 o                         
   8   2   8          8.80          8.30         0.58 o                         
   9   2   8         29.28         29.10         1.23 o                         
  10   2   8          2.03          2.06         0.70 o                         
  11   2   8         52.76         51.67         2.13 o                         
  12   2   8         22.01         19.41         2.52 o                         
 -12   3   8          0.03          0.07         0.70 o                         
 -11   3   8          3.67          3.69         0.77 o                         
 -10   3   8          0.00         -0.27         0.44 o                         
  -9   3   8         21.45         20.59         1.67 o                         
  -8   3   8         72.68         73.88         2.05 o                         
  -7   3   8         25.01         16.45         0.78 o                         
  -6   3   8         39.74         31.90         0.89 o                         
  -5   3   8          0.43          0.86         0.22 o                         
  -4   3   8         97.83        104.15         3.04 o                         
  -3   3   8       1074.21       1094.56        22.69 o                         
  -2   3   8        107.11        124.24         2.50 o                         
  -1   3   8          0.31          0.72         0.13 o                         
   0   3   8         57.82         64.51         1.63 o                         
   1   3   8         37.92         55.32         1.45 o                         
   2   3   8        203.72        208.10         4.06 o                         
   3   3   8         10.55         11.46         0.69 o                         
   4   3   8          5.75          3.86         0.30 o                         
   5   3   8        174.94        166.91         3.40 o                         
   6   3   8          1.40          1.52         0.38 o                         
   7   3   8         59.39         50.62         1.57 o                         
   8   3   8          7.98          9.17         0.72 o                         
   9   3   8          8.69         10.63         0.81 o                         
  10   3   8         24.19         23.15         1.39 o                         
  11   3   8          2.15          0.98         0.77 o                         
 -12   4   8         28.73         30.43         1.88 o                         
 -11   4   8          0.10          0.51         0.57 o                         
 -10   4   8          9.84          8.63         0.81 o                         
  -9   4   8         72.28         74.26         2.17 o                         
  -8   4   8        124.63        101.19         2.67 o                         
  -7   4   8         57.83         62.64         1.79 o                         
  -6   4   8        151.60        149.51         3.53 o                         
  -5   4   8         91.72         92.18         2.13 o                         
  -4   4   8        107.65        102.61         1.97 o                         
  -3   4   8         45.46         44.91         1.57 o                         
  -2   4   8          3.43          5.05         0.43 o                         
  -1   4   8         70.07         93.44         2.03 o                         
   0   4   8         65.15         71.28         1.55 o                         
   1   4   8        176.94        201.12         3.97 o                         
   2   4   8        299.76        324.80         6.25 o                         
   3   4   8         30.29         33.76         0.93 o                         
   4   4   8         37.06         64.25         1.51 o                         
   5   4   8          3.58          2.86         0.35 o                         
   6   4   8          0.36          0.04         0.34 o                         
   7   4   8         20.39         27.18         1.16 o                         
   8   4   8         21.59         23.43         1.10 o                         
   9   4   8          1.18          0.97         0.53 o                         
  10   4   8         69.03         77.21         2.36 o                         
  11   4   8         19.17         21.71         1.50 o                         
 -12   5   8         11.37         15.63         2.02 o                         
 -11   5   8         31.06         29.47         1.47 o                         
 -10   5   8        104.07        106.54         2.96 o                         
  -9   5   8          3.15          3.13         0.61 o                         
  -8   5   8          0.94          0.59         0.44 o                         
  -7   5   8          5.71          5.26         0.62 o                         
  -6   5   8         48.78         57.45         1.69 o                         
  -5   5   8        444.74        402.73        15.52 o                         
  -4   5   8        124.33        127.67         3.03 o                         
  -3   5   8         49.99         48.52         1.16 o                         
  -2   5   8        182.08        161.27         3.24 o                         
  -1   5   8        289.21        340.86         5.93 o                         
   0   5   8        183.07        194.51         3.71 o                         
   1   5   8          2.22          1.95         0.23 o                         
   2   5   8         35.30         39.87         0.91 o                         
   3   5   8         74.46         69.86         1.59 o                         
   4   5   8         13.33          9.00         0.51 o                         
   5   5   8          0.01          1.66         0.43 o                         
   6   5   8         20.36         24.76         1.05 o                         
   7   5   8         83.30         84.60         2.39 o                         
   8   5   8          1.49          0.82         0.50 o                         
   9   5   8          1.28          0.94         0.56 o                         
  10   5   8          3.36          2.49         0.72 o                         
 -11   6   8         10.27         13.06         1.12 o                         
 -10   6   8         39.91         48.40         1.78 o                         
  -9   6   8         23.68         24.54         1.24 o                         
  -8   6   8         37.39         38.07         1.44 o                         
  -7   6   8          9.99          9.12         0.72 o                         
  -6   6   8        359.82        318.86         8.15 o                         
  -5   6   8         16.96         12.08         0.91 o                         
  -4   6   8         87.16         87.58         1.98 o                         
  -3   6   8        107.20        105.44         2.28 o                         
  -2   6   8        345.63        346.50         6.67 o                         
  -1   6   8          4.36          1.80         0.26 o                         
   0   6   8        323.57        317.35         5.59 o                         
   1   6   8          3.72          2.82         0.28 o                         
   2   6   8         27.33         36.33         0.98 o                         
   3   6   8         76.23         78.02         1.78 o                         
   4   6   8        312.44        308.19         6.81 o                         
   5   6   8        101.71        103.05         2.67 o                         
   6   6   8          4.41          4.73         0.58 o                         
   7   6   8          9.87         10.09         0.81 o                         
   8   6   8          0.18          0.43         0.56 o                         
   9   6   8          8.96          7.01         0.85 o                         
  10   6   8         52.66         54.13         2.85 o                         
 -10   7   8         29.15         34.41         1.65 o                         
  -9   7   8          4.03          3.18         0.70 o                         
  -8   7   8        133.96        134.81         3.53 o                         
  -7   7   8         48.81         45.64         1.60 o                         
  -6   7   8         41.06         42.07         1.44 o                         
  -5   7   8          7.31          6.67         0.66 o                         
  -4   7   8         42.59         35.25         1.82 o                         
  -3   7   8        245.94        260.59         5.18 o                         
  -2   7   8          0.03         -0.33         0.33 o                         
  -1   7   8        197.76        192.49         3.88 o                         
   0   7   8         64.42         64.18         1.39 o                         
   1   7   8         61.88         61.54         1.37 o                         
   2   7   8        444.29        424.67         9.32 o                         
   3   7   8          1.93          2.19         0.40 o                         
   4   7   8         20.42         16.03         0.85 o                         
   5   7   8         14.04         13.81         0.85 o                         
   6   7   8          7.53          6.78         0.73 o                         
   7   7   8          2.62          2.13         0.56 o                         
   8   7   8         29.86         31.59         1.48 o                         
   9   7   8         96.33         96.86         3.35 o                         
 -10   8   8          0.99          1.01         1.51 o                         
  -9   8   8         81.09         92.26         2.78 o                         
  -8   8   8         11.43         16.69         1.46 o                         
  -7   8   8          0.84          0.52         0.53 o                         
  -6   8   8         12.86         10.62         0.81 o                         
  -5   8   8         20.80         18.31         0.98 o                         
  -4   8   8         78.56         71.34         2.04 o                         
  -3   8   8        122.69        120.49         2.99 o                         
  -2   8   8          0.06          0.25         0.34 o                         
  -1   8   8        114.84        118.96         2.59 o                         
   0   8   8        481.75        483.52         9.29 o                         
   1   8   8          0.52          0.82         0.40 o                         
   2   8   8         21.58         24.53         1.00 o                         
   3   8   8          0.72          0.35         0.40 o                         
   4   8   8          1.39          1.51         0.50 o                         
   5   8   8          3.61          2.62         1.16 o                         
   6   8   8         96.42         98.22         2.73 o                         
   7   8   8         39.03         40.94         1.66 o                         
   8   8   8         20.41         18.61         1.46 o                         
  -9   9   8          0.75          0.50         1.51 o                         
  -8   9   8        159.82        173.45         4.46 o                         
  -7   9   8          1.11          0.73         0.61 o                         
  -6   9   8         40.43         40.07         1.86 o                         
  -5   9   8        178.27        172.95         4.22 o                         
  -4   9   8          5.41          5.38         0.67 o                         
  -3   9   8         35.32         31.15         1.22 o                         
  -2   9   8         14.89         14.23         0.81 o                         
  -1   9   8          7.11          6.47         0.53 o                         
   0   9   8         45.49         46.21         1.69 o                         
   1   9   8         56.44         55.84         3.95 o                         
   2   9   8         52.35         50.09         1.75 o                         
   3   9   8          1.24          1.63         0.48 o                         
   4   9   8         46.92         45.81         1.63 o                         
   5   9   8         12.39         11.39         0.85 o                         
   6   9   8         10.36         11.86         1.06 o                         
   7   9   8         26.66         32.19         2.63 o                         
  -8  10   8          5.85          7.06         1.76 o                         
  -7  10   8         77.46         86.50         3.09 o                         
  -6  10   8         35.94         48.18         1.82 o                         
  -5  10   8          7.50          6.42         0.87 o                         
  -4  10   8          8.18          7.60         0.76 o                         
  -3  10   8          0.07         -0.32         0.43 o                         
  -2  10   8          0.00          0.18         0.47 o                         
  -1  10   8         43.00         41.35         2.61 o                         
   0  10   8         72.61         72.30         2.37 o                         
   1  10   8        124.86        120.87         3.76 o                         
   2  10   8        221.16        214.11         5.82 o                         
   3  10   8         12.74         14.73         1.02 o                         
   4  10   8          8.10          8.68         0.85 o                         
   5  10   8          4.28          4.19         0.82 o                         
   6  10   8         11.34         15.58         1.35 o                         
  -6  11   8         20.18         20.61         1.82 o                         
  -5  11   8          5.20          4.60         0.80 o                         
  -4  11   8          6.16          4.20         0.74 o                         
  -3  11   8          3.46          3.12         0.67 o                         
  -2  11   8         30.97         29.44         2.96 o                         
  -1  11   8         33.62         36.52         2.04 o                         
   0  11   8         66.04         68.01         2.94 o                         
   1  11   8          0.02         -0.52         0.52 o                         
   2  11   8          0.18          0.25         0.73 o                         
   3  11   8        265.88        268.84        19.29 o                         
   4  11   8         37.13         35.24         2.22 o                         
   5  11   8         14.11         18.15         2.52 o                         
  -4  12   8         56.23         59.47         3.15 o                         
  -3  12   8         13.23         12.35         1.76 o                         
  -2  12   8         11.72         11.28         1.33 o                         
  -1  12   8          8.16          9.58         1.76 o                         
   0  12   8          0.52          1.01         1.26 o                         
   1  12   8          6.47          7.82         1.76 o                         
   2  12   8         32.41         34.04         3.28 o                         
 -12   1   9         22.34         24.86         1.78 o                         
 -11   1   9         44.74         52.82         2.50 o                         
 -10   1   9         58.37         59.50         2.17 o                         
  -9   1   9        132.05        119.58         2.99 o                         
  -8   1   9         82.68         88.37         3.65 o                         
  -7   1   9         21.11         23.41         0.73 o                         
  -6   1   9        203.18        212.14         3.84 o                         
  -5   1   9        133.39        146.80         2.71 o                         
  -4   1   9        369.79        391.79         8.97 o                         
  -3   1   9         24.05         33.52         0.75 o                         
  -2   1   9          3.91          7.42         0.49 o                         
  -1   1   9        150.83        165.56         3.22 o                         
   0   1   9        692.04        796.57        14.79 o                         
   1   1   9         88.41         80.96         2.93 o                         
   2   1   9        689.10        732.23        12.44 o                         
   3   1   9          4.28          8.07         0.45 o                         
   4   1   9        219.09        211.86         3.81 o                         
   5   1   9          2.99          0.61         0.23 o                         
   6   1   9        515.17        483.45         8.41 o                         
   7   1   9         60.95         58.40         1.51 o                         
   8   1   9        103.51        104.86         2.39 o                         
   9   1   9          7.27          6.72         0.63 o                         
  10   1   9          9.86          8.25         0.87 o                         
  11   1   9         54.20         55.09         2.67 o                         
 -12   2   9          1.82          1.40         0.79 o                         
 -11   2   9         25.10         24.63         1.44 o                         
 -10   2   9        225.61        218.07         5.13 o                         
  -9   2   9         22.05         18.07         0.94 o                         
  -8   2   9         21.98         21.10         0.96 o                         
  -7   2   9         49.75         56.90         1.93 o                         
  -6   2   9        488.67        505.38         9.58 o                         
  -5   2   9         57.79         60.23         1.25 o                         
  -4   2   9       1468.92       1490.38        27.56 o                         
  -3   2   9         16.22         16.85         0.62 o                         
  -2   2   9         14.03         19.55         0.47 o                         
  -1   2   9          1.80          0.37         0.11 o                         
   0   2   9        188.65        208.67         4.07 o                         
   1   2   9       1634.02       1674.33        28.17 o                         
   2   2   9         47.15         55.49         1.26 o                         
   3   2   9        607.76        616.59        10.53 o                         
   4   2   9        170.22        139.15         2.86 o                         
   5   2   9        292.20        280.75         5.48 o                         
   6   2   9         28.53         26.19         0.93 o                         
   7   2   9        194.01        162.69         3.43 o                         
   8   2   9          4.65          3.48         0.45 o                         
   9   2   9          3.62          7.15         0.82 o                         
  10   2   9          0.02         -0.52         0.52 o                         
  11   2   9         34.83         32.10         2.14 o                         
 -12   3   9         72.39         73.63         2.71 o                         
 -11   3   9          1.50          0.49         0.57 o                         
 -10   3   9         34.23         32.93         1.46 o                         
  -9   3   9          2.08          1.36         0.46 o                         
  -8   3   9         63.13         56.25         1.69 o                         
  -7   3   9        184.23        181.31         4.19 o                         
  -6   3   9         83.08         88.43         1.97 o                         
  -5   3   9          2.37          6.93         0.43 o                         
  -4   3   9        200.26        188.23         4.29 o                         
  -3   3   9        202.18        228.66         4.44 o                         
  -2   3   9        250.29        227.45         4.01 o                         
  -1   3   9          4.96          9.51         0.35 o                         
   0   3   9         48.41         46.83         1.42 o                         
   1   3   9        315.93        331.47         5.76 o                         
   2   3   9        120.27        123.53         2.48 o                         
   3   3   9        169.10        148.13         3.71 o                         
   4   3   9        699.38        665.30        14.02 o                         
   5   3   9        101.58        104.18         2.27 o                         
   6   3   9         30.45         33.29         1.01 o                         
   7   3   9          1.29          0.10         0.40 o                         
   8   3   9          5.35          7.64         0.82 o                         
   9   3   9         29.88         26.83         1.86 o                         
  10   3   9         23.48         19.86         1.35 o                         
  11   3   9          0.10          0.25         0.89 o                         
 -12   4   9          2.82          3.85         0.96 o                         
 -11   4   9          1.21          1.12         0.61 o                         
 -10   4   9          2.60          1.21         0.57 o                         
  -9   4   9         50.36         50.01         1.65 o                         
  -8   4   9         30.91         25.93         1.12 o                         
  -7   4   9        163.34        146.45         3.49 o                         
  -6   4   9         34.39         36.75         1.18 o                         
  -5   4   9         13.73         12.48         0.74 o                         
  -4   4   9        836.30        784.18        13.41 o                         
  -3   4   9        436.77        470.05        11.55 o                         
  -2   4   9       1054.90       1037.64        23.20 o                         
  -1   4   9        274.83        284.69         6.07 o                         
   0   4   9        109.44        113.22         2.13 o                         
   1   4   9        124.27        148.83         2.72 o                         
   2   4   9         42.45         42.94         1.30 o                         
   3   4   9        185.70        193.51         5.85 o                         
   4   4   9         27.58         38.90         1.27 o                         
   5   4   9        304.35        260.61         5.16 o                         
   6   4   9        139.72        147.27         3.56 o                         
   7   4   9        239.17        219.46         5.10 o                         
   8   4   9         60.37         61.77         1.92 o                         
   9   4   9         25.86         29.17         1.55 o                         
  10   4   9          0.63          1.48         0.77 o                         
  11   4   9          0.01         -0.25         1.26 o                         
 -12   5   9         88.94         92.52         5.55 o                         
 -11   5   9          5.51          5.27         0.78 o                         
 -10   5   9          0.50          1.11         0.56 o                         
  -9   5   9         49.59         43.19         1.57 o                         
  -8   5   9         31.87         29.89         1.20 o                         
  -7   5   9          4.32          6.80         0.66 o                         
  -6   5   9         61.05         57.22         1.71 o                         
  -5   5   9        107.76        106.52         2.88 o                         
  -4   5   9         69.16         71.67         1.64 o                         
  -3   5   9        109.43         99.05         2.44 o                         
  -2   5   9         89.79         98.98         2.36 o                         
  -1   5   9        205.28        217.17         6.19 o                         
   0   5   9        261.01        259.32         7.13 o                         
   1   5   9          9.54         10.18         0.47 o                         
   2   5   9        332.25        321.11         6.20 o                         
   3   5   9         38.28         32.38         0.91 o                         
   4   5   9        253.12        252.65         5.01 o                         
   5   5   9        131.88        113.20         3.24 o                         
   6   5   9         13.30         12.37         0.81 o                         
   7   5   9        135.08        124.06         3.18 o                         
   8   5   9         21.82         22.61         1.46 o                         
   9   5   9          1.38          1.09         0.73 o                         
  10   5   9         12.61         10.37         1.11 o                         
 -11   6   9         80.82         89.56         2.73 o                         
 -10   6   9         73.61         83.22         3.72 o                         
  -9   6   9         21.66         21.41         1.18 o                         
  -8   6   9         30.92         34.02         1.38 o                         
  -7   6   9          0.57          0.00         0.43 o                         
  -6   6   9          0.79          0.57         0.40 o                         
  -5   6   9          0.00          0.92         0.40 o                         
  -4   6   9         27.26         25.75         0.84 o                         
  -3   6   9          0.39         -0.28         0.28 o                         
  -2   6   9       1236.17       1172.93        21.85 o                         
  -1   6   9        430.98        443.67         7.72 o                         
   0   6   9        565.81        583.83        10.05 o                         
   1   6   9         15.01         17.40         0.58 o                         
   2   6   9         20.25         26.16         0.75 o                         
   3   6   9         19.46         16.21         0.72 o                         
   4   6   9          2.92          2.66         0.46 o                         
   5   6   9         14.76          9.47         0.72 o                         
   6   6   9         13.12         14.12         1.06 o                         
   7   6   9          8.53          8.51         1.02 o                         
   8   6   9        192.74        200.94         5.68 o                         
   9   6   9        101.95        111.70         3.69 o                         
  10   6   9          0.97          1.51         2.52 o                         
 -10   7   9        106.06        111.99         3.78 o                         
  -9   7   9         24.41         26.39         1.64 o                         
  -8   7   9          3.70          3.83         0.66 o                         
  -7   7   9         24.98         28.56         1.29 o                         
  -6   7   9          0.89          1.16         0.44 o                         
  -5   7   9          0.09          0.44         0.51 o                         
  -4   7   9         24.00         25.54         1.04 o                         
  -3   7   9         28.82         29.92         1.62 o                         
  -2   7   9         73.13         65.44         1.60 o                         
  -1   7   9        234.48        232.35         4.78 o                         
   0   7   9         95.15         90.12         1.83 o                         
   1   7   9        144.11        129.05         3.14 o                         
   2   7   9         19.48         16.96         0.81 o                         
   3   7   9         13.03          8.85         0.61 o                         
   4   7   9         20.21         18.77         0.98 o                         
   5   7   9          2.04          0.85         0.53 o                         
   6   7   9         76.25         75.75         2.62 o                         
   7   7   9         15.78         15.78         1.21 o                         
   8   7   9         58.09         59.64         2.33 o                         
   9   7   9         68.09         71.23         3.39 o                         
 -10   8   9         71.08         79.92         5.04 o                         
  -9   8   9          3.44          5.21         1.27 o                         
  -8   8   9        116.89        130.62         3.89 o                         
  -7   8   9          3.95          3.19         0.67 o                         
  -6   8   9          0.04          0.25         0.48 o                         
  -5   8   9          2.01          1.98         0.48 o                         
  -4   8   9          6.52          6.11         0.63 o                         
  -3   8   9         90.83        101.06         2.61 o                         
  -2   8   9         22.73         20.25         0.81 o                         
  -1   8   9         15.78         18.46         1.03 o                         
   0   8   9        321.54        309.25         6.09 o                         
   1   8   9         65.64         66.72         1.85 o                         
   2   8   9        219.76        225.23         5.13 o                         
   3   8   9         70.76         62.67         2.26 o                         
   4   8   9          0.83          0.84         0.58 o                         
   5   8   9          3.46          3.67         0.70 o                         
   6   8   9         16.10         20.88         1.40 o                         
   7   8   9         14.98         15.99         1.31 o                         
   8   8   9          2.96          2.76         0.82 o                         
  -9   9   9          7.48         10.34         2.02 o                         
  -8   9   9          2.05          1.98         0.80 o                         
  -7   9   9         23.82         24.20         1.71 o                         
  -6   9   9          3.87          4.01         0.61 o                         
  -5   9   9         37.06         38.98         1.49 o                         
  -4   9   9          7.54          5.69         0.66 o                         
  -3   9   9          0.02          0.49         0.40 o                         
  -2   9   9          0.08         -0.19         0.38 o                         
  -1   9   9          0.10         -0.35         0.35 o                         
   0   9   9        164.82        163.65         4.51 o                         
   1   9   9        114.87        115.04         3.34 o                         
   2   9   9        225.31        220.83         6.00 o                         
   3   9   9         14.98         15.20         1.06 o                         
   4   9   9         21.01         21.80         1.63 o                         
   5   9   9          6.27          6.99         0.94 o                         
   6   9   9          8.20          7.36         0.96 o                         
   7   9   9          0.13          0.47         0.73 o                         
  -8  10   9         49.61         58.74         4.79 o                         
  -7  10   9          1.06          1.11         0.74 o                         
  -6  10   9         56.67         62.56         2.50 o                         
  -5  10   9         44.79         42.02         1.60 o                         
  -4  10   9          2.99          4.56         0.66 o                         
  -3  10   9         20.66         22.61         1.09 o                         
  -2  10   9          7.27          6.50         0.73 o                         
  -1  10   9         53.41         56.73         3.53 o                         
   0  10   9          9.07          8.35         1.13 o                         
   1  10   9          2.95          4.45         1.01 o                         
   2  10   9        135.84        135.79         4.90 o                         
   3  10   9          1.04         -0.50         0.71 o                         
   4  10   9         48.09         53.57         3.12 o                         
   5  10   9         49.85         51.48         2.23 o                         
   6  10   9          0.00          0.00         1.01 o                         
  -6  11   9          0.86          1.51         1.76 o                         
  -5  11   9         32.53         36.21         1.92 o                         
  -4  11   9          0.33          0.26         0.89 o                         
  -3  11   9          7.08          7.44         1.07 o                         
  -2  11   9         29.53         30.00         2.77 o                         
  -1  11   9          3.73          2.02         1.26 o                         
   0  11   9         29.75         26.72         2.52 o                         
   1  11   9          9.95          9.22         1.25 o                         
   2  11   9         23.90         25.41         1.87 o                         
   3  11   9         16.71         18.89         1.76 o                         
   4  11   9         86.13         85.74         3.91 o                         
  -1  12   9         17.69         22.94         2.77 o                         
   0  12   9          8.49          4.29         1.51 o                         
   2  12   9          8.57          8.82         2.02 o                         
 -12   0  10         82.94         78.15         4.54 o                         
 -11   0  10        115.04        115.72         6.05 o                         
 -10   0  10          3.56          2.52         1.01 o                         
  -9   0  10         15.34         14.29         0.91 o                         
  -8   0  10        994.56        987.43        23.92 o                         
  -7   0  10         88.72         86.46         2.52 o                         
  -6   0  10       1598.40       1462.96        54.52 o                         
  -5   0  10        132.30        133.15         3.54 o                         
  -4   0  10         93.54         98.90         4.16 o                         
  -3   0  10          9.11          8.20         1.04 o                         
  -2   0  10        857.14        893.42        21.40 o                         
  -1   0  10       4297.42       4973.34       202.43 o                         
   0   0  10        107.91        124.72         6.67 o                         
   1   0  10        589.71        554.39        13.34 o                         
   2   0  10       1527.82       1401.62        33.48 o                         
   3   0  10       1149.53       1134.61        27.17 o                         
   4   0  10        727.06        694.13        18.92 o                         
   5   0  10        132.78        120.12         3.30 o                         
   6   0  10         17.52         15.34         0.94 o                         
   7   0  10        195.01        176.98         4.75 o                         
   8   0  10         21.58         18.91         1.25 o                         
   9   0  10        126.44        113.96         4.10 o                         
  10   0  10          9.09          7.31         1.51 o                         
 -12   1  10          1.21          1.26         0.71 o                         
 -11   1  10         55.03         51.26         3.15 o                         
 -10   1  10         26.17         26.87         1.46 o                         
  -9   1  10         11.44         12.33         0.78 o                         
  -8   1  10        124.23        127.42         2.77 o                         
  -7   1  10          0.01          0.48         0.28 o                         
  -6   1  10         43.42         37.82         1.20 o                         
  -5   1  10        114.77        121.24         2.30 o                         
  -4   1  10        460.32        439.95         8.34 o                         
  -3   1  10          0.46          4.01         0.26 o                         
  -2   1  10         30.11         25.31         0.75 o                         
  -1   1  10        481.63        498.11        10.31 o                         
   0   1  10          1.04          1.86         0.24 o                         
   1   1  10        106.18        129.18         2.86 o                         
   2   1  10          5.09          3.90         0.24 o                         
   3   1  10         79.15         92.97         1.80 o                         
   4   1  10        388.28        390.73         6.81 o                         
   5   1  10         25.41         19.77         0.65 o                         
   6   1  10          0.05          0.05         0.26 o                         
   7   1  10         34.45         35.10         1.06 o                         
   8   1  10          3.39          2.56         0.50 o                         
   9   1  10        125.37        106.48         2.88 o                         
  10   1  10          1.06          0.00         1.01 o                         
  11   1  10          0.61          1.26         1.26 o                         
 -12   2  10          0.08         -0.61         0.61 o                         
 -11   2  10         13.32         12.33         1.06 o                         
 -10   2  10         11.43         10.68         0.94 o                         
  -9   2  10         31.30         26.94         1.53 o                         
  -8   2  10         35.29         40.49         1.35 o                         
  -7   2  10         37.64         38.40         2.14 o                         
  -6   2  10        866.09        857.79        14.65 o                         
  -5   2  10         37.20         35.15         0.85 o                         
  -4   2  10        123.58        107.66         2.25 o                         
  -3   2  10        879.20        972.50        16.47 o                         
  -2   2  10         72.16         62.09         1.24 o                         
  -1   2  10         85.44         72.85         1.38 o                         
   0   2  10          2.13          0.74         0.20 o                         
   1   2  10         28.10         31.70         1.55 o                         
   2   2  10         77.73         64.87         1.32 o                         
   3   2  10          1.23          1.25         0.73 o                         
   4   2  10        224.48        229.86         4.12 o                         
   5   2  10         62.14         75.91         1.58 o                         
   6   2  10        114.72        115.61         2.52 o                         
   7   2  10          3.68          0.45         0.34 o                         
   8   2  10         10.28          7.26         0.60 o                         
   9   2  10         33.57         33.10         2.40 o                         
  10   2  10         43.36         50.90         3.03 o                         
  11   2  10          1.42          0.50         1.26 o                         
 -12   3  10          2.06          3.70         0.80 o                         
 -11   3  10          0.02          0.12         0.53 o                         
 -10   3  10          2.52          1.47         0.73 o                         
  -9   3  10          0.32          0.18         0.43 o                         
  -8   3  10         25.41         24.83         1.04 o                         
  -7   3  10          1.07          1.95         0.40 o                         
  -6   3  10         67.77         65.35         1.57 o                         
  -5   3  10        160.78        171.68         3.45 o                         
  -4   3  10          0.24          0.47         0.17 o                         
  -3   3  10        500.67        506.76         8.71 o                         
  -2   3  10        444.96        449.66         7.73 o                         
  -1   3  10         75.08         82.80         1.59 o                         
   0   3  10         32.47         30.79         0.78 o                         
   1   3  10          5.90          7.68         0.60 o                         
   2   3  10         36.24         33.36         0.86 o                         
   3   3  10         38.24         53.07         1.26 o                         
   4   3  10         22.02         18.69         0.84 o                         
   5   3  10         24.49         28.51         1.02 o                         
   6   3  10        357.24        359.62         7.84 o                         
   7   3  10        132.32        123.55         3.59 o                         
   8   3  10         14.32         11.97         0.96 o                         
   9   3  10        119.73        117.97         3.59 o                         
  10   3  10         13.42         18.91         2.65 o                         
 -12   4  10        116.75        129.83         4.20 o                         
 -11   4  10          0.51          0.11         0.54 o                         
 -10   4  10         19.37         18.35         1.09 o                         
  -9   4  10          6.88          8.82         0.76 o                         
  -8   4  10          9.95         14.05         1.98 o                         
  -7   4  10         17.73         11.92         0.95 o                         
  -6   4  10        301.47        291.24         6.43 o                         
  -5   4  10        336.99        345.86         6.72 o                         
  -4   4  10       1674.31       1529.61        31.73 o                         
  -3   4  10         75.50         64.05         1.74 o                         
  -2   4  10        296.86        308.84         5.75 o                         
  -1   4  10        160.37        154.51         2.81 o                         
   0   4  10        128.76        121.42         2.28 o                         
   1   4  10        200.13        212.05         3.79 o                         
   2   4  10         45.61         43.39         1.10 o                         
   3   4  10        193.53        183.65         3.70 o                         
   4   4  10         38.82         41.33         1.29 o                         
   5   4  10        203.81        153.04         3.59 o                         
   6   4  10         75.62         79.73         2.57 o                         
   7   4  10        116.36        126.51         4.69 o                         
   8   4  10         15.45         18.36         1.21 o                         
   9   4  10         78.02         78.87         2.92 o                         
  10   4  10          1.57          1.26         0.97 o                         
 -12   5  10          2.07          0.50         1.51 o                         
 -11   5  10         43.00         44.25         1.80 o                         
 -10   5  10         71.95         78.08         2.38 o                         
  -9   5  10          0.14          0.66         0.53 o                         
  -8   5  10          2.76          2.79         0.53 o                         
  -7   5  10         23.37         22.74         1.04 o                         
  -6   5  10          1.36          1.66         0.40 o                         
  -5   5  10         59.35         66.85         1.64 o                         
  -4   5  10          0.16         -0.14         0.26 o                         
  -3   5  10        214.83        196.49         4.41 o                         
  -2   5  10        190.10        157.36         3.22 o                         
  -1   5  10         55.35         47.22         1.05 o                         
   0   5  10         42.08         44.29         1.07 o                         
   1   5  10         21.61         18.43         0.70 o                         
   2   5  10         13.01         10.16         0.52 o                         
   3   5  10          4.16          5.45         0.48 o                         
   4   5  10         19.92         22.25         0.89 o                         
   5   5  10        186.53        179.16         4.90 o                         
   6   5  10        155.91        150.09         4.32 o                         
   7   5  10         94.30        101.29         3.15 o                         
   8   5  10        325.05        331.74         8.68 o                         
   9   5  10          3.03          4.48         0.91 o                         
  10   5  10          1.61          2.14         1.07 o                         
 -11   6  10          5.80          5.41         0.96 o                         
 -10   6  10         20.41         26.77         2.40 o                         
  -9   6  10          8.92          8.77         0.80 o                         
  -8   6  10         39.45         41.93         1.59 o                         
  -7   6  10         20.81         20.46         1.06 o                         
  -6   6  10         14.50         11.61         0.94 o                         
  -5   6  10         12.04          9.90         0.68 o                         
  -4   6  10         89.51         82.68         1.89 o                         
  -3   6  10         13.85         13.54         0.67 o                         
  -2   6  10        888.13        821.69        17.27 o                         
  -1   6  10         29.41         35.81         1.06 o                         
   0   6  10          9.98         11.89         0.60 o                         
   1   6  10          0.55          0.74         0.35 o                         
   2   6  10         96.69        106.45         2.32 o                         
   3   6  10        210.30        166.26         3.90 o                         
   4   6  10          8.15          7.22         0.73 o                         
   5   6  10         27.94         25.86         2.11 o                         
   6   6  10         12.32         13.56         1.06 o                         
   7   6  10          0.31          0.08         0.58 o                         
   8   6  10          1.86          0.63         1.22 o                         
   9   6  10          1.79          1.01         0.82 o                         
  10   6  10         10.07         12.61         2.52 o                         
 -10   7  10         15.59         16.69         1.18 o                         
  -9   7  10         17.80         21.88         1.27 o                         
  -8   7  10         11.28         14.03         1.06 o                         
  -7   7  10         32.15         30.46         1.56 o                         
  -6   7  10         36.50         38.52         1.42 o                         
  -5   7  10          0.49         -0.18         0.40 o                         
  -4   7  10          0.07          0.10         0.41 o                         
  -3   7  10        102.25        112.57         2.45 o                         
  -2   7  10          2.50          1.54         0.36 o                         
  -1   7  10        156.36        154.90         3.68 o                         
   0   7  10        201.37        198.16         4.03 o                         
   1   7  10         31.04         34.19         1.19 o                         
   2   7  10         26.52         27.81         1.46 o                         
   3   7  10         14.59         16.17         1.02 o                         
   4   7  10         70.86         64.92         2.28 o                         
   5   7  10          8.67          9.95         0.96 o                         
   6   7  10          6.27          7.12         1.06 o                         
   7   7  10         28.38         25.12         1.55 o                         
   8   7  10         64.56         70.44         2.71 o                         
   9   7  10          7.02          5.29         1.76 o                         
  -9   8  10          2.61          3.88         0.87 o                         
  -8   8  10         24.93         26.98         2.98 o                         
  -7   8  10          8.37          7.59         0.80 o                         
  -6   8  10         10.74         11.07         0.83 o                         
  -5   8  10          2.44          1.32         0.50 o                         
  -4   8  10          1.08          1.32         0.48 o                         
  -3   8  10         15.38         13.71         0.94 o                         
  -2   8  10         14.03         14.83         0.83 o                         
  -1   8  10         84.48         87.87         2.80 o                         
   0   8  10        460.86        468.13        12.19 o                         
   1   8  10          8.54          8.53         0.97 o                         
   2   8  10          4.82          4.62         0.67 o                         
   3   8  10          5.31          4.84         0.73 o                         
   4   8  10          1.06          1.34         0.58 o                         
   5   8  10          1.64          3.01         0.77 o                         
   6   8  10         52.61         49.69         2.13 o                         
   7   8  10         77.65         83.49         3.01 o                         
   8   8  10         10.79          8.82         2.02 o                         
  -8   9  10         81.82         91.41         3.34 o                         
  -7   9  10         42.71         48.43         2.11 o                         
  -6   9  10          1.45          0.95         1.17 o                         
  -5   9  10          0.72          0.45         0.62 o                         
  -4   9  10         14.34         13.06         1.00 o                         
  -3   9  10         11.09         10.99         0.96 o                         
  -2   9  10          6.63          5.98         0.77 o                         
  -1   9  10         27.19         26.82         1.16 o                         
   0   9  10         64.78         62.08         2.67 o                         
   1   9  10         49.87         43.81         2.22 o                         
   2   9  10        377.65        382.56        14.23 o                         
   3   9  10          0.42          0.41         0.85 o                         
   4   9  10          1.38          0.72         0.62 o                         
   5   9  10         17.78         17.10         1.29 o                         
   6   9  10          0.97          2.00         0.82 o                         
   7   9  10          0.01         -1.01         1.26 o                         
  -7  10  10          0.85          1.01         1.21 o                         
  -6  10  10          0.60          0.47         0.67 o                         
  -5  10  10         23.43         21.29         1.39 o                         
  -4  10  10          8.74          8.45         0.91 o                         
  -3  10  10          0.03         -0.25         0.58 o                         
  -2  10  10          3.92          3.85         0.89 o                         
  -1  10  10          0.36          0.76         1.01 o                         
   0  10  10          0.01          0.00         0.61 o                         
   1  10  10         77.05         71.31         3.12 o                         
   2  10  10         34.36         31.46         1.87 o                         
   3  10  10          7.15          6.83         1.15 o                         
   4  10  10         89.32         96.23         3.25 o                         
   5  10  10         38.46         43.55         1.99 o                         
   6  10  10          5.41          3.53         1.76 o                         
  -5  11  10          0.12         -0.55         0.77 o                         
  -4  11  10          3.66          4.27         1.13 o                         
  -3  11  10         16.71         20.71         2.90 o                         
  -2  11  10         22.50         21.93         2.27 o                         
  -1  11  10          6.16          5.80         1.51 o                         
   0  11  10          0.05          0.25         1.01 o                         
   1  11  10          1.27          0.31         0.79 o                         
   2  11  10         44.56         41.52         2.30 o                         
   3  11  10          9.83         13.40         1.43 o                         
   4  11  10         60.36         59.25         4.54 o                         
 -12   1  11          0.71          0.13         0.71 o                         
 -11   1  11         27.67         25.78         1.89 o                         
 -10   1  11         14.25         12.40         0.94 o                         
  -9   1  11         19.34         20.28         0.93 o                         
  -8   1  11         60.29         56.73         1.35 o                         
  -7   1  11        278.80        277.55         5.01 o                         
  -6   1  11         14.79          8.99         0.45 o                         
  -5   1  11        557.18        590.22        11.16 o                         
  -4   1  11         11.61         10.97         0.41 o                         
  -3   1  11        100.23        105.85         2.20 o                         
  -2   1  11        270.58        283.07         6.11 o                         
  -1   1  11        335.27        336.38        10.95 o                         
   0   1  11         31.54         32.01         0.84 o                         
   1   1  11        656.24        686.97        13.57 o                         
   2   1  11         44.90         41.90         1.05 o                         
   3   1  11        331.98        312.31         6.04 o                         
   4   1  11        495.91        457.49         8.73 o                         
   5   1  11        392.47        361.40         6.99 o                         
   6   1  11         55.97         55.49         1.84 o                         
   7   1  11        292.83        267.75         6.94 o                         
   8   1  11          7.28          6.08         0.82 o                         
   9   1  11         18.47         17.77         1.43 o                         
  10   1  11          4.25          4.79         1.26 o                         
  11   1  11         50.54         40.84         4.79 o                         
 -12   2  11          0.01          0.00         0.71 o                         
 -11   2  11         15.25         15.23         1.15 o                         
 -10   2  11        169.93        174.19         4.22 o                         
  -9   2  11         20.68         17.07         0.94 o                         
  -8   2  11        240.90        233.80         5.33 o                         
  -7   2  11         86.17         87.85         2.03 o                         
  -6   2  11        712.71        664.96        11.46 o                         
  -5   2  11         96.25         85.77         1.91 o                         
  -4   2  11        298.60        326.57         5.73 o                         
  -3   2  11       1155.25       1143.47        34.81 o                         
  -2   2  11        200.11        211.67         4.12 o                         
  -1   2  11         57.23         52.00         1.26 o                         
   0   2  11        447.50        426.39         9.01 o                         
   1   2  11        731.65        694.92        13.70 o                         
   2   2  11        114.39        117.25         2.46 o                         
   3   2  11        225.16        192.91         3.85 o                         
   4   2  11          8.88          9.08         0.73 o                         
   5   2  11        855.06        796.71        14.99 o                         
   6   2  11          6.48          8.77         0.93 o                         
   7   2  11        251.60        236.96         6.16 o                         
   8   2  11         44.08         39.41         2.22 o                         
  10   2  11         45.48         46.89         3.28 o                         
 -12   3  11         28.64         32.23         1.79 o                         
 -11   3  11          8.45          7.64         0.77 o                         
 -10   3  11          1.65          1.47         0.55 o                         
  -9   3  11         22.54         25.57         1.16 o                         
  -8   3  11         69.09         72.10         2.29 o                         
  -7   3  11         19.39         21.30         0.93 o                         
  -6   3  11         13.76          9.45         0.51 o                         
  -5   3  11         69.08         68.03         1.79 o                         
  -4   3  11        681.55        609.44        10.46 o                         
  -3   3  11          7.30          4.48         0.35 o                         
  -2   3  11         65.88         66.29         1.86 o                         
  -1   3  11         40.57         45.98         1.55 o                         
   0   3  11         80.61         89.52         1.91 o                         
   1   3  11        264.30        235.68         4.62 o                         
   2   3  11         36.01         37.32         1.01 o                         
   3   3  11       1005.32        916.74        17.14 o                         
   4   3  11        168.04        171.42         3.52 o                         
   5   3  11        327.29        292.71         6.52 o                         
   6   3  11        381.72        362.72         7.97 o                         
   7   3  11        228.05        213.21         5.77 o                         
   8   3  11         33.59         38.50         1.89 o                         
   9   3  11          3.69          4.12         0.97 o                         
  10   3  11        104.67        114.96         6.30 o                         
 -12   4  11          4.31          3.61         1.35 o                         
 -11   4  11          1.93          3.14         0.70 o                         
 -10   4  11         82.35         87.73         2.58 o                         
  -9   4  11          4.81          5.28         0.66 o                         
  -8   4  11          0.01          0.52         0.50 o                         
  -7   4  11          5.71          6.55         0.61 o                         
  -6   4  11         36.64         44.25         1.34 o                         
  -5   4  11         69.69         79.16         2.08 o                         
  -4   4  11        653.32        624.06        13.23 o                         
  -3   4  11         51.77         42.56         1.20 o                         
  -2   4  11         68.91         56.62         1.35 o                         
  -1   4  11          3.63          4.23         0.31 o                         
   0   4  11         39.78         44.39         1.12 o                         
   1   4  11         18.09         11.41         0.55 o                         
   2   4  11          4.61          4.86         0.39 o                         
   3   4  11         28.56         17.69         0.79 o                         
   4   4  11         16.14         13.46         0.70 o                         
   5   4  11        158.24        142.13         3.43 o                         
   6   4  11          1.66          0.32         0.49 o                         
   7   4  11        101.51        104.33         3.20 o                         
   8   4  11        133.22        141.46         4.77 o                         
   9   4  11          2.29          5.34         1.15 o                         
  10   4  11         12.07         11.85         2.27 o                         
 -11   5  11         17.92         19.09         1.50 o                         
 -10   5  11          9.03          6.79         0.81 o                         
  -9   5  11          0.00          0.46         0.48 o                         
  -8   5  11          4.34          3.23         0.59 o                         
  -7   5  11          4.47          4.79         0.54 o                         
  -6   5  11          3.71          4.72         0.53 o                         
  -5   5  11         81.73         82.90         2.16 o                         
  -4   5  11          0.00          0.15         0.30 o                         
  -3   5  11         15.27         15.63         0.74 o                         
  -2   5  11       1099.26       1002.51        18.72 o                         
  -1   5  11         16.63         13.99         0.60 o                         
   0   5  11        340.92        322.06         6.44 o                         
   1   5  11        372.00        332.52         6.45 o                         
   2   5  11         89.80         88.23         1.98 o                         
   3   5  11        265.17        231.09         5.26 o                         
   4   5  11          0.64          0.06         0.33 o                         
   5   5  11          0.58          0.33         0.52 o                         
   6   5  11        103.58        112.03         3.44 o                         
   7   5  11         35.42         39.96         1.84 o                         
   8   5  11         10.55          6.93         1.02 o                         
   9   5  11        121.91        131.76         5.17 o                         
  10   5  11         28.24         26.47         3.03 o                         
 -11   6  11         19.99         19.92         3.03 o                         
 -10   6  11          5.56          3.90         0.91 o                         
  -9   6  11          2.27          3.55         0.77 o                         
  -8   6  11          2.89          2.60         0.75 o                         
  -7   6  11        171.16        164.65         4.70 o                         
  -6   6  11          4.59          5.74         0.70 o                         
  -5   6  11         23.83         25.49         2.20 o                         
  -4   6  11         24.05         26.65         1.02 o                         
  -3   6  11        129.66        116.75         2.90 o                         
  -2   6  11          0.03          0.50         0.33 o                         
  -1   6  11        232.98        227.85         5.01 o                         
   0   6  11         14.95         11.23         0.58 o                         
   1   6  11         58.20         56.14         1.41 o                         
   2   6  11          9.04          7.59         0.49 o                         
   3   6  11        221.59        196.42         4.50 o                         
   4   6  11          0.01          0.50         0.48 o                         
   5   6  11         35.18         29.94         1.40 o                         
   6   6  11          0.09         -0.40         0.52 o                         
   7   6  11          0.76          1.09         0.73 o                         
   8   6  11         19.58         18.09         2.18 o                         
   9   6  11          5.20          4.79         1.76 o                         
 -10   7  11        107.70        120.32        12.72 o                         
  -9   7  11         51.29         51.58         2.27 o                         
  -8   7  11          6.11          5.86         0.97 o                         
  -7   7  11         24.14         24.76         1.44 o                         
  -6   7  11         15.13         16.39         1.09 o                         
  -5   7  11          0.31         -0.44         0.47 o                         
  -4   7  11         15.36         12.54         0.94 o                         
  -3   7  11          4.57          3.55         0.46 o                         
  -2   7  11          1.53          1.50         0.40 o                         
  -1   7  11          0.46         -0.33         0.33 o                         
   0   7  11        699.80        665.38        12.58 o                         
   1   7  11        234.37        228.36         4.59 o                         
   2   7  11        165.45        155.92         3.78 o                         
   3   7  11          8.30          9.28         0.91 o                         
   4   7  11         14.60         11.65         0.96 o                         
   5   7  11          9.82          9.53         0.91 o                         
   6   7  11         23.32         25.60         1.48 o                         
   7   7  11          1.27          1.18         0.73 o                         
   8   7  11         19.34         16.86         1.40 o                         
  -9   8  11        103.54        112.88         4.91 o                         
  -8   8  11         15.96         17.39         1.60 o                         
  -7   8  11          5.95          4.57         0.80 o                         
  -6   8  11          1.80          1.17         0.65 o                         
  -5   8  11          0.08          0.74         0.59 o                         
  -4   8  11         67.52         71.95         2.47 o                         
  -3   8  11        109.67        106.10         4.29 o                         
  -2   8  11         65.04         65.35         1.88 o                         
  -1   8  11          6.23          8.15         0.66 o                         
   0   8  11          7.23          8.95         0.73 o                         
   1   8  11        322.30        305.32         7.86 o                         
   2   8  11         22.01         25.92         1.35 o                         
   3   8  11         14.51         14.91         1.06 o                         
   4   8  11         15.24         11.32         1.02 o                         
   5   8  11         14.51         15.32         1.21 o                         
   6   8  11          0.97          1.09         0.73 o                         
   7   8  11          5.44          3.98         0.91 o                         
   8   8  11         27.88         34.04         3.53 o                         
  -8   9  11         38.42         44.62         3.78 o                         
  -7   9  11          2.11          1.57         0.72 o                         
  -6   9  11          0.18          1.28         0.70 o                         
  -5   9  11         88.28         92.65         3.09 o                         
  -4   9  11         19.76         18.89         1.24 o                         
  -3   9  11          5.67          6.25         0.80 o                         
  -2   9  11         21.41         17.28         1.06 o                         
  -1   9  11         16.57         17.40         1.00 o                         
   0   9  11          2.45          1.76         1.01 o                         
   1   9  11         27.48         29.37         1.87 o                         
   2   9  11         32.56         34.19         2.04 o                         
   3   9  11         53.93         54.54         2.12 o                         
   4   9  11         56.51         58.01         2.23 o                         
   5   9  11         26.35         27.36         1.87 o                         
   6   9  11         27.95         35.26         1.92 o                         
   7   9  11         15.48         16.39         2.27 o                         
  -6  10  11         24.10         26.00         1.71 o                         
  -5  10  11         10.99          8.86         1.00 o                         
  -4  10  11          7.35          6.19         0.85 o                         
  -3  10  11         25.74         25.51         1.50 o                         
  -2  10  11         56.54         58.90         2.67 o                         
  -1  10  11         70.69         67.06         4.03 o                         
   0  10  11          7.40          7.49         1.07 o                         
   1  10  11          1.11          0.59         0.79 o                         
   2  10  11          2.41          3.62         0.97 o                         
   3  10  11         19.77         21.41         1.69 o                         
   4  10  11          3.86          5.33         0.87 o                         
   5  10  11          2.70          4.03         1.07 o                         
  -5  11  11          0.22          1.76         1.76 o                         
  -4  11  11          2.03          1.25         0.82 o                         
  -3  11  11         33.99         38.95         2.14 o                         
  -2  11  11         54.33         56.73         3.78 o                         
  -1  11  11          0.41         -0.76         1.01 o                         
   0  11  11          9.50         10.08         1.76 o                         
   1  11  11          0.53          0.08         0.79 o                         
   2  11  11          2.83          4.54         1.01 o                         
   3  11  11          1.24          2.77         1.26 o                         
 -12   0  12         13.01         12.10         2.02 o                         
 -11   0  12          0.06          0.25         1.01 o                         
 -10   0  12         21.18         21.43         2.02 o                         
  -9   0  12         58.92         55.05         2.64 o                         
  -8   0  12        906.66        884.66        21.84 o                         
  -7   0  12       1531.06       1453.40        48.16 o                         
  -6   0  12         26.80         22.06         2.90 o                         
  -5   0  12        237.10        219.94        10.46 o                         
  -4   0  12         21.16         18.67         1.07 o                         
  -3   0  12        291.89        311.88         9.63 o                         
  -2   0  12         42.10         41.47         1.60 o                         
  -1   0  12         40.26         40.28         1.64 o                         
   0   0  12         68.74         74.80         6.43 o                         
   1   0  12        149.16        120.28        11.96 o                         
   2   0  12        392.11        381.65        11.59 o                         
   3   0  12       3151.58       3210.65       162.73 o                         
   4   0  12         80.57         66.76         2.58 o                         
   5   0  12        251.96        239.15         7.57 o                         
   6   0  12        252.96        246.06         7.84 o                         
   7   0  12         42.69         42.86         2.77 o                         
   8   0  12         36.98         32.52         2.52 o                         
   9   0  12          6.79          7.56         1.51 o                         
  10   0  12         10.02         10.59         2.02 o                         
 -12   1  12          0.03          0.25         1.01 o                         
 -11   1  12          3.20          4.54         0.97 o                         
 -10   1  12          3.62          2.29         0.62 o                         
  -9   1  12          3.27          5.47         1.22 o                         
  -8   1  12        340.79        347.10         6.23 o                         
  -7   1  12         46.27         43.89         1.24 o                         
  -6   1  12        436.58        428.52         8.23 o                         
  -5   1  12         15.93         12.55         0.58 o                         
  -4   1  12         17.60         15.21         0.57 o                         
  -3   1  12          8.10         10.12         0.45 o                         
  -2   1  12         91.31         88.70         2.14 o                         
  -1   1  12         24.95         22.53         1.04 o                         
   0   1  12        246.23        237.53         5.20 o                         
   1   1  12         11.28         11.01         0.63 o                         
   2   1  12       1100.16        979.87        20.45 o                         
   3   1  12        656.20        623.34        13.20 o                         
   4   1  12          2.17          2.65         0.40 o                         
   5   1  12        911.93        880.81        18.56 o                         
   6   1  12         64.57         63.20         1.89 o                         
   7   1  12         20.89         21.14         1.16 o                         
   8   1  12          3.34          2.40         0.71 o                         
   9   1  12          9.27          9.09         1.13 o                         
  10   1  12          2.98          4.03         1.51 o                         
 -12   2  12         28.93         34.29         3.03 o                         
 -11   2  12          0.56          0.31         0.79 o                         
 -10   2  12        118.82        111.88         3.44 o                         
  -9   2  12        220.19        235.32         6.35 o                         
  -8   2  12          3.25          2.92         0.62 o                         
  -7   2  12         15.62         16.86         0.81 o                         
  -6   2  12         83.83         85.10         2.36 o                         
  -5   2  12       1094.54       1071.36        19.98 o                         
  -4   2  12        134.54        126.26         3.67 o                         
  -3   2  12         76.06         72.19         1.62 o                         
  -2   2  12         52.76         57.94         1.33 o                         
  -1   2  12        156.21        157.20         3.96 o                         
   0   2  12          4.17          3.78         0.38 o                         
   1   2  12        974.04        863.94        36.52 o                         
   2   2  12          0.16         -0.07         0.36 o                         
   3   2  12        640.75        576.31        16.66 o                         
   4   2  12         33.75         35.82         1.16 o                         
   5   2  12         84.20         81.97         2.17 o                         
   6   2  12         59.71         57.07         2.03 o                         
   7   2  12          0.80          0.98         0.54 o                         
   8   2  12         30.48         35.48         1.95 o                         
   9   2  12          2.33          3.03         1.26 o                         
  10   2  12          5.95          6.81         1.76 o                         
 -12   3  12          4.71          5.13         1.15 o                         
 -11   3  12         10.90          9.88         1.39 o                         
 -10   3  12         60.72         61.25         3.09 o                         
  -9   3  12         65.78         63.21         2.87 o                         
  -8   3  12          0.14         -0.16         0.49 o                         
  -7   3  12         38.60         37.85         1.50 o                         
  -6   3  12        111.38        110.00         2.74 o                         
  -5   3  12         14.77         15.69         0.66 o                         
  -4   3  12        764.63        733.67        13.78 o                         
  -3   3  12         35.29         23.89         0.85 o                         
  -2   3  12        111.41        100.95         2.16 o                         
  -1   3  12         93.88         82.17         2.72 o                         
   0   3  12        215.08        214.00         4.24 o                         
   1   3  12         56.04         56.85         1.35 o                         
   2   3  12         31.34         21.49         0.74 o                         
   3   3  12        133.85        125.41         3.02 o                         
   4   3  12        251.41        245.97         5.64 o                         
   5   3  12        144.49        156.01         4.31 o                         
   6   3  12         73.46         81.49         2.61 o                         
   7   3  12         67.45         68.20         5.42 o                         
   8   3  12         26.60         25.06         2.40 o                         
   9   3  12         15.17         15.46         1.51 o                         
  10   3  12         35.62         35.55         3.28 o                         
 -11   4  12         41.66         45.65         2.17 o                         
 -10   4  12          1.51          1.66         0.86 o                         
  -9   4  12         75.87         74.31         2.56 o                         
  -8   4  12         23.29         28.93         1.39 o                         
  -7   4  12        146.48        148.88         5.39 o                         
  -6   4  12          2.38          2.08         0.40 o                         
  -5   4  12        203.73        196.86         5.31 o                         
  -4   4  12        149.21        158.14         3.26 o                         
  -3   4  12        808.98        754.27        14.16 o                         
  -2   4  12          0.21         -0.23         0.23 o                         
  -1   4  12        250.33        251.82         5.83 o                         
   0   4  12         16.78         20.90         0.91 o                         
   1   4  12        594.29        577.60        10.94 o                         
   2   4  12          4.38          4.65         0.39 o                         
   3   4  12         96.09         81.50         1.87 o                         
   4   4  12          0.52          0.67         0.40 o                         
   5   4  12         14.86         19.33         1.33 o                         
   6   4  12        215.48        201.03         6.77 o                         
   7   4  12          8.99          8.57         1.15 o                         
   8   4  12          3.35          4.76         1.15 o                         
   9   4  12         83.64        101.94         4.28 o                         
 -11   5  12         13.29         10.23         1.22 o                         
 -10   5  12          0.14         -0.25         0.73 o                         
  -9   5  12         11.56         12.78         1.16 o                         
  -8   5  12          0.42          1.39         0.62 o                         
  -7   5  12          0.43          1.08         0.52 o                         
  -6   5  12          3.18          2.56         0.55 o                         
  -5   5  12         15.39         18.63         0.83 o                         
  -4   5  12         49.09         46.51         1.41 o                         
  -3   5  12         92.98         95.04         2.11 o                         
  -2   5  12        565.54        554.88        11.42 o                         
  -1   5  12        189.15        172.36         3.51 o                         
   0   5  12        141.54        128.79         3.60 o                         
   1   5  12         42.42         42.55         1.17 o                         
   2   5  12         20.33         17.45         0.72 o                         
   3   5  12          4.07          2.65         0.43 o                         
   4   5  12         12.32         13.26         0.78 o                         
   5   5  12        174.23        170.42         4.75 o                         
   6   5  12         25.94         31.19         1.87 o                         
   7   5  12        142.29        139.65         5.26 o                         
   8   5  12        229.11        241.08         8.20 o                         
   9   5  12         77.78         82.34         3.74 o                         
 -10   6  12         19.73         22.63         1.54 o                         
  -9   6  12          3.83          4.02         0.80 o                         
  -8   6  12         66.35         72.09         2.61 o                         
  -7   6  12         62.14         59.49         2.17 o                         
  -6   6  12        152.52        158.47         4.51 o                         
  -5   6  12        166.90        166.75         4.96 o                         
  -4   6  12         55.56         54.35         1.63 o                         
  -3   6  12        144.49        147.57         4.07 o                         
  -2   6  12          5.23          4.78         0.48 o                         
  -1   6  12        532.73        526.45        10.03 o                         
   0   6  12         19.66         18.45         0.73 o                         
   1   6  12        199.47        193.65         3.96 o                         
   2   6  12          0.07         -0.06         0.28 o                         
   3   6  12          4.51          2.09         0.51 o                         
   4   6  12         60.61         49.94         1.88 o                         
   5   6  12         18.97         17.25         1.16 o                         
   6   6  12         35.31         36.82         2.14 o                         
   7   6  12        236.15        266.03        10.46 o                         
   8   6  12         40.16         40.36         3.28 o                         
 -10   7  12         40.55         41.35         3.53 o                         
  -9   7  12         40.40         41.85         1.98 o                         
  -8   7  12          1.43         -0.25         0.65 o                         
  -7   7  12        104.87        113.30         3.53 o                         
  -6   7  12          9.36         12.31         1.00 o                         
  -5   7  12          2.75          2.25         0.62 o                         
  -4   7  12          1.07          0.83         0.58 o                         
  -3   7  12          7.91          9.51         0.68 o                         
  -2   7  12         11.31         10.82         0.74 o                         
  -1   7  12        406.66        393.17         8.60 o                         
   0   7  12         29.25         27.67         1.41 o                         
   1   7  12         26.05         29.05         0.98 o                         
   2   7  12          0.72          0.71         0.52 o                         
   3   7  12        226.85        218.25         7.22 o                         
   4   7  12        118.80        117.36         3.49 o                         
   5   7  12          2.94          1.10         0.62 o                         
   6   7  12        121.00        129.76         7.55 o                         
   7   7  12         43.50         49.16         2.76 o                         
  -9   8  12          1.51          0.76         1.26 o                         
  -8   8  12         21.58         20.86         1.47 o                         
  -7   8  12          0.95          0.33         0.70 o                         
  -6   8  12         20.76         21.64         1.42 o                         
  -5   8  12         36.96         38.16         1.77 o                         
  -4   8  12          4.31          6.20         0.82 o                         
  -3   8  12         73.63         72.65         2.40 o                         
  -2   8  12          2.81          2.24         0.53 o                         
  -1   8  12          4.34          4.01         0.53 o                         
   0   8  12          9.27          8.62         0.68 o                         
   1   8  12         15.03         16.09         1.20 o                         
   2   8  12         88.49         74.41         2.41 o                         
   3   8  12         11.38         13.19         1.64 o                         
   4   8  12         18.70         19.15         1.24 o                         
   5   8  12         86.91         97.23         3.20 o                         
   6   8  12          0.48         -0.25         0.89 o                         
  -8   9  12         24.07         16.14         2.27 o                         
  -7   9  12         26.40         28.02         2.72 o                         
  -6   9  12          0.07         -0.65         0.65 o                         
  -5   9  12         60.07         72.11         2.79 o                         
  -4   9  12         19.11         22.45         1.32 o                         
  -3   9  12         26.72         27.15         1.44 o                         
  -2   9  12         10.52         10.06         0.91 o                         
  -1   9  12         22.43         23.95         1.12 o                         
   0   9  12          7.64          6.63         0.97 o                         
   1   9  12          1.35          1.26         0.76 o                         
   2   9  12          0.01         -0.71         0.71 o                         
   3   9  12         23.02         17.21         1.57 o                         
   4   9  12         24.82         32.90         1.69 o                         
   5   9  12         56.94         57.61         2.37 o                         
   6   9  12         31.62         30.25         3.28 o                         
  -6  10  12          3.00          2.31         2.02 o                         
  -5  10  12          1.74          1.30         0.80 o                         
  -4  10  12         41.15         45.78         2.03 o                         
  -3  10  12          0.50          0.61         0.69 o                         
  -2  10  12          1.44          1.60         0.79 o                         
  -1  10  12         14.18         15.38         1.76 o                         
   0  10  12         36.69         36.11         2.04 o                         
   1  10  12          6.07          5.52         1.03 o                         
   2  10  12          0.03         -0.63         0.71 o                         
   3  10  12          7.37          8.76         1.33 o                         
   4  10  12          3.58          3.00         0.97 o                         
   5  10  12          0.06         -0.25         1.51 o                         
  -4  11  12          0.02         -0.56         1.07 o                         
  -3  11  12         31.70         35.02         2.04 o                         
  -2  11  12          0.65          2.27         1.26 o                         
  -1  11  12          4.35          3.78         1.26 o                         
   0  11  12          0.63          0.76         1.26 o                         
   1  11  12          0.60          1.74         0.79 o                         
   2  11  12          0.94          1.08         0.97 o                         
   3  11  12          0.00          1.51         1.51 o                         
 -10   1  13         31.60         33.78         3.03 o                         
  -9   1  13          0.65         -0.14         0.61 o                         
  -8   1  13        126.34        121.93         3.14 o                         
  -7   1  13         21.51         16.55         0.91 o                         
  -6   1  13        740.13        699.10        14.81 o                         
  -5   1  13        880.20        816.51        17.17 o                         
  -4   1  13        170.73        156.01         3.62 o                         
  -3   1  13        490.80        438.11        18.23 o                         
  -2   1  13        137.60        124.66         2.93 o                         
  -1   1  13        333.27        289.40         6.30 o                         
   0   1  13          0.45          2.39         0.36 o                         
   1   1  13       1104.63        936.66        21.36 o                         
   2   1  13         38.90         34.81         1.13 o                         
   3   1  13          2.37          3.38         0.43 o                         
   4   1  13        596.39        557.57        11.88 o                         
   5   1  13        368.80        376.78         8.22 o                         
   6   1  13         11.67          8.49         0.77 o                         
   7   1  13         13.46         14.74         1.06 o                         
   8   1  13         48.64         53.30         2.40 o                         
   9   1  13          0.15         -0.10         0.84 o                         
  10   1  13          0.42         -0.25         1.26 o                         
 -11   2  13         11.25          8.07         2.02 o                         
 -10   2  13         99.96        103.73         4.09 o                         
  -9   2  13        202.93        214.11         7.21 o                         
  -8   2  13         20.27         18.10         1.06 o                         
  -7   2  13          4.05          5.19         0.53 o                         
  -6   2  13         29.82         28.85         0.98 o                         
  -5   2  13         84.02         66.12         1.82 o                         
  -4   2  13          6.68          8.14         0.69 o                         
  -3   2  13        113.00         96.15         2.40 o                         
  -2   2  13         16.48         17.08         0.76 o                         
  -1   2  13         36.28         32.34         1.04 o                         
   0   2  13        276.46        268.26         5.92 o                         
   1   2  13        687.88        628.54        13.27 o                         
   2   2  13          1.03          0.76         0.38 o                         
   3   2  13        249.46        235.62         6.62 o                         
   4   2  13        470.93        424.93         9.23 o                         
   5   2  13          1.32          1.51         0.40 o                         
   6   2  13          1.96          1.93         0.58 o                         
   7   2  13          0.70          1.26         0.52 o                         
   8   2  13          5.18          4.90         1.13 o                         
   9   2  13          0.80         -0.50         1.01 o                         
  10   2  13         14.82         14.37         2.27 o                         
 -12   3  13          7.48          6.55         2.27 o                         
 -11   3  13          0.77          1.26         1.39 o                         
 -10   3  13        159.06        166.48         8.77 o                         
  -9   3  13          1.26          2.52         0.73 o                         
  -8   3  13         22.17         19.29         1.21 o                         
  -7   3  13          3.01          2.14         0.55 o                         
  -6   3  13         12.80         14.02         0.74 o                         
  -5   3  13        134.08        139.15         2.95 o                         
  -4   3  13        105.37         95.82         2.42 o                         
  -3   3  13       1231.04       1179.03        51.86 o                         
  -2   3  13         99.24         88.90         2.24 o                         
  -1   3  13       1005.99        891.54        18.72 o                         
   0   3  13        690.00        575.64        12.26 o                         
   1   3  13        361.39        356.43         7.72 o                         
   2   3  13        821.04        776.70        16.35 o                         
   3   3  13        198.52        175.23         4.06 o                         
   4   3  13          2.16          1.03         0.40 o                         
   5   3  13        197.07        178.91         4.85 o                         
   6   3  13         64.32         57.05         2.03 o                         
   7   3  13        137.70        133.42         4.90 o                         
   8   3  13          9.19          8.64         1.25 o                         
   9   3  13         72.39         82.19         4.79 o                         
 -11   4  13        141.02        147.68         4.64 o                         
 -10   4  13         12.17         13.28         1.24 o                         
  -9   4  13          4.75          5.19         0.91 o                         
  -8   4  13         37.84         45.70         1.83 o                         
  -7   4  13          1.27          2.53         0.60 o                         
  -6   4  13         28.11         27.78         1.09 o                         
  -5   4  13        135.14        143.68         3.40 o                         
  -4   4  13         21.77         21.34         0.85 o                         
  -3   4  13         11.50         15.67         0.72 o                         
  -2   4  13         64.26         65.38         1.79 o                         
  -1   4  13       1552.97       1492.42        31.01 o                         
   0   4  13          2.10          1.70         0.38 o                         
   1   4  13          1.25          0.88         0.38 o                         
   2   4  13         81.09         75.53         2.01 o                         
   3   4  13         16.21         16.77         0.91 o                         
   4   4  13          4.23          3.97         0.58 o                         
   5   4  13        170.56        166.65         4.65 o                         
   6   4  13         19.10         19.28         1.60 o                         
   7   4  13         11.87         12.87         2.65 o                         
   8   4  13          0.37          0.53         0.88 o                         
   9   4  13         31.21         34.50         2.22 o                         
 -11   5  13         44.46         45.11         4.66 o                         
 -10   5  13          6.69          5.11         1.00 o                         
  -9   5  13         48.29         56.24         2.30 o                         
  -8   5  13         68.53         74.02         2.56 o                         
  -7   5  13          2.82          3.88         0.70 o                         
  -6   5  13          4.75          7.00         0.77 o                         
  -5   5  13         89.24         81.83         2.19 o                         
  -4   5  13         56.11         63.43         1.81 o                         
  -3   5  13         49.64         55.44         1.89 o                         
  -2   5  13         16.16         19.80         0.78 o                         
  -1   5  13         31.65         24.26         0.97 o                         
   0   5  13        419.23        398.27        12.11 o                         
   1   5  13        592.39        553.56        11.82 o                         
   2   5  13        496.50        463.79        10.41 o                         
   3   5  13          1.55          2.60         0.55 o                         
   4   5  13         68.87         60.27         2.13 o                         
   5   5  13          3.91          5.65         0.97 o                         
   6   5  13          1.05          0.13         0.71 o                         
   7   5  13         15.46         13.60         3.28 o                         
   8   5  13         16.48         18.11         1.69 o                         
   9   5  13         22.12         28.74         3.03 o                         
 -10   6  13          3.26          1.58         0.91 o                         
  -9   6  13         18.25         18.81         1.39 o                         
  -8   6  13          5.51          7.23         0.91 o                         
  -7   6  13         95.32         99.31         3.20 o                         
  -6   6  13          8.69          7.52         0.85 o                         
  -5   6  13         26.48         30.84         1.98 o                         
  -4   6  13          0.01         -0.27         0.40 o                         
  -3   6  13        206.20        202.57         4.66 o                         
  -2   6  13          7.14          9.79         0.66 o                         
  -1   6  13         97.26        103.08         3.10 o                         
   0   6  13         51.52         46.84         1.28 o                         
   1   6  13         17.60         19.86         0.93 o                         
   2   6  13          1.58          0.71         0.40 o                         
   3   6  13         63.55         63.99         2.23 o                         
   4   6  13         90.46         81.82         3.29 o                         
   5   6  13         11.41         13.81         1.33 o                         
   6   6  13          0.36          0.25         0.89 o                         
   7   6  13         20.45         22.78         1.87 o                         
   8   6  13         20.93         23.11         2.33 o                         
 -10   7  13          0.05         -1.01         1.01 o                         
  -9   7  13         14.27         14.24         1.29 o                         
  -8   7  13          0.97          0.71         0.77 o                         
  -7   7  13          0.00         -0.04         0.62 o                         
  -6   7  13         89.57        100.00         3.24 o                         
  -5   7  13          2.05          1.55         0.94 o                         
  -4   7  13         55.25         63.69         2.89 o                         
  -3   7  13          0.36          0.23         0.46 o                         
  -2   7  13         22.86         21.98         1.00 o                         
  -1   7  13         57.30         56.11         1.70 o                         
   0   7  13         15.99         14.35         0.72 o                         
   1   7  13         80.24         69.24         1.80 o                         
   2   7  13         12.56         10.27         1.11 o                         
   3   7  13          0.77          0.86         1.01 o                         
   4   7  13         69.43         74.53         3.19 o                         
   5   7  13          8.77         11.02         2.14 o                         
   6   7  13         15.87         16.03         1.60 o                         
   7   7  13        107.94        118.68         4.81 o                         
  -9   8  13         42.27         37.56         3.28 o                         
  -8   8  13         58.04         57.20         2.48 o                         
  -7   8  13         24.57         22.37         1.50 o                         
  -6   8  13         24.76         26.85         1.50 o                         
  -5   8  13         35.05         35.40         1.93 o                         
  -4   8  13          0.61          1.30         0.62 o                         
  -3   8  13         79.45         79.96         2.65 o                         
  -2   8  13         21.78         22.23         1.09 o                         
  -1   8  13         15.95         15.92         1.16 o                         
   0   8  13         19.56         21.22         1.07 o                         
   1   8  13         36.48         34.08         1.50 o                         
   2   8  13         69.91         64.87         2.84 o                         
   3   8  13          3.38          3.99         1.01 o                         
   4   8  13          0.89          0.76         0.76 o                         
   5   8  13         63.58         74.19         3.39 o                         
   6   8  13         19.50         18.35         1.69 o                         
  -7   9  13          0.55         -0.88         0.88 o                         
  -6   9  13          0.10         -0.58         0.62 o                         
  -5   9  13          0.04         -0.21         0.67 o                         
  -4   9  13          3.56          5.05         0.85 o                         
  -3   9  13         96.34         91.00         2.94 o                         
  -2   9  13         14.23         13.46         1.09 o                         
  -1   9  13         23.57         22.85         1.12 o                         
   0   9  13         25.65         29.64         1.76 o                         
   1   9  13          9.89          9.50         1.25 o                         
   2   9  13          3.87          1.51         1.26 o                         
   3   9  13          3.54          3.79         1.26 o                         
   4   9  13         47.13         51.78         2.67 o                         
  -6  10  13          6.02          4.54         1.51 o                         
  -5  10  13         17.43         16.02         1.27 o                         
  -4  10  13          3.73          4.25         0.91 o                         
  -3  10  13         23.25         26.71         1.54 o                         
  -2  10  13          1.46          1.93         0.79 o                         
  -1  10  13         31.16         27.48         2.52 o                         
   0  10  13         50.23         47.47         2.40 o                         
   1  10  13          2.57          3.53         1.51 o                         
   2  10  13          0.07          1.01         1.26 o                         
   3  10  13         14.23         17.40         2.52 o                         
  -3  11  13         12.16          8.64         1.25 o                         
  -2  11  13         22.87         25.72         2.52 o                         
  -1  11  13          0.00          0.00         1.26 o                         
   1  11  13          0.01          0.76         1.26 o                         
  -9   0  14          4.42          4.53         0.79 o                         
  -8   0  14          0.74          2.02         0.71 o                         
  -7   0  14        143.17        129.01         6.42 o                         
  -6   0  14        619.51        611.13        18.45 o                         
  -5   0  14        729.95        661.37        19.88 o                         
  -4   0  14         54.27         56.10         2.32 o                         
  -3   0  14          0.04          0.25         0.36 o                         
  -2   0  14        168.71        147.92         4.90 o                         
  -1   0  14        134.00        104.76         3.57 o                         
   0   0  14         15.81         14.62         1.07 o                         
   1   0  14        965.44        828.67        38.83 o                         
   2   0  14         50.85         61.78         2.90 o                         
   3   0  14        315.78        306.77        10.46 o                         
   4   0  14          3.78          3.77         0.79 o                         
   5   0  14        108.40        101.04         5.67 o                         
   6   0  14         53.19         51.20         2.22 o                         
   7   0  14          3.97          3.78         1.26 o                         
   8   0  14         31.54         34.29         2.77 o                         
   9   0  14          1.02          1.01         1.01 o                         
 -10   1  14          5.79          8.07         1.76 o                         
  -9   1  14        122.19        120.35         4.45 o                         
  -8   1  14         18.00         17.00         1.09 o                         
  -7   1  14       1046.16       1026.63        21.55 o                         
  -6   1  14         45.20         43.41         1.89 o                         
  -5   1  14         67.91         67.38         1.89 o                         
  -4   1  14         12.51          7.44         0.56 o                         
  -3   1  14         99.73         88.51         2.27 o                         
  -2   1  14         64.19         39.58         1.26 o                         
  -1   1  14        119.80        100.16         2.49 o                         
   0   1  14        105.78        105.87         3.64 o                         
   1   1  14        390.31        406.47         8.79 o                         
   2   1  14        218.23        207.14         4.69 o                         
   3   1  14       1383.87       1312.42        27.39 o                         
   4   1  14        126.65        121.92         3.06 o                         
   5   1  14         37.31         34.98         1.26 o                         
   6   1  14         93.07         99.48         3.06 o                         
   7   1  14         25.75         26.93         1.35 o                         
   8   1  14         22.59         20.94         1.60 o                         
   9   1  14         16.68         18.66         2.27 o                         
 -11   2  14          0.01          1.26         1.51 o                         
 -10   2  14          0.01          0.71         0.84 o                         
  -9   2  14        137.05        128.63         4.80 o                         
  -8   2  14        163.70        167.10         5.87 o                         
  -7   2  14         70.40         66.26         2.21 o                         
  -6   2  14          3.44          3.14         0.46 o                         
  -5   2  14          0.01          0.13         0.38 o                         
  -4   2  14        265.46        266.05         6.22 o                         
  -3   2  14        235.59        215.40         4.85 o                         
  -2   2  14          5.90          7.61         0.56 o                         
  -1   2  14        178.79        180.86         5.86 o                         
   0   2  14          0.03          1.26         0.38 o                         
   1   2  14        105.50         87.57         2.27 o                         
   2   2  14         33.40         35.12         1.31 o                         
   3   2  14          5.86          6.38         0.56 o                         
   4   2  14         17.18         14.53         0.97 o                         
   5   2  14         54.03         49.48         1.57 o                         
   6   2  14          0.49         -0.03         0.52 o                         
   7   2  14         20.38         19.72         1.21 o                         
   8   2  14         48.13         52.93         2.58 o                         
   9   2  14          0.04          0.50         1.26 o                         
 -11   3  14          0.00          0.88         1.03 o                         
 -10   3  14          0.53          2.59         0.97 o                         
  -9   3  14        249.24        258.71         8.63 o                         
  -8   3  14         46.95         51.12         2.90 o                         
  -7   3  14          3.11          4.25         1.13 o                         
  -6   3  14         63.76         64.21         2.36 o                         
  -5   3  14        172.41        168.41         3.94 o                         
  -4   3  14         90.12         80.15         2.14 o                         
  -3   3  14         17.66         12.08         0.68 o                         
  -2   3  14         76.88         86.26         2.20 o                         
  -1   3  14        375.21        400.69         8.67 o                         
   0   3  14         16.89          8.12         0.63 o                         
   1   3  14        296.16        300.34         6.62 o                         
   2   3  14          1.44          1.32         0.38 o                         
   3   3  14        124.60        121.85         2.99 o                         
   4   3  14         31.41         35.12         1.46 o                         
   5   3  14         74.92         78.33         2.56 o                         
   6   3  14         78.32         74.05         2.47 o                         
   7   3  14         12.28         13.25         1.25 o                         
   8   3  14          6.15          5.31         1.07 o                         
   9   3  14         58.45         63.78         4.29 o                         
 -11   4  14        119.54        113.09         4.84 o                         
 -10   4  14          0.58          2.16         1.03 o                         
  -9   4  14         14.23         14.54         1.45 o                         
  -8   4  14          0.07         -0.03         0.65 o                         
  -7   4  14          0.01         -0.07         0.61 o                         
  -6   4  14         39.98         41.61         1.67 o                         
  -5   4  14         25.50         27.62         1.26 o                         
  -4   4  14         11.68         12.33         0.72 o                         
  -3   4  14         55.04         54.07         1.63 o                         
  -2   4  14          0.28          0.25         0.38 o                         
  -1   4  14          3.30          4.49         0.62 o                         
   0   4  14         89.42         78.09         2.08 o                         
   1   4  14        107.70         98.79         2.55 o                         
   2   4  14        278.82        246.16         5.54 o                         
   3   4  14         28.03         26.76         1.06 o                         
   4   4  14          2.54          2.99         0.62 o                         
   5   4  14          4.86          5.07         0.77 o                         
   6   4  14          6.51          8.65         1.15 o                         
   7   4  14          2.00          0.08         1.51 o                         
   8   4  14         16.26         13.15         1.51 o                         
   9   4  14         19.19         24.96         3.03 o                         
 -10   5  14          3.86          3.37         1.26 o                         
  -9   5  14          4.06          4.60         1.03 o                         
  -8   5  14         48.98         61.80         4.03 o                         
  -7   5  14          2.19          2.02         0.84 o                         
  -6   5  14          4.23          4.42         0.89 o                         
  -5   5  14          8.59          7.79         0.77 o                         
  -4   5  14         20.03         23.80         1.26 o                         
  -3   5  14        341.57        344.71         9.46 o                         
  -2   5  14         93.27         95.64         3.13 o                         
  -1   5  14        652.87        630.52        13.42 o                         
   0   5  14        101.85         94.21         2.42 o                         
   1   5  14          5.62          6.61         0.80 o                         
   2   5  14         54.04         46.12         1.45 o                         
   3   5  14         28.17         21.09         1.15 o                         
   4   5  14         23.63         25.47         1.29 o                         
   5   5  14         52.60         46.30         2.40 o                         
   6   5  14          2.53          3.34         1.01 o                         
   7   5  14        140.68        147.49         5.55 o                         
   8   5  14        103.14        103.09         6.81 o                         
  -9   6  14          5.49          3.30         1.15 o                         
  -8   6  14          0.35         -0.84         0.84 o                         
  -7   6  14         28.96         29.24         3.78 o                         
  -6   6  14         21.71         22.20         1.76 o                         
  -5   6  14         20.21         18.80         1.51 o                         
  -4   6  14          0.08          0.46         0.47 o                         
  -3   6  14        107.95        110.12         3.35 o                         
  -2   6  14        137.50        136.61         3.93 o                         
  -1   6  14         11.33         10.83         0.74 o                         
   0   6  14        233.00        230.55         5.26 o                         
   1   6  14          7.49          5.87         0.57 o                         
   2   6  14         29.27         26.54         1.29 o                         
   3   6  14         28.65         28.27         1.35 o                         
   4   6  14         50.34         53.84         2.58 o                         
   5   6  14          1.07         -0.25         1.01 o                         
   6   6  14          5.43          5.76         1.03 o                         
   7   6  14         10.14          9.16         1.33 o                         
  -8   7  14          1.33          0.14         0.97 o                         
  -7   7  14          8.71          9.95         1.39 o                         
  -6   7  14         14.77         17.10         2.77 o                         
  -5   7  14         19.29         18.04         1.69 o                         
  -4   7  14          2.24          2.93         0.97 o                         
  -3   7  14        208.39        211.27         5.72 o                         
  -2   7  14        328.44        341.36         8.83 o                         
  -1   7  14          3.02          1.91         0.69 o                         
   0   7  14         38.24         38.94         1.37 o                         
   1   7  14          0.69          0.58         0.46 o                         
   2   7  14         16.73         15.90         1.51 o                         
   3   7  14          7.31          3.48         0.88 o                         
   4   7  14         20.01         16.73         1.64 o                         
   5   7  14          2.18          2.77         1.01 o                         
   6   7  14         83.91         97.09         4.09 o                         
  -7   8  14         37.51         39.93         2.54 o                         
  -6   8  14          4.54          4.75         1.15 o                         
  -5   8  14        103.69        103.87         6.30 o                         
  -4   8  14          7.93          7.30         1.15 o                         
  -3   8  14          1.52          0.84         0.79 o                         
  -2   8  14        152.11        143.02         7.33 o                         
  -1   8  14         22.13         20.94         1.29 o                         
   0   8  14          5.14          5.65         0.98 o                         
   1   8  14          1.88          1.01         1.01 o                         
   2   8  14          1.45          2.02         0.79 o                         
   3   8  14          0.25          0.13         0.71 o                         
   4   8  14         17.02         18.07         2.65 o                         
   5   8  14         18.81         22.26         1.87 o                         
  -6   9  14          0.70         -0.62         0.97 o                         
  -5   9  14         51.68         51.41         3.40 o                         
  -4   9  14         98.61        106.51         4.27 o                         
  -3   9  14          9.37         10.70         1.33 o                         
  -2   9  14         13.97         13.16         1.51 o                         
  -1   9  14          7.49          7.27         0.85 o                         
   0   9  14         45.84         46.39         3.28 o                         
   1   9  14         18.40         12.86         2.02 o                         
   2   9  14          6.82          5.29         1.51 o                         
   3   9  14          3.52          3.51         1.03 o                         
   4   9  14          6.77          6.72         1.26 o                         
  -5  10  14         25.71         24.45         3.53 o                         
  -4  10  14         90.54         97.05         5.29 o                         
  -3  10  14         14.46         13.46         1.57 o                         
  -2  10  14          1.84          1.01         1.26 o                         
   0  10  14          0.60          0.50         1.26 o                         
   1  10  14          1.02          1.01         1.26 o                         
   2  10  14          3.20          3.03         1.51 o                         
 -10   1  15          1.95          1.01         1.51 o                         
  -9   1  15          6.33          6.71         0.97 o                         
  -8   1  15        124.41        123.09         3.58 o                         
  -7   1  15         94.87         92.99         2.83 o                         
  -6   1  15          0.35          0.39         0.55 o                         
  -5   1  15        199.36        173.83         4.06 o                         
  -4   1  15        396.21        364.54         7.97 o                         
  -3   1  15         37.14         36.68         1.26 o                         
  -2   1  15        527.80        429.32         9.23 o                         
  -1   1  15         64.86         52.28         1.51 o                         
   0   1  15        152.03        118.19         2.90 o                         
   1   1  15        327.17        293.06         6.46 o                         
   2   1  15        396.51        342.47         7.50 o                         
   3   1  15         49.24         41.32         1.39 o                         
   4   1  15         76.90         67.83         1.92 o                         
   5   1  15         27.65         26.63         1.10 o                         
   6   1  15         10.90         11.83         0.87 o                         
   7   1  15        104.39        114.76         3.54 o                         
   8   1  15          2.12          2.02         0.89 o                         
   9   1  15         98.72        100.84         5.55 o                         
 -10   2  15          3.36          2.02         0.97 o                         
  -9   2  15         14.30         12.57         1.39 o                         
  -8   2  15         75.17         83.42         3.66 o                         
  -7   2  15         12.55         11.06         0.91 o                         
  -6   2  15         84.23         89.14         2.42 o                         
  -5   2  15          1.54          1.23         0.40 o                         
  -4   2  15          2.51          1.84         0.43 o                         
  -3   2  15          6.65          6.67         0.53 o                         
  -2   2  15         15.50          7.29         0.69 o                         
  -1   2  15        345.86        324.96        14.96 o                         
   0   2  15         25.98         21.31         0.88 o                         
   1   2  15         25.65         23.26         0.97 o                         
   2   2  15          3.04          2.73         0.57 o                         
   3   2  15        117.00        113.15         2.83 o                         
   4   2  15          5.10          5.26         0.53 o                         
   5   2  15          9.68          8.11         1.18 o                         
   6   2  15         27.68         25.54         1.35 o                         
   7   2  15          0.61          0.15         0.52 o                         
   8   2  15         12.16         13.74         1.51 o                         
 -11   3  15         26.71         24.09         2.00 o                         
 -10   3  15         93.26        108.59         4.45 o                         
  -9   3  15        220.45        218.43         8.70 o                         
  -8   3  15         25.59         23.93         1.69 o                         
  -7   3  15        107.45        101.45         3.91 o                         
  -6   3  15         13.35          8.87         0.82 o                         
  -5   3  15          7.00          7.60         0.63 o                         
  -4   3  15         36.02         30.93         1.16 o                         
  -3   3  15         71.39         55.87         1.67 o                         
  -2   3  15         23.37         19.61         0.91 o                         
  -1   3  15        303.79        285.03         7.82 o                         
   0   3  15        619.25        539.18        11.53 o                         
   1   3  15        895.22        767.68        16.26 o                         
   2   3  15         10.70          8.29         0.66 o                         
   3   3  15          8.33          7.95         0.66 o                         
   4   3  15         29.29         35.88         1.29 o                         
   5   3  15         99.82        113.01         3.38 o                         
   6   3  15          0.57          0.41         0.55 o                         
   7   3  15          5.30          5.25         1.26 o                         
   8   3  15         14.77         14.95         1.51 o                         
 -11   4  15         13.93          9.83         2.52 o                         
 -10   4  15         74.40         73.70         5.42 o                         
  -9   4  15         24.31         22.03         1.87 o                         
  -8   4  15          6.53          6.05         1.03 o                         
  -7   4  15          2.39          3.28         0.84 o                         
  -6   4  15         19.85         23.29         1.24 o                         
  -5   4  15          0.09          0.73         0.54 o                         
  -4   4  15         19.86         20.03         0.96 o                         
  -3   4  15         71.47         70.90         1.98 o                         
  -2   4  15         23.24         24.21         1.04 o                         
  -1   4  15         29.28         28.94         1.10 o                         
   0   4  15          3.67          0.84         0.40 o                         
   1   4  15         12.74         10.39         0.79 o                         
   2   4  15         17.84         17.21         0.91 o                         
   3   4  15         12.78         10.70         0.83 o                         
   4   4  15         42.81         43.63         1.73 o                         
   5   4  15         32.25         33.52         1.59 o                         
   6   4  15         14.21         11.90         1.25 o                         
   7   4  15          0.33          0.22         0.88 o                         
   8   4  15          0.01          0.76         1.07 o                         
 -10   5  15          1.72          2.02         1.51 o                         
  -9   5  15         26.94         28.46         2.77 o                         
  -8   5  15          0.34         -0.71         0.71 o                         
  -7   5  15         36.18         41.34         3.66 o                         
  -6   5  15         23.50         23.53         1.76 o                         
  -5   5  15         47.21         44.34         1.83 o                         
  -4   5  15          2.92          4.67         0.62 o                         
  -3   5  15        558.16        551.41        14.24 o                         
  -2   5  15        278.07        263.46         5.95 o                         
  -1   5  15        350.15        371.44         8.13 o                         
   0   5  15         17.16         17.15         0.91 o                         
   1   5  15         27.41         28.51         1.13 o                         
   2   5  15         20.82         29.64         1.16 o                         
   3   5  15         16.30         13.82         1.02 o                         
   4   5  15          1.69          1.04         0.62 o                         
   5   5  15         29.48         33.05         2.04 o                         
   6   5  15         12.00         13.55         1.43 o                         
   7   5  15         25.81         26.56         2.04 o                         
   8   5  15        115.48        121.52         9.08 o                         
  -9   6  15          1.57          1.45         1.03 o                         
  -8   6  15          0.06         -0.45         0.84 o                         
  -7   6  15         17.72         18.87         1.69 o                         
  -6   6  15          7.96          8.07         1.25 o                         
  -5   6  15         39.84         38.54         2.22 o                         
  -4   6  15          1.28          0.76         0.71 o                         
  -3   6  15          8.52          9.75         1.17 o                         
  -2   6  15        106.73        107.71         3.30 o                         
  -1   6  15        107.24        102.33         2.67 o                         
   0   6  15         13.45         15.63         0.87 o                         
   1   6  15          3.77          4.17         0.56 o                         
   2   6  15         11.09          7.65         0.82 o                         
   3   6  15          9.99          9.53         0.91 o                         
   4   6  15          0.03          0.25         0.71 o                         
   5   6  15          2.45          2.52         0.97 o                         
   6   6  15          0.31          0.76         0.79 o                         
   7   6  15        115.62        119.50         7.56 o                         
  -8   7  15         11.88         14.07         1.57 o                         
  -7   7  15         15.86         13.83         1.57 o                         
  -6   7  15          6.51          5.91         1.15 o                         
  -5   7  15        243.33        268.48         8.91 o                         
  -4   7  15         59.68         63.42         3.01 o                         
  -3   7  15        252.41        247.33         6.69 o                         
  -2   7  15          4.69          5.76         0.82 o                         
  -1   7  15          1.68          2.74         0.62 o                         
   0   7  15         29.07         27.37         1.19 o                         
   1   7  15          1.79          1.29         1.14 o                         
   2   7  15          5.87          8.07         0.97 o                         
   3   7  15          0.00         -0.13         0.71 o                         
   4   7  15          0.10          0.00         0.71 o                         
   5   7  15         96.33        105.43         4.27 o                         
  -7   8  15          8.14          8.51         1.89 o                         
  -6   8  15         11.47         16.51         1.76 o                         
  -5   8  15         14.79         15.03         3.91 o                         
  -4   8  15        107.92        109.61         4.45 o                         
  -3   8  15         81.84         85.53         4.41 o                         
  -2   8  15          3.78          3.53         0.73 o                         
  -1   8  15          1.88          2.70         0.67 o                         
   0   8  15          8.15          8.32         1.26 o                         
   1   8  15         23.24         24.45         2.77 o                         
   2   8  15         18.41         18.58         1.51 o                         
   3   8  15          2.87          1.89         0.89 o                         
   4   8  15         26.56         25.34         2.40 o                         
   5   8  15         24.88         30.51         3.28 o                         
  -5   9  15        164.32        175.51         6.49 o                         
  -4   9  15         46.94         50.57         3.40 o                         
  -3   9  15          0.54          0.66         1.01 o                         
  -2   9  15         32.23         35.02         3.40 o                         
  -1   9  15          0.03          0.14         0.79 o                         
   0   9  15          1.82          3.78         1.51 o                         
   1   9  15          0.80          0.76         1.01 o                         
   2   9  15          7.18          9.08         2.02 o                         
   3   9  15         38.93         45.27         5.55 o                         
   4   9  15         45.18         57.99         3.78 o                         
  -4  10  15          6.43          6.30         2.02 o                         
  -3  10  15          8.10          9.68         2.27 o                         
   0  10  15         43.88         50.67         4.03 o                         
   1  10  15         16.18         16.14         2.52 o                         
  -9   0  16          5.69          5.29         1.26 o                         
  -8   0  16          0.90          0.76         0.76 o                         
  -7   0  16          1.26          1.30         0.61 o                         
  -6   0  16         34.04         30.37         4.03 o                         
  -5   0  16          0.38          1.13         0.53 o                         
  -4   0  16        118.30        103.62         3.74 o                         
  -3   0  16         23.18         25.37         2.02 o                         
  -2   0  16         22.29         22.10         1.43 o                         
  -1   0  16          0.43          1.26         0.53 o                         
   0   0  16        310.25        259.96         8.20 o                         
   1   0  16        267.09        284.74         9.00 o                         
   2   0  16          5.73          4.79         0.71 o                         
   3   0  16          9.92          8.04         0.89 o                         
   4   0  16          8.94          4.79         0.79 o                         
   5   0  16          3.74          3.91         0.89 o                         
   6   0  16        171.65        163.24         8.07 o                         
   7   0  16         54.15         54.46         3.53 o                         
   8   0  16          9.66          6.30         1.51 o                         
   9   0  16         22.85         22.44         3.53 o                         
  -9   1  16          0.01         -0.65         0.65 o                         
  -8   1  16         23.95         20.65         1.24 o                         
  -7   1  16          0.86          1.07         0.50 o                         
  -6   1  16         20.53         17.30         0.94 o                         
  -5   1  16          1.09          1.18         0.40 o                         
  -4   1  16         14.21         11.41         0.72 o                         
  -3   1  16        315.63        250.19         5.67 o                         
  -2   1  16         97.97         93.18         2.42 o                         
  -1   1  16        338.75        286.66         8.38 o                         
   0   1  16          2.32          2.96         0.46 o                         
   1   1  16         13.96         15.19         0.81 o                         
   2   1  16          3.71          3.16         0.84 o                         
   3   1  16         41.29         39.23         1.39 o                         
   4   1  16          3.34          3.19         0.58 o                         
   5   1  16          0.07         -0.32         0.43 o                         
   6   1  16          5.86          6.85         0.77 o                         
   7   1  16         61.00         59.33         2.33 o                         
   8   1  16          7.42          7.40         1.51 o                         
 -10   2  16          0.07          0.36         0.79 o                         
  -9   2  16          1.18          0.92         0.79 o                         
  -8   2  16         21.73         20.99         1.69 o                         
  -7   2  16          0.14          0.40         0.52 o                         
  -6   2  16          2.97          3.01         0.53 o                         
  -5   2  16          9.10         10.46         0.76 o                         
  -4   2  16         78.81         75.91         2.08 o                         
  -3   2  16          1.26          1.03         0.40 o                         
  -2   2  16          2.30          1.28         0.40 o                         
  -1   2  16        155.10        130.90         3.18 o                         
   0   2  16          4.74          2.66         0.46 o                         
   1   2  16          4.18          0.88         0.38 o                         
   2   2  16        117.02        104.96         2.68 o                         
   3   2  16         30.12         32.91         1.29 o                         
   4   2  16         21.51         23.33         1.07 o                         
   5   2  16          2.90          2.99         0.67 o                         
   6   2  16          0.02          0.23         0.62 o                         
   7   2  16         32.55         35.14         1.73 o                         
   8   2  16         74.39         71.10         4.29 o                         
 -11   3  16          0.01         -1.26         1.26 o                         
 -10   3  16         43.57         41.67         2.54 o                         
  -9   3  16          1.25         -0.10         0.84 o                         
  -8   3  16         24.30         23.67         2.27 o                         
  -7   3  16          5.60          4.44         0.89 o                         
  -6   3  16         59.55         57.72         2.50 o                         
  -5   3  16        223.00        214.92         5.01 o                         
  -4   3  16         18.15         15.54         1.09 o                         
  -3   3  16         38.99         41.31         1.35 o                         
  -2   3  16         36.11         33.82         1.19 o                         
  -1   3  16          0.12          1.38         0.40 o                         
   0   3  16        334.66        323.72         7.19 o                         
   1   3  16         22.28         27.24         1.09 o                         
   2   3  16         14.08         15.39         1.02 o                         
   3   3  16          9.86         11.02         0.93 o                         
   4   3  16         42.72         47.41         2.14 o                         
   5   3  16        123.84        132.94         3.92 o                         
   6   3  16         15.40         17.05         1.40 o                         
   7   3  16          0.55          0.76         1.26 o                         
   8   3  16          0.91          1.76         1.51 o                         
 -10   4  16         83.44         86.71         3.91 o                         
  -9   4  16          6.48          7.39         1.21 o                         
  -8   4  16         29.87         31.33         2.12 o                         
  -7   4  16          0.51          0.06         0.79 o                         
  -6   4  16         33.91         37.32         1.67 o                         
  -5   4  16          0.29          0.76         0.52 o                         
  -4   4  16         57.16         55.46         1.78 o                         
  -3   4  16        118.85        108.23         2.77 o                         
  -2   4  16        105.97        107.07         2.77 o                         
  -1   4  16          2.00          1.28         0.40 o                         
   0   4  16         17.59         15.43         0.88 o                         
   1   4  16         23.45         18.29         0.91 o                         
   2   4  16         12.38         11.63         0.78 o                         
   3   4  16          0.50          0.72         0.46 o                         
   4   4  16          0.03          0.61         0.52 o                         
   5   4  16         57.48         62.86         2.32 o                         
   6   4  16         14.23         13.94         1.43 o                         
   7   4  16          0.25          1.01         0.89 o                         
   8   4  16          2.67          4.79         1.76 o                         
  -9   5  16         52.40         63.72         3.27 o                         
  -8   5  16          1.66          0.76         0.97 o                         
  -7   5  16         39.68         44.75         2.54 o                         
  -6   5  16         19.88         18.51         1.69 o                         
  -5   5  16         12.73         12.90         1.08 o                         
  -4   5  16         38.43         36.63         1.86 o                         
  -3   5  16         41.90         41.25         1.73 o                         
  -2   5  16        130.18        124.56         3.15 o                         
  -1   5  16         91.50         85.01         2.33 o                         
   0   5  16          4.23          5.09         1.14 o                         
   1   5  16         20.22         17.99         0.91 o                         
   2   5  16          5.20          7.41         0.68 o                         
   3   5  16        159.38        165.27         4.70 o                         
   4   5  16          2.41          2.02         0.62 o                         
   5   5  16          1.58          0.81         0.79 o                         
   6   5  16          0.28         -0.34         0.79 o                         
   7   5  16          4.03          3.28         1.76 o                         
  -8   6  16         52.27         66.47         3.37 o                         
  -7   6  16         16.74         17.87         2.77 o                         
  -6   6  16         66.74         70.51         6.18 o                         
  -5   6  16        123.41        127.65         4.80 o                         
  -4   6  16         55.60         55.02         2.13 o                         
  -3   6  16          0.06          1.09         0.58 o                         
  -2   6  16          1.41          1.04         0.62 o                         
  -1   6  16          1.04          1.13         0.50 o                         
   0   6  16         30.93         30.32         1.25 o                         
   1   6  16          0.27          0.02         0.40 o                         
   2   6  16         60.57         64.55         2.27 o                         
   3   6  16         34.75         33.60         2.36 o                         
   4   6  16         10.76          8.92         1.39 o                         
   5   6  16          3.18          2.37         1.39 o                         
   6   6  16         14.12         15.59         1.69 o                         
  -7   7  16         79.74         96.34         4.16 o                         
  -6   7  16          0.83          1.89         1.03 o                         
  -5   7  16        111.09        123.15         4.80 o                         
  -4   7  16         84.06         79.43         3.47 o                         
  -3   7  16        162.85        160.48         4.65 o                         
  -2   7  16          3.90          3.52         0.72 o                         
  -1   7  16         13.28         10.96         0.96 o                         
   0   7  16         26.41         28.21         1.22 o                         
   1   7  16         81.41         84.10         2.76 o                         
   2   7  16          0.31          0.38         0.71 o                         
   3   7  16          0.12         -0.71         0.71 o                         
   4   7  16          2.61          1.51         1.01 o                         
   5   7  16          8.72          8.26         1.26 o                         
  -6   8  16         22.69         21.55         1.94 o                         
  -5   8  16         34.48         41.10         2.54 o                         
  -4   8  16          1.21          0.76         0.89 o                         
  -3   8  16          1.44          1.97         0.97 o                         
  -2   8  16         48.12         50.01         2.13 o                         
  -1   8  16         13.07         12.12         1.11 o                         
   0   8  16         25.37         27.10         1.96 o                         
   1   8  16          0.80          0.25         1.01 o                         
   2   8  16          6.54          7.02         1.15 o                         
   3   8  16          7.45          8.92         1.76 o                         
   4   8  16         23.40         25.46         2.77 o                         
  -5   9  16         21.52         18.40         4.29 o                         
  -4   9  16         18.58         17.35         1.76 o                         
  -3   9  16          2.67          1.55         1.26 o                         
  -2   9  16          5.03          3.53         1.51 o                         
  -1   9  16          0.02         -1.01         1.01 o                         
   0   9  16          0.00         -0.50         1.26 o                         
   1   9  16          0.95          0.76         1.26 o                         
   2   9  16          0.47          0.00         1.26 o                         
  -3  10  16         25.65         27.98         3.53 o                         
   0  10  16         38.50         45.88         5.80 o                         
  -9   1  17         16.72         14.87         1.51 o                         
  -8   1  17          0.90          0.31         0.62 o                         
  -7   1  17          3.47          2.09         0.56 o                         
  -6   1  17         22.85         21.64         1.23 o                         
  -5   1  17          0.07          0.32         0.38 o                         
  -4   1  17         25.47         30.16         1.19 o                         
  -3   1  17         20.40         17.18         0.91 o                         
  -2   1  17          4.58          4.34         0.53 o                         
  -1   1  17         12.38          6.43         0.63 o                         
   0   1  17         29.24         31.48         1.56 o                         
   1   1  17          0.30          1.29         0.44 o                         
   2   1  17          3.19          4.06         0.53 o                         
   3   1  17          2.14          3.10         0.50 o                         
   4   1  17         12.91         13.91         0.91 o                         
   5   1  17         22.84         24.20         1.27 o                         
   6   1  17         51.71         50.65         2.08 o                         
   7   1  17          4.25          4.14         0.97 o                         
   8   1  17         83.25         83.39         3.65 o                         
 -10   2  17          3.20          3.36         1.03 o                         
  -9   2  17          8.09          7.67         1.21 o                         
  -8   2  17          1.54          1.11         0.84 o                         
  -7   2  17          1.65          0.25         0.59 o                         
  -6   2  17         28.07         26.40         1.16 o                         
  -5   2  17         15.81         15.31         0.91 o                         
  -4   2  17         46.31         44.31         1.71 o                         
  -3   2  17          1.11          3.93         0.53 o                         
  -2   2  17        250.71        226.58         5.59 o                         
  -1   2  17         12.04          3.57         0.50 o                         
   0   2  17         17.79         14.82         0.88 o                         
   1   2  17          4.11          2.98         0.50 o                         
   2   2  17          0.90          0.81         0.46 o                         
   3   2  17          6.69          6.67         0.66 o                         
   4   2  17         21.93         17.55         0.96 o                         
   5   2  17         40.97         44.72         1.88 o                         
   6   2  17          8.22          5.12         0.82 o                         
   7   2  17         33.82         30.21         1.65 o                         
 -10   3  17          0.73         -0.14         0.97 o                         
  -9   3  17          5.31          4.69         1.21 o                         
  -8   3  17         57.80         58.72         2.84 o                         
  -7   3  17         16.81         15.08         1.39 o                         
  -6   3  17          1.85          2.32         0.62 o                         
  -5   3  17        128.41        123.16         3.18 o                         
  -4   3  17         49.63         46.44         1.54 o                         
  -3   3  17         47.05         47.34         1.54 o                         
  -2   3  17          0.29          0.00         0.38 o                         
  -1   3  17         16.65         13.28         0.85 o                         
   0   3  17          0.18          0.02         0.40 o                         
   1   3  17         23.82         20.04         0.97 o                         
   2   3  17         17.78         18.64         0.94 o                         
   3   3  17          0.24          0.76         0.46 o                         
   4   3  17         13.60         12.13         1.26 o                         
   5   3  17         18.68         17.10         1.21 o                         
   6   3  17        105.26        112.26         5.01 o                         
   7   3  17         26.71         30.47         2.04 o                         
   8   3  17         19.47         25.97         3.03 o                         
  -9   4  17         32.20         34.94         2.30 o                         
  -8   4  17         16.50         14.87         1.57 o                         
  -7   4  17         16.46         17.08         1.76 o                         
  -6   4  17         36.71         40.23         1.73 o                         
  -5   4  17          2.92          3.13         0.67 o                         
  -4   4  17        101.25         99.10         2.71 o                         
  -3   4  17         82.89         88.42         2.42 o                         
  -2   4  17         19.32         20.09         1.04 o                         
  -1   4  17         33.28         36.53         1.32 o                         
   0   4  17         96.06         88.25         2.42 o                         
   1   4  17         39.69         26.96         1.20 o                         
   2   4  17          5.25          6.32         0.73 o                         
   3   4  17         12.34         14.14         1.27 o                         
   4   4  17         58.95         57.02         2.12 o                         
   5   4  17         35.99         31.71         1.59 o                         
   6   4  17          0.01          0.71         0.84 o                         
   7   4  17          5.63          6.81         1.76 o                         
  -8   5  17         10.54          9.73         1.39 o                         
  -7   5  17        135.30        142.40         5.34 o                         
  -6   5  17        104.05        104.09         4.27 o                         
  -5   5  17          2.23          1.96         0.91 o                         
  -4   5  17          1.99          2.11         0.62 o                         
  -3   5  17          3.78          3.22         0.84 o                         
  -2   5  17         45.00         39.65         1.48 o                         
  -1   5  17        210.20        199.99         4.69 o                         
   0   5  17         11.97         13.70         2.21 o                         
   1   5  17          0.06          0.23         0.43 o                         
   2   5  17          1.42          0.78         0.46 o                         
   3   5  17         69.22         70.41         3.31 o                         
   4   5  17        104.39        114.91         3.58 o                         
   5   5  17         10.85         14.22         3.15 o                         
   6   5  17          0.19         -0.79         0.79 o                         
  -7   6  17         23.99         32.67         2.30 o                         
  -6   6  17          7.60          6.68         1.15 o                         
  -5   6  17         22.33         20.02         1.69 o                         
  -4   6  17         75.27         83.20         2.85 o                         
  -3   6  17         63.65         68.52         2.47 o                         
  -2   6  17         76.32         75.48         2.67 o                         
  -1   6  17          3.38          3.61         0.71 o                         
   0   6  17         18.23         16.48         0.96 o                         
   1   6  17         10.48         10.32         0.81 o                         
   2   6  17         59.85         58.65         2.27 o                         
   3   6  17          1.80          0.83         0.67 o                         
   4   6  17          0.49         -0.39         0.79 o                         
   5   6  17          2.18          0.13         0.89 o                         
  -6   7  17          1.44          0.99         1.13 o                         
  -5   7  17          0.36         -0.55         0.97 o                         
  -4   7  17        187.03        178.92         6.41 o                         
  -3   7  17         82.32         83.71         3.09 o                         
  -2   7  17          3.91          3.14         0.70 o                         
  -1   7  17          0.11         -0.32         0.62 o                         
   0   7  17         13.66         14.40         1.02 o                         
   1   7  17         45.89         50.60         2.03 o                         
   2   7  17          4.29          3.75         0.97 o                         
   3   7  17          1.52          1.01         0.89 o                         
   4   7  17          4.52          3.26         1.03 o                         
  -5   8  17         32.77         36.27         2.40 o                         
  -4   8  17          3.87          3.57         1.03 o                         
  -3   8  17         13.17         14.56         2.14 o                         
  -2   8  17         67.08         70.05         3.26 o                         
  -1   8  17         91.34        101.11         3.34 o                         
   0   8  17         40.44         40.79         2.40 o                         
   1   8  17          1.76          2.27         1.26 o                         
   2   8  17         31.54         34.67         2.12 o                         
   3   8  17          5.17          4.03         1.51 o                         
  -4   9  17         33.65         29.24         5.29 o                         
  -3   9  17          8.41          6.97         1.21 o                         
  -2   9  17          1.32         -0.45         0.84 o                         
  -1   9  17         25.45         28.24         2.77 o                         
   0   9  17         22.66         26.72         3.03 o                         
  -9   0  18         16.92         15.13         2.02 o                         
  -8   0  18         16.05         16.59         1.51 o                         
  -7   0  18         15.85         18.22         1.89 o                         
  -6   0  18         22.12         14.94         2.90 o                         
  -5   0  18         59.70         64.70         2.85 o                         
  -4   0  18         93.45         90.22         3.78 o                         
  -3   0  18        276.98        217.09         7.13 o                         
  -2   0  18        197.85        192.22         6.42 o                         
  -1   0  18          3.64          1.39         0.71 o                         
   0   0  18         14.49         14.24         2.77 o                         
   1   0  18        154.75        168.47         5.79 o                         
   2   0  18         23.68         26.73         1.89 o                         
   3   0  18          6.71          5.68         0.89 o                         
   4   0  18         22.91         24.55         1.60 o                         
   5   0  18        222.41        219.42         7.40 o                         
   6   0  18        226.84        216.54        10.34 o                         
   7   0  18        171.18        172.17         8.57 o                         
  -9   1  18          0.62          0.61         0.84 o                         
  -8   1  18          7.63          6.06         0.87 o                         
  -7   1  18         17.71         17.09         1.02 o                         
  -6   1  18          6.46          7.22         0.68 o                         
  -5   1  18         77.07         75.41         2.80 o                         
  -4   1  18         27.56         27.32         1.16 o                         
  -3   1  18         13.41         11.29         0.81 o                         
  -2   1  18          1.89          0.57         0.38 o                         
  -1   1  18          0.03          0.20         0.40 o                         
   0   1  18          7.46          8.61         0.72 o                         
   1   1  18          4.08          5.56         0.59 o                         
   2   1  18          9.02          9.79         0.76 o                         
   3   1  18         28.36         32.12         1.32 o                         
   4   1  18         16.93         16.41         1.00 o                         
   5   1  18          0.00         -0.19         0.50 o                         
   6   1  18         10.90          9.02         0.96 o                         
   7   1  18         24.03         21.13         1.69 o                         
 -10   2  18          0.12         -1.01         1.01 o                         
  -9   2  18          7.72          7.20         1.76 o                         
  -8   2  18         73.65         74.93         3.29 o                         
  -7   2  18         37.95         42.61         2.14 o                         
  -6   2  18         70.18         73.48         2.17 o                         
  -5   2  18         44.95         37.38         1.42 o                         
  -4   2  18         11.65          9.65         0.76 o                         
  -3   2  18         36.50         35.28         1.32 o                         
  -2   2  18         14.18         12.17         0.86 o                         
  -1   2  18         73.11         63.20         1.92 o                         
   0   2  18         69.08         64.47         1.92 o                         
   1   2  18          2.34          2.66         0.50 o                         
   2   2  18          6.93          6.89         0.66 o                         
   3   2  18        307.57        320.55         7.22 o                         
   4   2  18        122.16        122.47         3.21 o                         
   5   2  18        132.68        132.38         3.98 o                         
   6   2  18          4.73          3.84         0.82 o                         
   7   2  18          1.79          1.56         0.97 o                         
  -9   3  18         14.99         16.02         1.69 o                         
  -8   3  18         22.03         23.30         2.02 o                         
  -7   3  18         22.58         26.50         1.94 o                         
  -6   3  18          0.08         -0.08         0.52 o                         
  -5   3  18         28.95         29.45         1.73 o                         
  -4   3  18          3.23          5.33         0.66 o                         
  -3   3  18          0.01          0.25         0.40 o                         
  -2   3  18         54.80         53.25         1.70 o                         
  -1   3  18          0.12          0.29         0.43 o                         
   0   3  18          4.89          4.38         0.59 o                         
   1   3  18         27.11         33.42         1.32 o                         
   2   3  18          1.23          0.95         0.50 o                         
   3   3  18          0.03          0.41         0.46 o                         
   4   3  18         34.52         37.99         1.75 o                         
   5   3  18         14.76         14.92         1.21 o                         
   6   3  18         11.81         14.88         1.21 o                         
   7   3  18          1.49          1.76         1.26 o                         
  -9   4  18         28.07         32.52         3.28 o                         
  -8   4  18          7.49          8.44         1.39 o                         
  -7   4  18          0.51          0.00         0.84 o                         
  -6   4  18         93.14        105.17         3.39 o                         
  -5   4  18        115.95        118.43         3.69 o                         
  -4   4  18          1.56          2.02         0.67 o                         
  -3   4  18         16.75         18.82         1.01 o                         
  -2   4  18         12.59         14.57         1.09 o                         
  -1   4  18          5.10          4.51         0.59 o                         
   0   4  18         12.32         11.11         0.87 o                         
   1   4  18         46.05         46.15         1.60 o                         
   2   4  18        113.16        103.00         2.80 o                         
   3   4  18         44.74         48.55         2.03 o                         
   4   4  18          5.88          5.99         0.80 o                         
   5   4  18         46.34         53.53         2.45 o                         
   6   4  18         62.24         74.62         5.04 o                         
  -8   5  18         13.66         13.67         1.64 o                         
  -7   5  18          6.65          5.06         1.26 o                         
  -6   5  18          6.89          4.25         1.13 o                         
  -5   5  18          0.30          0.35         0.67 o                         
  -4   5  18          0.40          1.01         0.58 o                         
  -3   5  18          0.01          1.28         0.96 o                         
  -2   5  18         13.88         14.88         0.96 o                         
  -1   5  18         16.85         12.42         0.93 o                         
   0   5  18         37.62         39.28         1.89 o                         
   1   5  18          0.35          0.31         0.43 o                         
   2   5  18          1.86          2.01         0.65 o                         
   3   5  18          6.81          7.54         1.12 o                         
   4   5  18         33.07         42.77         1.98 o                         
   5   5  18          0.05         -0.73         0.79 o                         
  -7   6  18         33.19         31.16         2.36 o                         
  -6   6  18         23.37         24.71         1.94 o                         
  -5   6  18          5.46          4.91         1.07 o                         
  -4   6  18         65.57         61.86         2.41 o                         
  -3   6  18         65.70         70.63         2.68 o                         
  -2   6  18          5.50          5.90         0.87 o                         
  -1   6  18         21.98         27.12         1.25 o                         
   0   6  18          0.06          0.32         0.50 o                         
   1   6  18          0.40          0.11         0.53 o                         
   2   6  18          1.50          2.44         0.73 o                         
   3   6  18          1.72          1.51         0.84 o                         
   4   6  18         33.24         33.61         2.22 o                         
  -5   7  18          7.10          6.33         1.15 o                         
  -4   7  18          5.80          5.39         1.15 o                         
  -3   7  18         18.18         13.86         1.25 o                         
  -2   7  18         30.16         34.19         1.75 o                         
  -1   7  18          0.50          0.31         0.62 o                         
   0   7  18          4.86          4.80         0.89 o                         
   1   7  18          1.14          1.18         0.73 o                         
   2   7  18        130.30        129.30         4.98 o                         
   3   7  18          4.68          5.13         1.15 o                         
  -4   8  18         11.26          9.98         1.39 o                         
  -3   8  18         21.07         18.24         1.76 o                         
  -2   8  18         46.37         46.91         3.09 o                         
  -1   8  18        100.71        107.91         3.53 o                         
   0   8  18          0.32          0.00         1.01 o                         
   1   8  18         11.79         15.38         2.52 o                         
   2   8  18          0.50         -0.76         1.01 o                         
  -2   9  18          1.14         -0.50         1.15 o                         
  -1   9  18         40.55         40.84         3.53 o                         
  -9   1  19          7.78          8.28         1.33 o                         
  -8   1  19          0.00         -0.62         0.62 o                         
  -7   1  19          0.01          0.13         0.58 o                         
  -6   1  19         68.43         74.32         2.24 o                         
  -5   1  19         23.05         24.23         1.27 o                         
  -4   1  19         23.22         27.80         1.36 o                         
  -3   1  19          0.55          0.88         0.58 o                         
  -2   1  19         17.86         14.29         0.91 o                         
  -1   1  19          2.14          2.40         0.50 o                         
   0   1  19          3.93          3.62         0.59 o                         
   1   1  19          8.24          5.97         0.63 o                         
   2   1  19          0.19         -0.43         0.43 o                         
   3   1  19          1.10          0.69         0.53 o                         
   4   1  19        139.54        134.10         3.46 o                         
   5   1  19         17.14         18.99         1.15 o                         
   6   1  19         62.34         61.28         2.37 o                         
  -9   2  19         14.75         15.24         2.52 o                         
  -8   2  19         36.99         35.72         2.22 o                         
  -7   2  19         56.67         58.53         2.32 o                         
  -6   2  19          0.32          0.57         0.48 o                         
  -5   2  19          0.25          1.63         0.53 o                         
  -4   2  19        130.51        133.40         4.29 o                         
  -3   2  19         22.96         22.84         1.10 o                         
  -2   2  19          9.83          8.47         0.76 o                         
  -1   2  19         57.97         64.40         1.98 o                         
   0   2  19          3.84          2.50         0.58 o                         
   1   2  19         13.29         13.73         1.09 o                         
   2   2  19         28.16         29.76         1.32 o                         
   3   2  19         58.43         60.08         1.92 o                         
   4   2  19         21.84         18.39         1.09 o                         
   5   2  19          9.77         10.64         1.06 o                         
   6   2  19         23.55         24.74         1.97 o                         
  -9   3  19         14.26         13.80         1.98 o                         
  -8   3  19          7.64          8.42         1.33 o                         
  -7   3  19          5.25          5.27         1.15 o                         
  -6   3  19         15.64         12.66         1.11 o                         
  -5   3  19          2.49          2.03         0.61 o                         
  -4   3  19          1.04          0.76         0.53 o                         
  -3   3  19         72.88         79.76         2.30 o                         
  -2   3  19         24.12         28.01         1.22 o                         
  -1   3  19          0.42         -0.22         0.43 o                         
   0   3  19          3.58          3.94         0.59 o                         
   1   3  19         12.53         11.36         0.87 o                         
   2   3  19        176.62        177.48         4.32 o                         
   3   3  19          2.01          1.50         0.56 o                         
   4   3  19          0.53          1.06         0.73 o                         
   5   3  19          0.26         -0.05         0.70 o                         
   6   3  19         34.06         34.86         4.03 o                         
  -8   4  19          6.11          6.99         1.33 o                         
  -7   4  19         82.61         80.47         3.78 o                         
  -6   4  19          1.22          1.18         0.79 o                         
  -5   4  19        147.89        159.73         4.65 o                         
  -4   4  19         26.41         28.48         1.55 o                         
  -3   4  19          3.74          3.92         0.63 o                         
  -2   4  19         25.11         28.27         1.28 o                         
  -1   4  19         72.47         71.66         2.14 o                         
   0   4  19         18.82         17.79         1.04 o                         
   1   4  19         45.28         47.64         1.67 o                         
   2   4  19         46.10         47.05         1.69 o                         
   3   4  19         95.40         96.05         3.15 o                         
   4   4  19         26.15         28.17         1.54 o                         
   5   4  19        122.85        125.35         4.06 o                         
  -7   5  19          5.80          6.20         1.25 o                         
  -6   5  19          3.00          2.65         1.07 o                         
  -5   5  19         12.63         12.18         1.11 o                         
  -4   5  19         10.30         12.78         2.24 o                         
  -3   5  19         11.73         10.39         1.02 o                         
  -2   5  19          2.48          2.95         0.61 o                         
  -1   5  19         44.38         49.14         1.72 o                         
   0   5  19         26.37         26.45         1.23 o                         
   1   5  19          0.96          1.07         0.53 o                         
   2   5  19          3.40          2.89         0.77 o                         
   3   5  19         64.64         64.51         2.41 o                         
   4   5  19         40.42         42.85         2.03 o                         
  -6   6  19          0.32         -0.37         0.97 o                         
  -5   6  19         39.57         45.22         2.58 o                         
  -4   6  19          2.14          1.68         0.73 o                         
  -3   6  19        172.73        194.35         5.58 o                         
  -2   6  19         55.58         57.16         2.66 o                         
  -1   6  19          0.12          0.28         0.53 o                         
   0   6  19         66.36         66.18         2.11 o                         
   1   6  19        251.74        252.16         5.95 o                         
   2   6  19         45.27         50.64         3.04 o                         
   3   6  19          2.31          0.21         0.97 o                         
  -4   7  19          2.50          3.28         1.03 o                         
  -3   7  19         15.66         13.83         1.26 o                         
  -2   7  19         27.78         30.31         2.09 o                         
  -1   7  19         33.45         36.00         1.78 o                         
   0   7  19          2.78          3.04         0.82 o                         
   1   7  19          6.24          6.82         0.96 o                         
   2   7  19          7.91          8.32         1.76 o                         
  -2   8  19         39.18         43.71         2.08 o                         
  -1   8  19          1.92          2.97         0.85 o                         
   0   8  19          2.28          2.55         1.45 o                         
  -9   0  20        334.00        350.91        16.39 o                         
  -8   0  20         50.58         49.73         2.58 o                         
  -7   0  20        100.49        110.98         4.36 o                         
  -6   0  20          0.01         -0.36         1.01 o                         
  -5   0  20        100.06        102.65         4.01 o                         
  -4   0  20         24.64         21.76         1.69 o                         
  -3   0  20          0.11         -0.11         0.61 o                         
  -2   0  20         14.66         10.22         1.64 o                         
  -1   0  20          3.67          3.66         1.13 o                         
   0   0  20         15.72         19.50         1.89 o                         
   1   0  20        700.31        708.17        21.57 o                         
   2   0  20        179.96        183.76         6.42 o                         
   3   0  20         74.30         69.78         3.12 o                         
   4   0  20          6.41          8.43         1.39 o                         
   5   0  20         57.74         59.70         2.94 o                         
  -9   1  20         11.34          9.94         1.33 o                         
  -8   1  20          0.16          0.66         0.65 o                         
  -7   1  20         57.35         62.17         2.08 o                         
  -6   1  20         25.36         28.81         1.35 o                         
  -5   1  20         24.39         28.47         1.32 o                         
  -4   1  20          0.22          0.06         0.50 o                         
  -3   1  20         37.13         34.87         1.39 o                         
  -2   1  20         16.37         14.89         0.97 o                         
  -1   1  20         41.94         41.62         1.57 o                         
   0   1  20          5.84          6.47         0.72 o                         
   1   1  20         24.51         25.39         1.26 o                         
   2   1  20         11.77         11.23         0.91 o                         
   3   1  20        186.79        189.59         4.63 o                         
   4   1  20          0.50          0.76         0.80 o                         
   5   1  20          1.42          0.25         0.73 o                         
   6   1  20          5.20          6.05         1.76 o                         
  -8   2  20          1.03          0.63         0.89 o                         
  -7   2  20        113.97        125.41         3.92 o                         
  -6   2  20         86.24         87.26         2.58 o                         
  -5   2  20         28.47         28.25         1.32 o                         
  -4   2  20         26.90         22.14         1.13 o                         
  -3   2  20         30.06         29.76         1.29 o                         
  -2   2  20          9.73         10.47         0.88 o                         
  -1   2  20        128.33        135.00         3.46 o                         
   0   2  20         35.22         35.29         1.60 o                         
   1   2  20         18.03         19.86         1.42 o                         
   2   2  20         34.94         38.74         1.51 o                         
   3   2  20         44.29         46.76         1.76 o                         
   4   2  20         98.10         96.01         2.74 o                         
   5   2  20         76.22         82.70         3.05 o                         
  -8   3  20         10.82          8.56         1.57 o                         
  -7   3  20         16.81         14.83         1.57 o                         
  -6   3  20          0.09         -0.16         0.62 o                         
  -5   3  20          7.06         10.00         0.96 o                         
  -4   3  20          0.04         -0.09         0.48 o                         
  -3   3  20          1.85          2.25         0.59 o                         
  -2   3  20          0.06          0.50         0.50 o                         
  -1   3  20          6.87          7.05         0.74 o                         
   0   3  20          1.20          1.07         0.50 o                         
   1   3  20          2.65          2.45         0.59 o                         
   2   3  20         48.48         49.36         1.76 o                         
   3   3  20         13.15         13.52         1.03 o                         
   4   3  20          3.64          4.26         0.80 o                         
   5   3  20        117.43        131.42         7.05 o                         
  -7   4  20          3.28          8.30         1.51 o                         
  -6   4  20          4.71          3.70         0.87 o                         
  -5   4  20        159.99        181.24         5.29 o                         
  -4   4  20         21.44         22.69         1.49 o                         
  -3   4  20        132.93        141.80         3.65 o                         
  -2   4  20         13.20         13.71         0.94 o                         
  -1   4  20          9.95          8.50         0.81 o                         
   0   4  20         94.04        102.35         2.86 o                         
   1   4  20         12.63         15.18         1.04 o                         
   2   4  20         96.02         94.58         2.74 o                         
   3   4  20         45.57         49.33         2.08 o                         
   4   4  20          0.07         -0.67         0.67 o                         
   5   4  20          2.41          3.78         1.51 o                         
  -6   5  20          0.42         -0.30         0.97 o                         
  -5   5  20         21.10         23.95         1.54 o                         
  -4   5  20          0.01         -0.04         0.62 o                         
  -3   5  20         65.99         69.51         2.57 o                         
  -2   5  20          0.88          0.25         0.56 o                         
  -1   5  20          3.64          4.11         0.66 o                         
   0   5  20        179.82        186.08         4.59 o                         
   1   5  20          7.07          7.29         0.81 o                         
   2   5  20          0.25         -0.23         0.67 o                         
   3   5  20          0.40          0.86         0.77 o                         
  -4   6  20          7.73          7.87         1.06 o                         
  -3   6  20         59.76         68.53         2.61 o                         
  -2   6  20          1.86          1.39         0.77 o                         
  -1   6  20          9.29          7.66         1.06 o                         
   0   6  20         71.27         70.76         2.23 o                         
   1   6  20          7.87          8.81         1.06 o                         
   2   6  20          0.01          0.13         1.13 o                         
  -3   7  20          0.69          1.04         1.00 o                         
  -2   7  20         62.91         68.19         2.94 o                         
  -1   7  20         19.06         19.32         1.44 o                         
   0   7  20          0.18          0.65         1.21 o                         
   1   7  20          0.14          0.38         0.89 o                         
  -8   1  21          0.21          0.23         0.70 o                         
  -7   1  21          0.97          1.42         0.63 o                         
  -6   1  21         13.45         13.23         1.00 o                         
  -5   1  21          8.87          7.42         0.78 o                         
  -4   1  21          0.30          0.82         0.59 o                         
  -3   1  21         15.53         14.22         1.13 o                         
  -2   1  21          2.71          2.91         0.66 o                         
  -1   1  21         19.12         19.58         1.35 o                         
   0   1  21          1.88          1.26         0.50 o                         
   1   1  21         40.93         40.08         1.57 o                         
   2   1  21         21.28         18.66         1.13 o                         
   3   1  21          1.34          2.33         0.63 o                         
   4   1  21         26.74         28.20         1.38 o                         
   5   1  21          3.08          1.26         1.51 o                         
  -7   2  21        105.85        118.93         6.04 o                         
  -6   2  21         32.78         38.08         1.84 o                         
  -5   2  21          2.45          3.23         0.66 o                         
  -4   2  21          1.37          2.08         0.63 o                         
  -3   2  21         36.72         36.21         1.66 o                         
  -2   2  21          2.52          2.33         0.63 o                         
  -1   2  21        278.88        305.90         7.03 o                         
   0   2  21         43.82         44.91         2.05 o                         
   1   2  21         16.24         14.90         1.01 o                         
   2   2  21         27.47         25.28         1.32 o                         
   3   2  21         21.66         23.21         1.24 o                         
   4   2  21         67.00         73.53         2.97 o                         
  -6   3  21          9.10          8.59         0.96 o                         
  -5   3  21         72.84         83.27         4.89 o                         
  -4   3  21         13.76         13.57         1.00 o                         
  -3   3  21          2.41          2.02         0.61 o                         
  -2   3  21         18.40         19.62         1.16 o                         
  -1   3  21         27.73         31.00         1.39 o                         
   0   3  21         12.79         12.96         1.01 o                         
   1   3  21        147.45        151.04         3.90 o                         
   2   3  21          1.05          0.99         0.56 o                         
   3   3  21          7.82          9.40         0.91 o                         
   4   3  21          1.74          4.79         1.51 o                         
  -6   4  21         45.89         45.91         3.37 o                         
  -5   4  21          0.08         -0.10         0.67 o                         
  -4   4  21         38.87         45.01         2.04 o                         
  -3   4  21         81.92         93.86         3.44 o                         
  -2   4  21         28.81         30.18         1.41 o                         
  -1   4  21         58.96         61.01         2.08 o                         
   0   4  21          7.46          4.74         0.74 o                         
   1   4  21         29.83         33.33         1.54 o                         
   2   4  21          2.70          3.11         0.68 o                         
   3   4  21          3.94          2.02         1.51 o                         
   4   4  21         27.81         24.20         3.03 o                         
  -5   5  21          2.65          4.54         1.51 o                         
  -4   5  21          0.00         -0.58         0.58 o                         
  -3   5  21          1.60          1.43         0.73 o                         
  -2   5  21          4.48          1.98         0.96 o                         
  -1   5  21         99.01        102.07         2.93 o                         
   0   5  21         66.37         71.68         2.30 o                         
   1   5  21          0.80          0.46         0.61 o                         
   2   5  21          0.12          0.00         1.51 o                         
   3   5  21        120.20        127.80         7.06 o                         
  -4   6  21         48.23         50.67         3.78 o                         
  -3   6  21         17.23         15.38         2.27 o                         
  -2   6  21          1.30          2.17         0.77 o                         
  -1   6  21          2.21          1.58         0.82 o                         
   0   6  21          9.65          7.17         1.33 o                         
   1   6  21         58.64         60.54         3.12 o                         
   2   6  21          3.01          3.53         1.51 o                         
  -7   0  22          0.36          0.39         0.79 o                         
  -6   0  22         11.67         12.41         1.76 o                         
  -5   0  22         67.40         67.97         3.21 o                         
  -4   0  22          2.10          0.76         1.13 o                         
  -3   0  22        303.61        364.16        19.78 o                         
  -2   0  22         16.86         17.18         1.60 o                         
  -1   0  22         11.94         17.49         1.60 o                         
   0   0  22         78.80         67.58         3.03 o                         
   1   0  22         15.49         15.98         1.64 o                         
   2   0  22         80.41         82.62         3.57 o                         
   3   0  22         53.11         54.41         2.94 o                         
   4   0  22          2.91          3.78         2.52 o                         
  -7   1  22         13.93         13.40         1.57 o                         
  -6   1  22          3.72          3.04         0.72 o                         
  -5   1  22          7.64          7.98         0.98 o                         
  -4   1  22         44.93         51.00         1.88 o                         
  -3   1  22         59.68         63.64         2.14 o                         
  -2   1  22         11.38         12.98         1.04 o                         
  -1   1  22         57.70         57.43         2.02 o                         
   0   1  22          0.80          0.65         0.59 o                         
   1   1  22          7.80          8.07         0.88 o                         
   2   1  22         30.47         34.77         1.54 o                         
   3   1  22          0.11          0.25         0.73 o                         
   4   1  22          0.94          0.76         1.26 o                         
  -7   2  22         10.65          9.08         1.76 o                         
  -6   2  22          7.83         10.60         1.30 o                         
  -5   2  22         32.91         40.17         1.72 o                         
  -4   2  22         10.00          9.35         0.91 o                         
  -3   2  22         17.93         16.29         1.07 o                         
  -2   2  22          5.11          3.81         0.68 o                         
  -1   2  22         60.00         72.04         2.33 o                         
   0   2  22         83.40         91.36         2.80 o                         
   1   2  22         80.27         83.88         2.55 o                         
   2   2  22          1.45          1.16         0.59 o                         
   3   2  22         24.95         29.29         2.22 o                         
  -6   3  22          0.04          0.50         1.01 o                         
  -5   3  22          0.66          0.92         0.73 o                         
  -4   3  22          0.86          1.31         0.59 o                         
  -3   3  22         13.12         13.08         1.42 o                         
  -2   3  22        179.25        197.21         4.85 o                         
  -1   3  22         18.54         21.40         1.23 o                         
   0   3  22         53.28         56.00         2.01 o                         
   1   3  22         29.62         33.41         1.54 o                         
   2   3  22          0.00         -0.46         0.63 o                         
  -5   4  22          0.41          1.01         1.26 o                         
  -4   4  22          8.43          6.38         1.06 o                         
  -3   4  22          5.39          4.45         0.76 o                         
  -2   4  22        129.33        138.90         3.72 o                         
  -1   4  22          0.73          2.05         0.68 o                         
   0   4  22         42.10         49.36         1.91 o                         
   1   4  22         53.77         57.64         2.37 o                         
   2   4  22         23.75         28.71         4.03 o                         
  -5   5  22          0.37          0.00         1.26 o                         
  -4   5  22          3.38          3.53         1.26 o                         
  -3   5  22         30.49         31.01         3.03 o                         
  -2   5  22          1.65          0.76         0.89 o                         
  -1   5  22          0.00         -0.35         0.74 o                         
   0   5  22        100.08        107.80         3.78 o                         
   1   5  22        126.75        127.54         6.81 o                         
  -6   1  23         39.84         46.39         3.78 o                         
  -5   1  23          3.43          4.19         0.94 o                         
  -4   1  23        206.74        230.18         5.61 o                         
  -3   1  23         16.77         20.14         1.26 o                         
  -2   1  23         26.15         27.35         1.48 o                         
  -1   1  23         79.80         90.78         2.77 o                         
   0   1  23         29.99         33.23         1.53 o                         
   1   1  23         13.16         14.16         1.15 o                         
   2   1  23         10.09          8.07         2.02 o                         
  -5   2  23         12.94         16.23         1.69 o                         
  -4   2  23         10.62         12.34         1.20 o                         
  -3   2  23         63.55         69.37         2.30 o                         
  -2   2  23         55.28         63.13         2.20 o                         
  -1   2  23          5.01          5.50         0.85 o                         
   0   2  23         38.96         48.43         1.85 o                         
   1   2  23          3.30          3.03         1.51 o                         
   2   2  23          2.48          3.78         2.02 o                         
  -4   3  23          2.95          1.76         1.07 o                         
  -3   3  23         38.76         43.80         2.48 o                         
  -2   3  23        126.22        136.87         4.87 o                         
  -1   3  23        223.68        254.60         6.57 o                         
   0   3  23          1.81          0.99         0.97 o                         
   1   3  23         12.24         11.09         2.77 o                         
  -2   4  23          7.45          6.55         1.51 o                         
  -1   4  23         27.38         27.73         3.28 o                         
                                                                                
