# Supplementary material for: Crystal structures, syntheses, and spectroscopic and electrochemical measurements of two push–pull chromophores: 2-[4-(di­methyl­amino)­benzyl­idene]-1H-indene-1,3(2H)-dione and (E)-2-{3-[4-(di­meth­ylamino)­phen­yl]allyl­idene}-1H-indene-1,3(2H)-dione
Source: Acta Crystallogr E Crystallogr Commun. 2019 Oct 3;75(Pt 11):1595–9. doi: 10.1107/S205698901901329X (PMC6829728; doi:10.1107/S205698901901329X)
Supplement: Supplementary file 3 [file e-75-01595-ID2sup3.hkl]

data_ID2                                                                        
_shelx_title ' georgii_45_0m_a.res in P2(1)'                                    
_shelx_refln_list_code          4                                               
_shelx_F_calc_maximum      106.33                                               
_exptl_crystal_F_000       320.00                                               
_reflns_d_resolution_high  0.6764                                               
                                                                                
loop_                                                                           
 _space_group_symop_operation_xyz                                               
 'x, y, z'                                                                      
 '-x, y+1/2, -z'                                                                
                                                                                
_cell_length_a    11.0722                                                       
_cell_length_b     3.9664                                                       
_cell_length_c    17.5569                                                       
_cell_angle_alpha  90.000                                                       
_cell_angle_beta  104.500                                                       
_cell_angle_gamma  90.000                                                       
                                                                                
_shelx_F_squared_multiplier     1.000                                           
                                                                                
loop_                                                                           
 _refln_index_h                                                                 
 _refln_index_k                                                                 
 _refln_index_l                                                                 
 _refln_F_squared_calc                                                          
 _refln_F_squared_meas                                                          
 _refln_F_squared_sigma                                                         
 _refln_observed_status                                                         
   1  -5   0         20.90         21.67         1.41 o                         
   2  -5   0         21.05         19.89         1.34 o                         
   3  -5   0          9.33          8.72         0.87 o                         
   4  -5   0          9.05         12.85         1.62 o                         
   5  -5   0         11.78         13.15         1.28 o                         
   6  -5   0          3.86          4.46         0.73 o                         
   0  -4   0         44.05         44.44         3.05 o                         
   1  -4   0          9.84          9.18         1.14 o                         
   2  -4   0          1.21          1.76         0.43 o                         
   3  -4   0         15.77         16.88         1.03 o                         
   4  -4   0         56.95         56.35         2.72 o                         
   5  -4   0         77.87         81.09         3.66 o                         
   6  -4   0          7.60          7.27         0.80 o                         
   7  -4   0          1.67          1.38         0.50 o                         
   8  -4   0          5.74          5.69         1.33 o                         
   9  -4   0          0.93          0.44         0.57 o                         
  10  -4   0          3.58          3.81         0.71 o                         
  11  -4   0          1.40          0.48         1.14 o                         
   1  -3   0         51.79         54.16         1.72 o                         
   2  -3   0         15.75         20.71         0.85 o                         
   3  -3   0         37.94         39.38         1.44 o                         
   4  -3   0        125.35        126.63         4.34 o                         
   5  -3   0         82.75         87.40         3.73 o                         
   6  -3   0         78.83         77.35         2.75 o                         
   7  -3   0         37.50         35.22         1.68 o                         
   8  -3   0         59.52         62.64         4.14 o                         
   9  -3   0         48.24         46.69         2.15 o                         
  10  -3   0         11.84         11.56         0.81 o                         
  11  -3   0         31.15         31.01         1.58 o                         
  12  -3   0         15.22         15.67         1.01 o                         
  13  -3   0         17.44         20.67         1.21 o                         
   0  -2   0        337.87        349.82        14.43 o                         
   1  -2   0        554.69        519.15        17.51 o                         
   2  -2   0        287.66        272.53        11.47 o                         
   3  -2   0        523.40        492.53        21.13 o                         
   4  -2   0        172.27        171.95         7.44 o                         
   5  -2   0        205.32        236.88         9.59 o                         
   6  -2   0         58.87         60.90         2.18 o                         
   7  -2   0        285.74        285.66         9.29 o                         
   8  -2   0         63.31         51.39         2.32 o                         
   9  -2   0        166.15        167.12         7.03 o                         
  10  -2   0         28.37         33.81         2.00 o                         
  11  -2   0          1.08          1.14         0.34 o                         
  12  -2   0         24.66         25.08         1.34 o                         
  13  -2   0          9.76         13.67         0.96 o                         
  14  -2   0         49.29         46.35         3.43 o                         
   1  -1   0       4352.47       3824.58       227.71 o                         
   2  -1   0       2277.79       1825.28        92.35 o                         
   3  -1   0        242.19        230.95         9.49 o                         
   4  -1   0        125.59        144.16        10.61 o                         
   5  -1   0        281.44        324.71        10.99 o                         
   6  -1   0         71.84         71.91         4.34 o                         
   7  -1   0         76.05         83.54         3.63 o                         
   8  -1   0          1.34          3.25         0.23 o                         
   9  -1   0         67.28         82.10         2.84 o                         
  10  -1   0         41.38         40.86         1.88 o                         
  11  -1   0         62.36         59.64         2.72 o                         
  12  -1   0          1.95          2.00         0.57 o                         
  13  -1   0          0.21         -0.19         0.48 o                         
  14  -1   0         10.84         12.37         1.43 o                         
   1   0   0         40.46         34.77         3.09 o                         
   2   0   0       5593.45       4758.05       448.94 o                         
   3   0   0          2.56          3.52         0.16 o                         
   4   0   0        799.11        773.93        40.23 o                         
   5   0   0         61.64         79.58         2.73 o                         
   6   0   0       1324.12       1628.86        54.61 o                         
   7   0   0         51.26         56.45         1.98 o                         
   8   0   0          0.91          2.84         0.51 o                         
   9   0   0          7.35         12.48         0.54 o                         
  10   0   0         25.11         26.98         1.06 o                         
  11   0   0         58.39         51.95         3.43 o                         
  12   0   0         43.29         36.64         2.66 o                         
  13   0   0         33.26         30.07         2.28 o                         
  14   0   0         31.86         30.36         2.38 o                         
  15   0   0          0.69          2.38         0.76 o                         
   1   1   0       4351.12       3973.31       197.88 o                         
   2   1   0       2278.76       2081.72        66.49 o                         
   3   1   0        242.44        231.10         9.65 o                         
   4   1   0        125.53        156.64         6.26 o                         
   5   1   0        281.31        327.77        13.49 o                         
   6   1   0         72.04         70.47         3.10 o                         
   7   1   0         76.22         83.64         3.63 o                         
   8   1   0          1.32          2.72         0.52 o                         
   9   1   0         67.30         79.02         3.57 o                         
  10   1   0         41.38         42.11         1.95 o                         
  11   1   0         62.23         62.02         2.79 o                         
  12   1   0          1.94          0.86         0.48 o                         
  13   1   0          0.22          0.00         0.48 o                         
  14   1   0         10.78         11.61         1.33 o                         
   0   2   0        338.18        346.27        20.46 o                         
   1   2   0        554.12        520.39        21.47 o                         
   2   2   0        287.41        281.23         9.41 o                         
   3   2   0        523.77        524.27        14.99 o                         
   4   2   0        172.12        182.41         5.31 o                         
   5   2   0        205.58        224.12         9.66 o                         
   6   2   0         58.94         63.67         2.72 o                         
   7   2   0        285.47        255.66        11.66 o                         
   8   2   0         63.22         51.55         2.39 o                         
   9   2   0        166.29        163.94         7.10 o                         
  10   2   0         28.48         36.22         3.76 o                         
  11   2   0          1.10          1.52         0.40 o                         
  12   2   0         24.73         25.37         1.45 o                         
  13   2   0          9.71         14.66         1.43 o                         
  14   2   0         49.20         50.90         3.43 o                         
   1   3   0         51.75         58.98         4.33 o                         
   2   3   0         15.78         20.08         0.84 o                         
   3   3   0         37.90         37.38         1.43 o                         
   4   3   0        125.28        120.95         5.35 o                         
   5   3   0         82.74         86.83         3.80 o                         
   6   3   0         78.84         77.92         3.46 o                         
   7   3   0         37.63         34.14         1.71 o                         
   8   3   0         59.55         59.83         2.82 o                         
   9   3   0         48.32         44.09         2.22 o                         
  10   3   0         11.79         13.51         1.07 o                         
  11   3   0         31.19         27.31         2.38 o                         
  12   3   0         15.19         18.08         1.81 o                         
  13   3   0         17.43         16.18         1.90 o                         
   0   4   0         44.05         44.16         3.05 o                         
   1   4   0          9.81         10.15         0.74 o                         
   2   4   0          1.21          1.75         0.43 o                         
   3   4   0         15.77         16.13         1.01 o                         
   4   4   0         57.02         58.02         2.69 o                         
   5   4   0         77.80         81.36         5.23 o                         
   1   5   0         20.90         24.07         1.43 o                         
   2   5   0         21.10         21.87         1.38 o                         
   3   5   0          9.32         12.66         1.52 o                         
   4   5   0          9.06         10.18         1.43 o                         
  -7  -5   1         10.34          6.82         1.09 o                         
  -6  -5   1          4.52          3.56         1.19 o                         
  -5  -5   1          0.82          1.62         0.86 o                         
  -4  -5   1         17.32         17.41         1.46 o                         
  -3  -5   1          3.89          4.23         0.81 o                         
  -2  -5   1          2.56          2.67         0.54 o                         
  -1  -5   1          5.38          4.55         1.38 o                         
   0  -5   1          2.21          2.30         0.50 o                         
   1  -5   1          1.69          1.14         0.50 o                         
   2  -5   1         15.46         13.08         2.52 o                         
   3  -5   1          0.98          0.10         0.67 o                         
   4  -5   1          4.21          3.27         0.67 o                         
   5  -5   1          1.05          0.90         0.53 o                         
   6  -5   1         42.37         43.11         2.47 o                         
 -11  -4   1          1.40          1.48         0.86 o                         
 -10  -4   1         27.11         24.90         2.00 o                         
  -9  -4   1          4.35          3.68         0.62 o                         
  -8  -4   1          1.44          1.22         0.43 o                         
  -7  -4   1          2.22          1.73         0.50 o                         
  -6  -4   1         21.14         21.89         2.00 o                         
  -5  -4   1         67.74         73.18         4.57 o                         
  -4  -4   1         53.06         49.45         2.38 o                         
  -3  -4   1          0.76          0.82         0.48 o                         
  -2  -4   1         18.87         17.51         1.07 o                         
  -1  -4   1         19.02         17.71         1.33 o                         
   0  -4   1         94.94         99.93         4.57 o                         
   1  -4   1         22.03         22.11         1.28 o                         
   2  -4   1          3.72          3.81         0.53 o                         
   3  -4   1          0.14         -0.27         0.27 o                         
   4  -4   1        101.57        102.41         4.67 o                         
   5  -4   1         30.20         31.30         1.71 o                         
   6  -4   1        103.48         90.70         4.13 o                         
   7  -4   1         31.40         30.35         2.09 o                         
   8  -4   1          2.74          3.21         0.62 o                         
   9  -4   1          9.23          8.96         0.89 o                         
  10  -4   1         18.24         18.04         3.71 o                         
 -13  -3   1         18.09         20.17         1.90 o                         
 -12  -3   1          9.58         10.42         1.24 o                         
 -11  -3   1         55.32         54.56         2.56 o                         
 -10  -3   1          7.89          9.56         0.74 o                         
  -9  -3   1         17.00         14.19         0.90 o                         
  -8  -3   1        110.57         93.06         7.42 o                         
  -7  -3   1         48.80         41.90         2.06 o                         
  -6  -3   1         31.98         29.67         1.41 o                         
  -5  -3   1         11.50         13.93         1.09 o                         
  -4  -3   1         62.18         69.61         3.16 o                         
  -3  -3   1        136.50        139.20         4.82 o                         
  -2  -3   1        134.54        147.82         5.24 o                         
  -1  -3   1         41.90         35.91         1.16 o                         
   0  -3   1        160.24        171.30         5.10 o                         
   1  -3   1          8.70         10.31         1.09 o                         
   2  -3   1         75.45         77.72         2.82 o                         
   3  -3   1        153.77        153.19         5.33 o                         
   4  -3   1        265.02        255.40         8.61 o                         
   5  -3   1        185.12        176.43         5.48 o                         
   6  -3   1        208.22        209.51         7.69 o                         
   7  -3   1         11.68         12.05         0.73 o                         
   8  -3   1          9.33          9.35         0.70 o                         
   9  -3   1          5.27          6.62         0.61 o                         
  10  -3   1         17.68         17.23         1.04 o                         
  11  -3   1         11.53         11.82         0.90 o                         
  12  -3   1          5.67          5.86         0.62 o                         
  13  -3   1          4.71          7.04         0.95 o                         
 -14  -2   1          2.30          2.85         0.76 o                         
 -13  -2   1         11.02         10.66         1.33 o                         
 -12  -2   1          7.74          6.43         0.59 o                         
 -11  -2   1         58.69         56.67         2.69 o                         
 -10  -2   1         20.27         19.22         1.04 o                         
  -9  -2   1          5.37          4.16         0.43 o                         
  -8  -2   1        225.05        204.65        11.74 o                         
  -7  -2   1         80.90         83.69         2.93 o                         
  -6  -2   1         10.04         10.35         0.50 o                         
  -5  -2   1          8.23          9.30         0.90 o                         
  -4  -2   1        183.70        199.98         8.38 o                         
  -3  -2   1        361.27        399.02        16.49 o                         
  -2  -2   1        313.18        335.99        13.42 o                         
  -1  -2   1        180.09        189.00         6.50 o                         
   0  -2   1          6.84          9.89         0.42 o                         
   1  -2   1        305.74        315.44        19.60 o                         
   2  -2   1       1207.98       1162.42        63.42 o                         
   3  -2   1        932.56        984.80        39.90 o                         
   4  -2   1        451.41        444.35        24.93 o                         
   5  -2   1        103.52        113.59         3.94 o                         
   6  -2   1          3.42          2.55         0.48 o                         
   7  -2   1         59.40         52.50         1.88 o                         
   8  -2   1         44.90         38.43         1.78 o                         
   9  -2   1        101.11         99.85         5.19 o                         
  10  -2   1         28.08         29.21         3.85 o                         
  11  -2   1          1.06          1.14         0.34 o                         
  12  -2   1         53.62         53.55         2.42 o                         
  13  -2   1         18.96         20.36         1.16 o                         
  14  -2   1          4.28          4.00         0.86 o                         
 -15  -1   1          7.86          7.23         1.24 o                         
 -14  -1   1          1.59          3.43         0.76 o                         
 -13  -1   1         94.61         95.92         6.09 o                         
 -12  -1   1         39.18         35.59         2.57 o                         
 -11  -1   1         22.38         20.76         3.14 o                         
 -10  -1   1         22.89         21.24         1.07 o                         
  -9  -1   1        189.43        187.55         6.45 o                         
  -8  -1   1        160.64        178.00         6.08 o                         
  -7  -1   1         94.92        114.52         3.92 o                         
  -6  -1   1        193.66        185.26         8.99 o                         
  -5  -1   1        964.61       1038.02        38.22 o                         
  -4  -1   1        688.57        735.45        31.06 o                         
  -3  -1   1        184.02        201.48         8.38 o                         
  -2  -1   1       1182.36       1039.32        44.61 o                         
  -1  -1   1       2014.69       1954.90       168.71 o                         
   0  -1   1        576.47        598.15        36.26 o                         
   1  -1   1      11302.70       8957.82       464.04 o                         
   2  -1   1       5404.90       5058.12       537.91 o                         
   3  -1   1       1100.60       1149.90        71.60 o                         
   4  -1   1         11.22         14.64         0.66 o                         
   5  -1   1         58.27         65.37         3.95 o                         
   6  -1   1        209.69        221.85        12.43 o                         
   7  -1   1        205.21        242.80        10.03 o                         
   8  -1   1        201.13        205.29         6.85 o                         
   9  -1   1        180.35        183.46         7.71 o                         
  10  -1   1        128.32        128.65         5.58 o                         
  11  -1   1          7.51          7.25         0.86 o                         
  12  -1   1          6.65          6.69         0.55 o                         
  13  -1   1          7.75          8.66         1.14 o                         
  14  -1   1          1.55          1.90         0.76 o                         
 -15   0   1          0.95          1.52         0.76 o                         
 -14   0   1         14.69         14.75         1.52 o                         
 -13   0   1          5.63          3.14         0.76 o                         
 -12   0   1         34.00         32.17         2.38 o                         
 -11   0   1          9.91          7.44         1.09 o                         
 -10   0   1         77.10         87.22         5.76 o                         
  -9   0   1         46.39         47.00         2.98 o                         
  -8   0   1          1.09          0.78         0.14 o                         
  -7   0   1        361.42        385.04        12.97 o                         
  -6   0   1        132.10        144.28         4.91 o                         
  -5   0   1         86.98         96.47         3.28 o                         
  -4   0   1        255.56        290.80        14.58 o                         
  -3   0   1         71.34         81.01         3.36 o                         
  -2   0   1        568.19        526.59        21.67 o                         
  -1   0   1         47.13         24.36         1.43 o                         
   0   0   1          1.51          0.19         0.10 o                         
   1   0   1        423.86        393.35        16.18 o                         
   2   0   1       1501.81       1405.44        47.19 o                         
   3   0   1        917.26        907.59        30.41 o                         
   4   0   1         81.65        109.54         3.72 o                         
   5   0   1        170.27        241.38         8.15 o                         
   6   0   1         25.44         29.04         1.06 o                         
   7   0   1         49.54         41.20         1.48 o                         
   8   0   1        297.64        331.58        11.21 o                         
   9   0   1         74.88         62.53         2.25 o                         
  10   0   1          4.01         13.42         1.24 o                         
  11   0   1         35.83         35.21         2.47 o                         
  12   0   1          7.56          8.95         1.05 o                         
  13   0   1          8.05          7.61         1.05 o                         
  14   0   1          7.76         10.56         1.33 o                         
 -15   1   1          7.85          7.52         1.14 o                         
 -14   1   1          1.57          1.90         0.76 o                         
 -13   1   1         94.47         93.44         6.00 o                         
 -12   1   1         39.27         36.73         1.82 o                         
 -11   1   1         22.38         21.73         3.09 o                         
 -10   1   1         22.95         22.04         1.14 o                         
  -9   1   1        189.45        189.40         7.94 o                         
  -8   1   1        160.68        178.68         6.12 o                         
  -7   1   1         94.89        113.99         3.94 o                         
  -6   1   1        193.41        191.03         6.39 o                         
  -5   1   1        964.24       1086.01        43.43 o                         
  -4   1   1        688.18        771.55        35.43 o                         
  -3   1   1        184.00        204.23         6.87 o                         
  -2   1   1       1183.21       1119.69        36.87 o                         
  -1   1   1       2015.07       1811.62        62.61 o                         
   0   1   1        576.53        630.62        18.11 o                         
   1   1   1      11305.42       8772.71       298.65 o                         
   2   1   1       5403.22       5032.67       213.53 o                         
   3   1   1       1100.29       1120.62        37.98 o                         
   4   1   1         11.33         14.65         0.57 o                         
   5   1   1         58.44         65.90         3.04 o                         
   6   1   1        210.04        230.16         7.67 o                         
   7   1   1        205.45        241.67         8.22 o                         
   8   1   1        200.95        196.30         6.85 o                         
   9   1   1        180.29        175.85         7.60 o                         
  10   1   1        128.41        134.33         5.65 o                         
  11   1   1          7.54          6.35         0.61 o                         
  12   1   1          6.69          6.76         0.95 o                         
  13   1   1          7.79          9.52         1.24 o                         
  14   1   1          1.53          2.38         0.76 o                         
 -14   2   1          2.28          3.05         0.86 o                         
 -13   2   1         10.97         13.41         0.97 o                         
 -12   2   1          7.77          6.02         1.00 o                         
 -11   2   1         58.70         62.76         7.09 o                         
 -10   2   1         20.22         18.24         1.11 o                         
  -9   2   1          5.41          4.99         1.19 o                         
  -8   2   1        225.14        210.55         8.71 o                         
  -7   2   1         80.81         82.48         3.63 o                         
  -6   2   1         10.12         10.95         0.49 o                         
  -5   2   1          8.30          9.69         0.52 o                         
  -4   2   1        183.76        202.76         6.89 o                         
  -3   2   1        360.83        399.35        13.50 o                         
  -2   2   1        313.19        318.69         9.49 o                         
  -1   2   1        180.40        194.37         8.00 o                         
   0   2   1          6.82          9.72         0.54 o                         
   1   2   1        305.50        320.03        10.83 o                         
   2   2   1       1208.06       1234.01        66.51 o                         
   3   2   1        933.20        964.27        28.24 o                         
   4   2   1        451.24        456.84        13.20 o                         
   5   2   1        103.55        114.85         3.96 o                         
   6   2   1          3.41          2.74         0.47 o                         
   7   2   1         59.49         51.52         2.39 o                         
   8   2   1         44.93         37.79         1.85 o                         
   9   2   1        101.18         89.05         4.62 o                         
  10   2   1         28.08         33.21         1.95 o                         
  11   2   1          1.06          0.91         0.37 o                         
  12   2   1         53.65         50.00         2.52 o                         
  13   2   1         18.91         18.46         1.81 o                         
  14   2   1          4.29          5.81         0.95 o                         
 -13   3   1         18.07         18.65         2.00 o                         
 -12   3   1          9.56          8.76         1.33 o                         
 -11   3   1         55.33         55.00         3.90 o                         
 -10   3   1          7.87         11.51         1.33 o                         
  -9   3   1         17.03         15.23         1.43 o                         
  -8   3   1        110.63        104.39         6.19 o                         
  -7   3   1         48.80         44.63         3.05 o                         
  -6   3   1         31.90         31.24         1.58 o                         
  -5   3   1         11.55         10.15         0.93 o                         
  -4   3   1         62.24         75.50         2.66 o                         
  -3   3   1        136.32        137.48         5.89 o                         
  -2   3   1        134.61        159.32         7.66 o                         
  -1   3   1         41.91         36.60         1.95 o                         
   0   3   1        160.42        174.28         7.27 o                         
   1   3   1          8.69          9.83         0.49 o                         
   2   3   1         75.34         82.71         3.50 o                         
   3   3   1        153.42        156.16         6.56 o                         
   4   3   1        265.01        248.99         8.61 o                         
   5   3   1        185.25        176.04         7.40 o                         
   6   3   1        208.30        208.54         8.75 o                         
   7   3   1         11.68         10.95         0.77 o                         
   8   3   1          9.26         10.39         0.76 o                         
   9   3   1          5.26          6.22         0.67 o                         
  10   3   1         17.76         18.86         1.18 o                         
  11   3   1         11.56         11.92         0.97 o                         
  -6   4   1         21.19         21.79         1.90 o                         
  -5   4   1         67.74         68.60         4.66 o                         
  -4   4   1         53.05         49.57         3.43 o                         
  -3   4   1          0.77          0.67         0.34 o                         
  -2   4   1         18.85         18.70         1.08 o                         
  -1   4   1         19.01         18.60         1.11 o                         
   0   4   1         94.99        103.66         4.51 o                         
   1   4   1         22.05         23.14         1.28 o                         
   2   4   1          3.72          4.95         0.54 o                         
   3   4   1          0.14          0.33         0.34 o                         
   4   4   1        101.49        108.35         4.68 o                         
  -5   5   1          0.83          2.47         0.95 o                         
  -4   5   1         17.32         20.27         1.90 o                         
  -3   5   1          3.87          3.43         0.86 o                         
  -2   5   1          2.55          2.87         0.63 o                         
  -1   5   1          5.38          6.13         0.74 o                         
   0   5   1          2.21          2.79         0.57 o                         
   1   5   1          1.69          1.64         0.50 o                         
   2   5   1         15.48         15.20         1.08 o                         
   3   5   1          0.98          0.67         0.57 o                         
  -7  -5   2         10.02          9.39         1.14 o                         
  -6  -5   2          7.69          6.09         1.24 o                         
  -5  -5   2         14.10         14.47         1.90 o                         
  -4  -5   2         25.91         26.55         1.57 o                         
  -3  -5   2         11.07         11.01         1.19 o                         
  -2  -5   2          7.74          6.81         1.67 o                         
  -1  -5   2          5.02          3.81         0.71 o                         
   0  -5   2         39.26         40.88         2.47 o                         
   1  -5   2         16.88         14.68         1.08 o                         
   2  -5   2         44.67         43.84         2.35 o                         
   3  -5   2          9.07          9.28         1.48 o                         
   4  -5   2          0.84          0.86         0.47 o                         
   5  -5   2         13.17         12.35         1.07 o                         
   6  -5   2         17.80         20.66         1.41 o                         
 -11  -4   2         29.42         28.97         4.19 o                         
 -10  -4   2          7.98          8.45         0.87 o                         
  -9  -4   2          1.02          1.51         0.46 o                         
  -8  -4   2          2.12          2.06         0.46 o                         
  -7  -4   2        125.43        116.76         7.71 o                         
  -6  -4   2         41.77         39.31         2.62 o                         
  -5  -4   2         61.91         65.24         3.06 o                         
  -4  -4   2          7.05          7.90         0.71 o                         
  -3  -4   2         20.84         21.15         1.27 o                         
  -2  -4   2          7.57          8.21         0.73 o                         
  -1  -4   2         51.96         53.90         2.76 o                         
   0  -4   2         17.29         18.18         1.08 o                         
   1  -4   2         93.23         90.26         4.21 o                         
   2  -4   2         31.55         32.67         3.38 o                         
   3  -4   2          9.18          6.09         1.00 o                         
   4  -4   2          6.44          9.54         0.84 o                         
   5  -4   2         73.48         63.53         3.03 o                         
   6  -4   2         36.00         34.83         1.88 o                         
   7  -4   2         75.06         72.78         8.52 o                         
   8  -4   2         43.18         43.81         2.25 o                         
   9  -4   2          2.44          2.68         0.57 o                         
  10  -4   2         12.38          9.80         1.52 o                         
 -13  -3   2         16.75         20.47         1.21 o                         
 -12  -3   2         11.38         12.47         0.87 o                         
 -11  -3   2         11.28         10.83         1.43 o                         
 -10  -3   2         50.23         52.62         2.42 o                         
  -9  -3   2         15.22         14.97         0.94 o                         
  -8  -3   2          5.87          5.32         0.67 o                         
  -7  -3   2         56.54         57.72         2.85 o                         
  -6  -3   2         80.38         79.79         3.33 o                         
  -5  -3   2          3.71          4.81         0.48 o                         
  -4  -3   2         37.99         41.03         2.09 o                         
  -3  -3   2         26.66         29.92         1.38 o                         
  -2  -3   2        196.31        193.48        10.23 o                         
  -1  -3   2        150.68        159.34         5.48 o                         
   0  -3   2          5.76          6.23         0.39 o                         
   1  -3   2        132.87        126.34         5.89 o                         
   2  -3   2         42.36         47.96         2.22 o                         
   3  -3   2        140.56        132.90         4.76 o                         
   4  -3   2        103.88        107.37         3.89 o                         
   5  -3   2        432.89        396.26        12.04 o                         
   6  -3   2         10.81         11.00         0.62 o                         
   7  -3   2         20.50         21.04         0.95 o                         
   8  -3   2          8.99         10.02         0.61 o                         
   9  -3   2          5.19          7.30         0.52 o                         
  10  -3   2          2.43          3.63         0.45 o                         
  11  -3   2         21.78         22.00         3.05 o                         
  12  -3   2         25.27         26.36         2.00 o                         
 -14  -2   2         43.66         45.20         3.24 o                         
 -13  -2   2          0.24          0.19         0.57 o                         
 -12  -2   2         52.26         48.53         2.28 o                         
 -11  -2   2          4.25          4.49         0.50 o                         
 -10  -2   2         17.58         15.56         0.91 o                         
  -9  -2   2         33.90         30.23         1.35 o                         
  -8  -2   2         45.27         47.26         1.72 o                         
  -7  -2   2         45.23         43.39         1.93 o                         
  -6  -2   2         24.87         27.34         1.24 o                         
  -5  -2   2         29.40         26.97         1.28 o                         
  -4  -2   2         69.46         74.17         3.20 o                         
  -3  -2   2        254.86        248.65        16.51 o                         
  -2  -2   2         68.21         64.08         2.86 o                         
  -1  -2   2        161.46        169.23         7.13 o                         
   0  -2   2          6.42          8.14         0.42 o                         
   1  -2   2       1619.53       1496.36        52.81 o                         
   2  -2   2        156.55        160.27         7.50 o                         
   3  -2   2        676.30        728.47        24.66 o                         
   4  -2   2        257.67        248.49         8.66 o                         
   5  -2   2         56.78         74.30         2.62 o                         
   6  -2   2         22.53         23.38         0.91 o                         
   7  -2   2        228.74        226.52         9.56 o                         
   8  -2   2         92.18         98.19         4.07 o                         
   9  -2   2          4.16          5.07         0.62 o                         
  10  -2   2         10.23         11.04         0.74 o                         
  11  -2   2         14.95         13.01         0.84 o                         
  12  -2   2          3.10          3.80         0.71 o                         
  13  -2   2         27.63         29.11         1.50 o                         
  14  -2   2          6.02          6.28         1.05 o                         
 -15  -1   2         24.09         23.98         2.19 o                         
 -14  -1   2          5.77          5.42         0.95 o                         
 -13  -1   2          4.70          4.66         0.86 o                         
 -12  -1   2          0.28          0.48         0.48 o                         
 -11  -1   2         41.68         38.04         1.81 o                         
 -10  -1   2         87.74         78.23         2.78 o                         
  -9  -1   2         61.41         59.59         2.16 o                         
  -8  -1   2          1.94          3.35         0.24 o                         
  -7  -1   2          0.35          0.74         0.14 o                         
  -6  -1   2        174.76        163.32         8.67 o                         
  -5  -1   2        200.90        239.42         9.99 o                         
  -4  -1   2         26.60         31.69         2.09 o                         
  -3  -1   2        280.67        291.40        11.84 o                         
  -2  -1   2         78.23         70.59         2.89 o                         
  -1  -1   2       1045.58        957.23        39.49 o                         
   0  -1   2       2096.04       1755.61        79.13 o                         
   1  -1   2       1949.07       1702.01        66.11 o                         
   2  -1   2        418.45        395.48        21.69 o                         
   3  -1   2        283.07        259.32         9.41 o                         
   4  -1   2        232.70        243.50         8.06 o                         
   5  -1   2        113.56        144.56         4.76 o                         
   6  -1   2         28.87         30.38         1.06 o                         
   7  -1   2         39.55         35.27         1.28 o                         
   8  -1   2         26.09         18.73         0.97 o                         
   9  -1   2        111.34        115.74         4.95 o                         
  10  -1   2         15.38         17.44         0.93 o                         
  11  -1   2         32.72         29.47         1.71 o                         
  12  -1   2         77.52         77.74         3.46 o                         
  13  -1   2         22.48         23.79         2.00 o                         
  14  -1   2         26.02         28.17         2.28 o                         
 -15   0   2          1.15          6.38         1.05 o                         
 -14   0   2          0.63          0.57         0.57 o                         
 -13   0   2          0.38         -0.48         0.48 o                         
 -12   0   2         32.95         24.08         1.90 o                         
 -11   0   2        143.92        130.80         5.62 o                         
 -10   0   2         61.43         65.83         2.93 o                         
  -9   0   2         92.66         85.07         3.67 o                         
  -8   0   2         53.95         58.46         2.59 o                         
  -7   0   2        159.90        171.51         7.17 o                         
  -6   0   2        405.14        453.23        18.71 o                         
  -5   0   2        261.56        301.95        14.37 o                         
  -4   0   2        883.90        917.36        37.71 o                         
  -3   0   2        631.47        649.68        26.71 o                         
  -2   0   2         19.79         25.03         1.41 o                         
  -1   0   2       1832.18       1451.58       206.39 o                         
   0   0   2          1.99          1.89         0.09 o                         
   1   0   2       2337.90       2039.76        83.87 o                         
   2   0   2       1694.11       1647.24        55.64 o                         
   3   0   2        133.48        134.43         4.52 o                         
   4   0   2         84.61         78.42         2.69 o                         
   5   0   2        115.13        136.93         5.22 o                         
   6   0   2         52.90         60.27         2.11 o                         
   7   0   2        131.45        132.29         4.52 o                         
   8   0   2         10.35          7.61         0.40 o                         
  10   0   2        351.64        331.57        13.76 o                         
  11   0   2         31.50         28.78         2.00 o                         
  12   0   2          0.09          0.48         0.48 o                         
  13   0   2          4.58          6.09         1.05 o                         
  14   0   2         47.04         50.90         3.62 o                         
 -15   1   2         24.08         25.50         2.09 o                         
 -14   1   2          5.72          5.33         0.95 o                         
 -13   1   2          4.72          4.09         0.86 o                         
 -12   1   2          0.27          0.36         0.30 o                         
 -11   1   2         41.86         40.36         1.88 o                         
 -10   1   2         87.71         78.72         3.47 o                         
  -9   1   2         61.40         60.81         2.69 o                         
  -8   1   2          1.94          2.41         0.43 o                         
  -7   1   2          0.36          0.49         0.12 o                         
  -6   1   2        175.00        175.42         5.75 o                         
  -5   1   2        200.59        243.17         7.08 o                         
  -4   1   2         26.48         34.53         1.05 o                         
  -3   1   2        280.90        285.68        10.33 o                         
  -2   1   2         78.14         68.76         5.76 o                         
  -1   1   2       1044.24        966.43        46.77 o                         
   0   1   2       2096.94       2032.06       111.15 o                         
   1   1   2       1948.79       1928.90        73.74 o                         
   2   1   2        418.39        434.58        16.89 o                         
   3   1   2        283.11        277.23        17.91 o                         
   4   1   2        232.51        234.75         8.08 o                         
   5   1   2        113.52        135.31         4.76 o                         
   6   1   2         28.85         27.53         1.11 o                         
   7   1   2         39.63         35.97         1.33 o                         
   8   1   2         26.16         19.73         0.80 o                         
   9   1   2        111.25        116.47         4.07 o                         
  10   1   2         15.37         18.10         1.43 o                         
  11   1   2         32.70         30.93         2.19 o                         
  12   1   2         77.59         77.26         5.04 o                         
  13   1   2         22.47         22.84         2.00 o                         
  14   1   2         25.99         27.60         2.28 o                         
 -14   2   2         43.68         43.59         3.14 o                         
 -13   2   2          0.25          0.67         0.40 o                         
 -12   2   2         52.18         49.00         2.39 o                         
 -11   2   2          4.25          4.85         0.57 o                         
 -10   2   2         17.55         16.45         0.97 o                         
  -9   2   2         33.96         29.79         1.51 o                         
  -8   2   2         45.33         46.82         3.85 o                         
  -7   2   2         45.24         48.12         2.47 o                         
  -6   2   2         24.90         26.91         0.90 o                         
  -5   2   2         29.34         28.69         0.93 o                         
  -4   2   2         69.57         75.42         4.28 o                         
  -3   2   2        255.00        260.66        14.21 o                         
  -2   2   2         68.08         68.15         2.02 o                         
  -1   2   2        161.67        172.13         5.04 o                         
   0   2   2          6.44          8.56         0.40 o                         
   1   2   2       1620.01       1652.82        52.90 o                         
   2   2   2        156.66        174.04         5.70 o                         
   3   2   2        675.91        710.03        24.18 o                         
   4   2   2        257.42        264.78         8.94 o                         
   5   2   2         56.68         76.09         2.66 o                         
   6   2   2         22.44         24.53         0.97 o                         
   7   2   2        229.02        230.08         7.86 o                         
   8   2   2         92.29         91.42         3.35 o                         
   9   2   2          4.12          4.00         0.86 o                         
  10   2   2         10.16         11.26         0.77 o                         
  11   2   2         15.01         13.55         0.91 o                         
  12   2   2          3.10          3.33         0.76 o                         
  13   2   2         27.55         25.41         2.19 o                         
  14   2   2          5.98          4.47         1.05 o                         
 -13   3   2         16.74         17.22         1.90 o                         
 -12   3   2         11.41         11.32         1.52 o                         
 -11   3   2         11.27         11.51         1.43 o                         
 -10   3   2         50.33         50.71         3.62 o                         
  -9   3   2         15.19         14.08         1.43 o                         
  -8   3   2          5.89          5.14         0.86 o                         
  -7   3   2         56.59         53.97         3.76 o                         
  -6   3   2         80.38         72.48         5.04 o                         
  -5   3   2          3.74          3.68         0.48 o                         
  -4   3   2         38.06         39.01         1.54 o                         
  -3   3   2         26.68         27.90         1.15 o                         
  -2   3   2        196.28        187.91         8.04 o                         
  -1   3   2        150.62        156.37         6.70 o                         
   0   3   2          5.72          6.80         0.50 o                         
   1   3   2        133.01        150.20         6.52 o                         
   2   3   2         42.31         47.89         1.77 o                         
   3   3   2        140.80        140.39         4.76 o                         
   4   3   2        103.90        107.34         4.58 o                         
   5   3   2        432.55        437.98        17.02 o                         
   6   3   2         10.82         12.39         0.90 o                         
   7   3   2         20.49         21.22         1.62 o                         
   8   3   2          8.92          8.95         1.05 o                         
   9   3   2          5.17          6.28         0.86 o                         
  10   3   2          2.45          4.09         0.76 o                         
  11   3   2         21.74         22.27         1.90 o                         
  12   3   2         25.23         25.79         2.19 o                         
  13   3   2          1.93          1.33         0.86 o                         
  -7   4   2        125.53        122.75         7.52 o                         
  -6   4   2         41.81         40.73         2.85 o                         
  -5   4   2         61.93         65.27         4.38 o                         
  -4   4   2          7.08          7.90         1.05 o                         
  -3   4   2         20.80         22.16         1.24 o                         
  -2   4   2          7.54          8.73         0.73 o                         
  -1   4   2         51.93         52.63         2.49 o                         
   0   4   2         17.28         16.69         1.04 o                         
   1   4   2         93.20         99.25         4.24 o                         
   2   4   2         31.53         32.74         1.68 o                         
   3   4   2          9.18          8.36         0.70 o                         
   4   4   2          6.43          8.47         1.05 o                         
  -6   5   2          7.71          6.85         1.24 o                         
  -5   5   2         14.13         17.70         1.90 o                         
  -4   5   2         25.88         25.12         2.19 o                         
  -3   5   2         11.06          9.61         1.33 o                         
  -2   5   2          7.72          8.85         1.24 o                         
  -1   5   2          4.99          5.05         0.67 o                         
   0   5   2         39.21         41.60         2.15 o                         
   1   5   2         16.87         16.31         1.11 o                         
   2   5   2         44.63         48.33         2.36 o                         
   3   5   2          9.10          8.47         1.33 o                         
  -7  -5   3          0.46         -0.10         0.86 o                         
  -6  -5   3         21.18         20.46         2.09 o                         
  -5  -5   3         29.61         28.39         3.05 o                         
  -4  -5   3         38.34         40.18         2.95 o                         
  -3  -5   3         23.79         25.07         1.76 o                         
  -2  -5   3          3.25          3.64         0.86 o                         
  -1  -5   3          6.54          5.23         0.70 o                         
   0  -5   3          7.50          9.42         1.67 o                         
   1  -5   3          9.55          9.82         1.19 o                         
   2  -5   3         36.52         40.31         2.02 o                         
   3  -5   3          8.41          7.60         0.82 o                         
   4  -5   3          7.23          7.29         1.19 o                         
   5  -5   3          0.79          0.64         0.50 o                         
   6  -5   3          1.85          2.22         0.67 o                         
 -11  -4   3          5.94          5.81         0.95 o                         
 -10  -4   3          1.99          3.81         0.86 o                         
  -9  -4   3          3.34          4.38         0.86 o                         
  -8  -4   3         26.88         25.69         2.00 o                         
  -7  -4   3         16.85         17.32         1.81 o                         
  -6  -4   3         11.07         11.45         1.43 o                         
  -5  -4   3          2.52          6.17         1.09 o                         
  -4  -4   3          7.02          6.37         0.66 o                         
  -3  -4   3         47.60         47.03         2.38 o                         
  -2  -4   3          4.58          4.13         0.57 o                         
  -1  -4   3          6.32          8.04         0.74 o                         
   0  -4   3         45.94         45.62         2.22 o                         
   1  -4   3         11.92         12.79         0.87 o                         
   2  -4   3         21.49         22.87         1.27 o                         
   3  -4   3         44.50         43.11         1.68 o                         
   4  -4   3         54.31         51.12         4.28 o                         
   5  -4   3         13.66         13.98         0.96 o                         
   6  -4   3         58.33         55.66         2.72 o                         
   7  -4   3          5.99          6.95         0.73 o                         
   8  -4   3         14.76         17.35         1.48 o                         
   9  -4   3         40.50         46.64         4.99 o                         
  10  -4   3         13.82         15.04         1.95 o                         
 -13  -3   3         69.21         70.72         6.04 o                         
 -12  -3   3         37.07         40.40         2.02 o                         
 -11  -3   3          0.82          1.35         0.48 o                         
 -10  -3   3         29.33         31.16         1.67 o                         
  -9  -3   3         12.67         13.01         0.84 o                         
  -8  -3   3         43.40         41.06         1.55 o                         
  -7  -3   3         50.66         48.73         2.12 o                         
  -6  -3   3         50.62         50.13         2.33 o                         
  -5  -3   3         22.15         23.37         1.14 o                         
  -4  -3   3         28.31         32.98         1.48 o                         
  -3  -3   3          4.92          4.63         0.71 o                         
  -2  -3   3         28.71         26.32         1.31 o                         
  -1  -3   3          3.63          6.04         1.67 o                         
   0  -3   3         64.96         75.60         3.33 o                         
   1  -3   3         35.32         32.96         1.65 o                         
   2  -3   3        230.43        218.71        16.51 o                         
   3  -3   3        401.23        367.14        14.68 o                         
   4  -3   3          7.33          8.22         0.51 o                         
   5  -3   3         17.53         17.84         1.07 o                         
   6  -3   3         59.37         59.49         2.72 o                         
   7  -3   3          5.18          4.91         0.57 o                         
   8  -3   3          5.09          4.09         0.53 o                         
   9  -3   3         60.99         65.81         3.09 o                         
  10  -3   3         20.29         21.82         1.30 o                         
  11  -3   3         25.98         29.04         2.38 o                         
  12  -3   3          0.87          1.90         0.67 o                         
 -14  -2   3         45.41         48.62         3.52 o                         
 -13  -2   3         16.18         14.75         1.52 o                         
 -12  -2   3         36.98         34.93         1.68 o                         
 -11  -2   3         31.66         34.76         1.75 o                         
 -10  -2   3         42.81         37.60         1.78 o                         
  -9  -2   3         64.09         57.13         2.03 o                         
  -8  -2   3         87.50         64.89         3.03 o                         
  -7  -2   3         32.86         29.66         1.41 o                         
  -6  -2   3         46.52         41.74         1.92 o                         
  -5  -2   3         26.42         24.32         1.18 o                         
  -4  -2   3        406.29        426.73        17.23 o                         
  -3  -2   3        133.82        135.72        11.51 o                         
  -2  -2   3         20.85         21.41         1.01 o                         
  -1  -2   3        226.74        218.09         7.49 o                         
   0  -2   3        124.79        129.64         4.63 o                         
   1  -2   3        496.55        501.23        17.42 o                         
   2  -2   3       1068.42       1117.11        50.64 o                         
   3  -2   3        591.07        588.75        30.36 o                         
   4  -2   3         23.44         20.77         0.70 o                         
   5  -2   3          1.42          2.15         0.23 o                         
   6  -2   3        117.74        134.20        11.99 o                         
   7  -2   3         94.40         89.90         3.90 o                         
   8  -2   3         12.01         13.21         0.77 o                         
   9  -2   3          8.72          9.36         0.64 o                         
  10  -2   3         27.86         28.40         1.45 o                         
  11  -2   3          3.68          4.75         0.57 o                         
  12  -2   3         17.80         18.37         1.07 o                         
  13  -2   3          1.61          1.69         0.39 o                         
  14  -2   3         13.83         16.27         1.62 o                         
 -15  -1   3         35.13         36.83         2.85 o                         
 -14  -1   3          6.47          5.42         0.95 o                         
 -13  -1   3         26.56         27.41         2.09 o                         
 -12  -1   3          7.96          7.71         1.05 o                         
 -11  -1   3         14.56         14.43         0.84 o                         
 -10  -1   3          0.99          8.73         0.95 o                         
  -9  -1   3        163.10        137.25         5.44 o                         
  -8  -1   3        133.24        119.75         4.23 o                         
  -7  -1   3         82.59         97.75         3.41 o                         
  -6  -1   3         22.30         23.51         1.71 o                         
  -5  -1   3         24.09         75.46         4.28 o                         
  -4  -1   3         82.75         88.01         3.73 o                         
  -3  -1   3        198.46        202.95         8.24 o                         
  -2  -1   3        272.10        254.60        10.83 o                         
  -1  -1   3        358.38        333.04        21.89 o                         
   0  -1   3        135.27        154.76         6.85 o                         
   1  -1   3        794.00        771.14        29.85 o                         
   2  -1   3        302.97        289.92        10.09 o                         
   3  -1   3        130.32        137.34         4.09 o                         
   4  -1   3        108.60        114.57         7.22 o                         
   5  -1   3        210.66        217.99         7.34 o                         
   6  -1   3        152.37        162.41         5.33 o                         
   7  -1   3        128.94        116.77        11.94 o                         
   8  -1   3        200.28        199.23        10.28 o                         
   9  -1   3         28.32         28.54         1.67 o                         
  10  -1   3         66.68         62.45         2.76 o                         
  11  -1   3         24.40         21.18         1.14 o                         
  12  -1   3         14.77         14.33         0.91 o                         
  13  -1   3          5.41          6.76         0.95 o                         
  14  -1   3         17.97         18.27         1.81 o                         
 -15   0   3          0.52          1.24         0.67 o                         
 -14   0   3          6.89          6.19         0.95 o                         
 -13   0   3         32.68         28.26         2.19 o                         
 -12   0   3        137.49        116.16         5.08 o                         
 -11   0   3          1.88          3.46         0.52 o                         
 -10   0   3         78.16         98.32         4.27 o                         
  -9   0   3          3.51          6.31         0.53 o                         
  -8   0   3         24.67         27.80         1.04 o                         
  -7   0   3        201.68        208.91         8.71 o                         
  -6   0   3        430.84        467.00        40.54 o                         
  -5   0   3        365.78        387.69        15.98 o                         
  -4   0   3        342.45        368.50        15.17 o                         
  -3   0   3        329.23        330.57        11.10 o                         
  -2   0   3         42.19         60.38         4.81 o                         
  -1   0   3        396.41        371.87        12.51 o                         
   0   0   3          3.82          1.83         0.19 o                         
   1   0   3        244.96        238.94        26.45 o                         
   2   0   3         73.26         81.95         4.19 o                         
   3   0   3       1286.78       1291.85        68.56 o                         
   4   0   3          3.28          2.95         0.29 o                         
   5   0   3         14.17         28.31         1.01 o                         
   6   0   3          9.73          8.65         0.40 o                         
   7   0   3         40.93         41.23         1.50 o                         
   8   0   3         10.43         12.93         0.58 o                         
   9   0   3         97.51         81.98         3.56 o                         
  10   0   3        209.18        217.14         9.08 o                         
  11   0   3         65.85         59.01         2.85 o                         
  12   0   3          0.12          0.76         0.57 o                         
  13   0   3          8.19          7.52         1.05 o                         
  14   0   3          0.87          1.52         0.67 o                         
 -15   1   3         35.15         39.87         2.85 o                         
 -14   1   3          6.46          6.66         0.95 o                         
 -13   1   3         26.48         25.89         1.48 o                         
 -12   1   3          7.91          6.67         0.67 o                         
 -11   1   3         14.51         14.82         1.71 o                         
 -10   1   3          1.00          8.45         0.61 o                         
  -9   1   3        163.07        136.30         5.85 o                         
  -8   1   3        133.40        118.86         5.14 o                         
  -7   1   3         82.71         98.92         3.41 o                         
  -6   1   3         22.29         26.14         0.95 o                         
  -5   1   3         24.17         71.35         3.03 o                         
  -4   1   3         82.66         88.42         2.62 o                         
  -3   1   3        198.25        196.98         6.74 o                         
  -2   1   3        271.94        271.37        15.13 o                         
  -1   1   3        358.47        387.15        10.94 o                         
   0   1   3        135.23        137.98         4.89 o                         
   1   1   3        793.14        785.53        31.90 o                         
   2   1   3        302.66        316.13        12.38 o                         
   3   1   3        130.39        143.06         5.79 o                         
   4   1   3        108.41        113.62         4.28 o                         
   5   1   3        210.69        216.60        10.31 o                         
   6   1   3        152.24        150.13         8.28 o                         
   7   1   3        128.74        120.89         4.12 o                         
   8   1   3        200.36        184.59         6.52 o                         
   9   1   3         28.37         29.97         2.65 o                         
  10   1   3         66.79         60.72         2.76 o                         
  11   1   3         24.50         22.17         1.71 o                         
  12   1   3         14.75         14.94         1.43 o                         
  13   1   3          5.38          3.90         0.86 o                         
  14   1   3         17.95         19.32         1.81 o                         
 -15   2   3         14.55         16.08         1.81 o                         
 -14   2   3         45.31         49.49         2.49 o                         
 -13   2   3         16.14         18.07         1.14 o                         
 -12   2   3         37.03         32.89         1.75 o                         
 -11   2   3         31.70         37.01         2.57 o                         
 -10   2   3         42.79         37.02         1.81 o                         
  -9   2   3         64.14         53.04         2.52 o                         
  -8   2   3         87.44         71.19         3.03 o                         
  -7   2   3         32.79         31.21         1.21 o                         
  -6   2   3         46.62         44.97         1.63 o                         
  -5   2   3         26.41         25.90         0.99 o                         
  -4   2   3        405.84        412.90        12.18 o                         
  -3   2   3        133.60        135.74         9.16 o                         
  -2   2   3         20.95         21.21         0.67 o                         
  -1   2   3        226.81        225.37         7.55 o                         
   0   2   3        124.51        142.54         4.67 o                         
   1   2   3        496.97        541.94        21.33 o                         
   2   2   3       1068.29       1052.16        44.78 o                         
   3   2   3        590.75        610.77        24.56 o                         
   4   2   3         23.35         20.28         1.01 o                         
   5   2   3          1.40          2.09         0.27 o                         
   6   2   3        117.52        128.50         4.52 o                         
   7   2   3         94.34         91.74         3.22 o                         
   8   2   3         12.06         13.33         0.65 o                         
   9   2   3          8.71          9.91         0.77 o                         
  10   2   3         27.83         28.92         1.51 o                         
  11   2   3          3.70          4.28         0.76 o                         
  12   2   3         17.85         15.23         1.62 o                         
  13   2   3          1.62          0.29         0.57 o                         
 -13   3   3         69.22         71.74         4.95 o                         
 -12   3   3         37.00         42.06         3.14 o                         
 -11   3   3          0.82          0.67         0.57 o                         
 -10   3   3         29.36         32.55         2.47 o                         
  -9   3   3         12.70         14.56         1.43 o                         
  -8   3   3         43.36         39.59         2.95 o                         
  -7   3   3         50.61         42.99         2.22 o                         
  -6   3   3         50.68         47.46         2.29 o                         
  -5   3   3         22.15         23.60         1.28 o                         
  -4   3   3         28.34         30.49         1.90 o                         
  -3   3   3          4.92          3.73         0.33 o                         
  -2   3   3         28.63         27.64         1.31 o                         
  -1   3   3          3.63          5.06         0.47 o                         
   0   3   3         64.93         78.77         7.14 o                         
   1   3   3         35.31         35.59         1.32 o                         
   2   3   3        230.48        241.54         7.95 o                         
   3   3   3        401.21        386.98        15.58 o                         
   4   3   3          7.34          9.17         0.61 o                         
   5   3   3         17.59         17.41         0.94 o                         
   6   3   3         59.35         58.14         3.76 o                         
   7   3   3          5.20          5.81         0.76 o                         
   8   3   3          5.12          4.85         0.76 o                         
   9   3   3         60.99         67.75         4.38 o                         
  10   3   3         20.30         23.03         1.81 o                         
  11   3   3         25.98         29.79         2.28 o                         
  12   3   3          0.86          1.81         0.67 o                         
 -11   4   3          5.95          5.61         1.24 o                         
 -10   4   3          1.99          3.52         0.95 o                         
  -9   4   3          3.33          5.90         1.14 o                         
  -8   4   3         26.83         25.41         2.19 o                         
  -7   4   3         16.85         18.08         1.71 o                         
  -6   4   3         11.11         11.80         1.33 o                         
  -5   4   3          2.53          5.14         0.86 o                         
  -4   4   3          6.99          6.85         1.05 o                         
  -3   4   3         47.66         53.56         5.61 o                         
  -2   4   3          4.59          3.74         0.50 o                         
  -1   4   3          6.36          8.71         0.90 o                         
   0   4   3         45.86         46.75         2.25 o                         
   1   4   3         11.93         11.72         0.87 o                         
   2   4   3         21.47         22.05         1.28 o                         
   3   4   3         44.44         40.73         2.95 o                         
   4   4   3         54.43         54.71         3.52 o                         
   5   4   3         13.67         12.56         1.24 o                         
  -7   5   3          0.46         -0.48         0.67 o                         
  -6   5   3         21.19         19.32         1.90 o                         
  -5   5   3         29.64         30.55         2.47 o                         
  -4   5   3         38.36         43.87         3.14 o                         
  -3   5   3         23.78         21.89         2.09 o                         
  -2   5   3          3.25          3.24         0.86 o                         
  -1   5   3          6.54          7.41         0.81 o                         
   0   5   3          7.51          6.88         0.81 o                         
   1   5   3          9.56         10.04         0.91 o                         
   2   5   3         36.54         35.12         2.85 o                         
   3   5   3          8.40          8.76         1.24 o                         
  -7  -5   4          3.11          1.52         0.86 o                         
  -6  -5   4         11.84         10.18         1.52 o                         
  -5  -5   4         40.34         42.27         2.21 o                         
  -4  -5   4          5.87          6.13         0.81 o                         
  -3  -5   4          8.56          8.78         0.87 o                         
  -2  -5   4          5.83          6.75         0.77 o                         
  -1  -5   4          9.80          9.80         0.94 o                         
   0  -5   4         68.74         78.16         8.23 o                         
   1  -5   4         87.64         78.39         3.77 o                         
   2  -5   4         16.32         16.93         1.19 o                         
   3  -5   4         12.00         10.56         0.96 o                         
   4  -5   4          6.54          6.16         0.77 o                         
   5  -5   4          0.04          1.72         0.71 o                         
   6  -5   4         13.55         18.18         2.00 o                         
 -11  -4   4         38.43         43.97         3.05 o                         
 -10  -4   4         25.99         27.60         2.19 o                         
  -9  -4   4          8.90          9.99         1.14 o                         
  -7  -4   4          3.14          2.85         0.57 o                         
  -6  -4   4         86.14         83.26         5.14 o                         
  -5  -4   4         59.33         56.11         2.85 o                         
  -4  -4   4          7.46          9.98         0.90 o                         
  -3  -4   4         25.74         23.52         1.34 o                         
  -2  -4   4         21.91         24.18         1.35 o                         
  -1  -4   4         15.42         15.07         1.01 o                         
   0  -4   4          8.05          8.23         0.74 o                         
   1  -4   4         28.87         29.75         2.09 o                         
   2  -4   4        128.68        116.25         6.69 o                         
   3  -4   4         16.40         15.80         1.07 o                         
   4  -4   4        100.53         96.92         4.27 o                         
   5  -4   4         51.78         50.54         2.45 o                         
   6  -4   4          8.68         10.22         0.95 o                         
   7  -4   4          7.86          9.31         1.81 o                         
   8  -4   4         21.33         22.73         1.62 o                         
   9  -4   4          0.10          0.37         0.71 o                         
  10  -4   4          3.37          3.14         0.95 o                         
 -13  -3   4         67.23         76.22         4.95 o                         
 -12  -3   4          0.51          0.97         0.43 o                         
 -11  -3   4         39.27         39.33         1.98 o                         
 -10  -3   4          0.77          0.76         0.34 o                         
  -9  -3   4         33.41         29.33         1.22 o                         
  -8  -3   4          9.71          8.24         0.59 o                         
  -7  -3   4        120.39        118.35         5.01 o                         
  -6  -3   4         31.65         33.68         1.58 o                         
  -5  -3   4         52.60         54.88         2.46 o                         
  -4  -3   4          2.38          3.14         0.48 o                         
  -3  -3   4         31.89         33.82         1.67 o                         
  -2  -3   4         66.88         72.59         3.71 o                         
  -1  -3   4         35.14         36.05         1.39 o                         
   0  -3   4          2.18          2.41         0.37 o                         
   1  -3   4         47.82         48.43         2.25 o                         
   2  -3   4        249.75        228.49        14.08 o                         
   3  -3   4        169.13        176.59         9.09 o                         
   4  -3   4        345.64        324.33        13.73 o                         
   5  -3   4         63.68         55.67         3.66 o                         
   6  -3   4          7.38          7.69         1.28 o                         
   7  -3   4         22.75         21.05         2.38 o                         
   8  -3   4         74.92         73.55         3.36 o                         
   9  -3   4          2.26          2.49         0.46 o                         
  10  -3   4         25.40         26.02         3.52 o                         
  11  -3   4         21.23         24.36         1.90 o                         
  12  -3   4          6.25          6.66         0.86 o                         
 -14  -2   4         37.90         40.92         3.05 o                         
 -13  -2   4          2.79          1.71         0.67 o                         
 -12  -2   4         63.91         65.56         4.19 o                         
 -11  -2   4         32.88         32.31         2.00 o                         
 -10  -2   4         13.22         12.73         0.61 o                         
  -9  -2   4         36.18         37.93         1.46 o                         
  -8  -2   4         74.22         66.56         2.40 o                         
  -7  -2   4          9.24          7.15         0.71 o                         
  -6  -2   4         27.13         26.40         1.28 o                         
  -5  -2   4         25.67         36.78         1.71 o                         
  -4  -2   4        127.41        138.46         8.37 o                         
  -3  -2   4         44.22         48.19         2.09 o                         
  -2  -2   4         17.42         13.93         1.57 o                         
  -1  -2   4         25.14         29.04         1.38 o                         
   0  -2   4         73.24         98.30         5.42 o                         
   1  -2   4         76.49         83.57         2.53 o                         
   2  -2   4        625.92        604.40        17.71 o                         
   3  -2   4         23.92         25.47         0.84 o                         
   4  -2   4        149.46        127.05         3.78 o                         
   5  -2   4        111.00        100.08         3.53 o                         
   6  -2   4        394.94        376.59        18.89 o                         
   7  -2   4         12.94         10.17         0.54 o                         
   8  -2   4         32.57         29.09         1.23 o                         
   9  -2   4          2.22          1.97         0.29 o                         
  10  -2   4         65.11         69.58         3.06 o                         
  11  -2   4         81.65         84.24         4.23 o                         
  12  -2   4         12.30         14.26         0.93 o                         
  13  -2   4         22.03         25.40         1.48 o                         
 -15  -1   4         68.26         76.22         5.04 o                         
 -14  -1   4          0.21          1.24         0.57 o                         
 -13  -1   4          7.07          5.90         0.86 o                         
 -12  -1   4         39.54         40.16         2.76 o                         
 -11  -1   4        182.43        160.29         6.80 o                         
 -10  -1   4          8.55         10.62         0.52 o                         
  -9  -1   4          7.48         11.43         0.81 o                         
  -8  -1   4         21.79         22.05         0.86 o                         
  -7  -1   4         15.02         16.52         0.80 o                         
  -6  -1   4        308.78        317.35        13.16 o                         
  -5  -1   4         12.55         27.88         1.81 o                         
  -4  -1   4         58.36         64.12         2.72 o                         
  -3  -1   4        526.16        513.46        24.26 o                         
  -2  -1   4        301.77        268.44        11.64 o                         
  -1  -1   4        708.17        573.60        38.16 o                         
   0  -1   4        300.35        303.08        12.48 o                         
   1  -1   4        235.08        219.71         7.78 o                         
   2  -1   4        215.62        215.07         7.21 o                         
   3  -1   4        273.72        272.29         8.12 o                         
   4  -1   4         65.00         81.48         6.11 o                         
   5  -1   4        201.81        223.05         9.29 o                         
   6  -1   4         22.90         21.58         1.04 o                         
   7  -1   4          8.36          8.31         0.54 o                         
   8  -1   4         39.04         41.12         1.92 o                         
   9  -1   4         14.69         16.27         0.91 o                         
  10  -1   4         27.28         29.31         1.48 o                         
  11  -1   4         46.99         46.90         2.15 o                         
  12  -1   4         65.55         67.66         3.06 o                         
  13  -1   4         15.44         16.36         1.38 o                         
  14  -1   4         25.98         27.12         2.28 o                         
 -15   0   4          0.56          1.90         0.76 o                         
 -14   0   4          1.35          2.09         0.67 o                         
 -13   0   4         64.57         57.57         3.81 o                         
 -12   0   4         10.00          9.14         0.71 o                         
 -11   0   4         22.99         19.86         1.48 o                         
 -10   0   4         96.08         98.18         4.27 o                         
  -9   0   4         69.97         68.89         3.03 o                         
  -8   0   4         49.05         51.85         1.83 o                         
  -7   0   4          9.61         16.85         0.65 o                         
  -6   0   4         45.13         55.96         1.96 o                         
  -5   0   4         11.83         20.54         1.55 o                         
  -4   0   4        323.02        372.07        15.34 o                         
  -3   0   4        133.33        139.32         4.71 o                         
  -2   0   4        712.01        729.92        24.49 o                         
  -1   0   4         43.25         54.66         2.70 o                         
   0   0   4        457.71        465.30        18.66 o                         
   1   0   4        849.58        779.05        83.35 o                         
   2   0   4        239.05        227.70        12.11 o                         
   3   0   4         54.38         61.24         2.50 o                         
   4   0   4        112.10        130.89         5.48 o                         
   5   0   4          2.27          4.49         0.38 o                         
   6   0   4          0.53          1.42         0.14 o                         
   7   0   4        246.21        240.35         8.15 o                         
   8   0   4        237.49        226.10         9.45 o                         
   9   0   4        466.23        460.66        19.11 o                         
  10   0   4         11.58         16.22         2.05 o                         
  11   0   4         45.51         43.11         2.02 o                         
  12   0   4          1.45          2.19         0.67 o                         
  13   0   4         98.80        101.63         6.47 o                         
  14   0   4          2.78          3.90         0.86 o                         
 -15   1   4         68.32         73.55         4.95 o                         
 -14   1   4          0.22          1.90         0.67 o                         
 -13   1   4          7.08          5.92         0.62 o                         
 -12   1   4         39.54         40.17         1.98 o                         
 -11   1   4        182.56        160.16         6.86 o                         
 -10   1   4          8.52         10.12         0.70 o                         
  -9   1   4          7.40         12.50         1.00 o                         
  -8   1   4         21.82         22.64         1.11 o                         
  -7   1   4         14.99         16.03         0.84 o                         
  -6   1   4        308.65        318.98         9.30 o                         
  -5   1   4         12.63         28.84         1.06 o                         
  -4   1   4         58.46         62.87         2.20 o                         
  -3   1   4        525.79        490.49        40.39 o                         
  -2   1   4        301.70        290.23         9.49 o                         
  -1   1   4        708.17        678.19        19.07 o                         
   0   1   4        300.59        301.90        10.20 o                         
   1   1   4        234.83        248.41         9.56 o                         
   2   1   4        215.94        216.93        10.94 o                         
   3   1   4        274.02        290.80        11.51 o                         
   4   1   4         64.82         82.66         3.47 o                         
   5   1   4        201.59        212.09         9.99 o                         
   6   1   4         22.89         22.64         1.50 o                         
   7   1   4          8.43          9.02         0.47 o                         
   8   1   4         38.95         42.21         1.57 o                         
   9   1   4         14.81         16.92         0.75 o                         
  10   1   4         27.34         29.22         1.44 o                         
  11   1   4         46.99         45.77         3.24 o                         
  12   1   4         65.53         69.56         4.57 o                         
  13   1   4         15.45         17.99         1.62 o                         
  14   1   4         25.89         28.93         2.38 o                         
 -15   2   4         11.06         12.66         1.43 o                         
 -14   2   4         37.95         41.60         2.15 o                         
 -13   2   4          2.81          1.91         0.47 o                         
 -12   2   4         63.87         62.67         2.93 o                         
 -11   2   4         32.83         32.03         1.65 o                         
 -10   2   4         13.23         13.57         0.84 o                         
  -9   2   4         36.26         39.49         1.85 o                         
  -8   2   4         74.34         68.23         6.47 o                         
  -7   2   4          9.24          7.36         0.71 o                         
  -6   2   4         27.12         27.03         1.31 o                         
  -5   2   4         25.69         39.02         2.13 o                         
  -4   2   4        127.53        143.16         4.22 o                         
  -3   2   4         44.09         46.28         1.66 o                         
  -2   2   4         17.38         15.30         0.51 o                         
  -1   2   4         25.11         26.12         1.24 o                         
   0   2   4         73.20         87.16         2.68 o                         
   1   2   4         76.44         83.98         3.57 o                         
   2   2   4        625.93        600.45        33.87 o                         
   3   2   4         23.95         25.51         1.21 o                         
   4   2   4        149.47        128.09         5.38 o                         
   5   2   4        111.04        102.98         4.34 o                         
   6   2   4        395.24        380.96        15.65 o                         
   7   2   4         12.90         10.56         0.64 o                         
   8   2   4         32.49         33.02         1.51 o                         
   9   2   4          2.21          2.66         0.57 o                         
  10   2   4         65.09         67.65         4.47 o                         
  11   2   4         81.65         87.64         5.52 o                         
  12   2   4         12.30         13.32         1.43 o                         
  13   2   4         21.99         22.74         2.09 o                         
 -13   3   4         67.19         71.17         5.04 o                         
 -12   3   4          0.51          0.00         0.57 o                         
 -11   3   4         39.26         40.73         3.05 o                         
 -10   3   4          0.75          1.05         0.57 o                         
  -9   3   4         33.40         31.88         2.38 o                         
  -8   3   4          9.73          9.36         0.86 o                         
  -7   3   4        120.28        115.75         5.15 o                         
  -6   3   4         31.66         33.64         1.71 o                         
  -5   3   4         52.79         55.09         2.56 o                         
  -4   3   4          2.39          3.52         0.57 o                         
  -3   3   4         31.90         32.91         1.36 o                         
  -2   3   4         66.75         67.47         3.55 o                         
  -1   3   4         35.12         35.89         2.33 o                         
   0   3   4          2.22          2.07         0.23 o                         
   1   3   4         47.77         51.02         2.08 o                         
   2   3   4        250.03        224.05         9.45 o                         
   3   3   4        169.13        172.33         7.33 o                         
   4   3   4        345.59        331.51        13.66 o                         
   5   3   4         63.61         55.65         2.49 o                         
   6   3   4          7.41          9.69         1.09 o                         
   7   3   4         22.69         22.96         1.18 o                         
   8   3   4         75.12         74.12         4.76 o                         
   9   3   4          2.26          2.38         0.67 o                         
  10   3   4         25.34         27.98         2.09 o                         
  11   3   4         21.21         24.93         2.09 o                         
  12   3   4          6.24          5.42         1.05 o                         
 -11   4   4         38.37         37.02         3.33 o                         
 -10   4   4         26.00         27.31         2.38 o                         
  -9   4   4          8.92          7.52         1.24 o                         
  -8   4   4          6.48          6.96         0.90 o                         
  -7   4   4          3.14          2.87         0.57 o                         
  -6   4   4         86.22         82.36         3.84 o                         
  -5   4   4         59.32         60.13         3.90 o                         
  -4   4   4          7.47          8.95         1.14 o                         
  -3   4   4         25.80         26.55         2.00 o                         
  -2   4   4         21.85         22.56         1.28 o                         
  -1   4   4         15.44         17.19         1.01 o                         
   0   4   4          8.05          9.43         1.19 o                         
   1   4   4         28.90         30.87         1.58 o                         
   2   4   4        128.60        114.19         7.14 o                         
   3   4   4         16.40         16.37         1.43 o                         
   4   4   4        100.46         90.49         5.90 o                         
   5   4   4         51.84         49.48         3.43 o                         
  -7   5   4          3.12          3.33         1.14 o                         
  -6   5   4         11.82         10.18         1.43 o                         
  -5   5   4         40.36         41.97         3.24 o                         
  -4   5   4          5.89          6.09         1.14 o                         
  -3   5   4          8.58          9.23         1.33 o                         
  -2   5   4          5.84          5.90         1.14 o                         
  -1   5   4          9.84          9.23         1.24 o                         
   0   5   4         68.66         72.32         5.04 o                         
   1   5   4         87.58         88.78         5.42 o                         
   2   5   4         16.33         14.66         1.71 o                         
   3   5   4         12.00          9.52         1.24 o                         
  -7  -5   5          4.89          3.90         1.24 o                         
  -6  -5   5         20.62         19.13         2.85 o                         
  -5  -5   5          3.01          3.40         0.95 o                         
  -4  -5   5         53.76         54.04         2.65 o                         
  -3  -5   5          0.35          0.82         0.50 o                         
  -2  -5   5          7.84          7.72         0.84 o                         
  -1  -5   5         12.71         11.34         1.01 o                         
   0  -5   5         38.37         37.34         1.64 o                         
   1  -5   5         46.81         45.00         2.25 o                         
   2  -5   5         73.79         73.79         4.43 o                         
   3  -5   5         47.87         48.15         2.38 o                         
   4  -5   5          2.29          2.38         0.57 o                         
   5  -5   5         16.73         17.10         2.00 o                         
 -11  -4   5         41.67         42.25         3.05 o                         
 -10  -4   5         27.88         23.32         2.09 o                         
  -8  -4   5          2.48          3.14         0.57 o                         
  -7  -4   5         11.60         13.61         1.14 o                         
  -6  -4   5          2.18          2.66         0.43 o                         
  -5  -4   5         11.87         11.95         0.81 o                         
  -4  -4   5         43.13         45.70         1.79 o                         
  -3  -4   5         75.17         73.98         2.69 o                         
  -2  -4   5          6.12          6.49         0.54 o                         
  -1  -4   5          1.34          1.25         0.27 o                         
   0  -4   5         19.15         21.22         0.96 o                         
   1  -4   5         71.79         70.84         3.98 o                         
   2  -4   5         80.56         82.12         3.63 o                         
   3  -4   5        425.36        404.49        16.55 o                         
   4  -4   5         77.97         68.57         3.16 o                         
   5  -4   5         47.15         51.92         2.45 o                         
   6  -4   5         17.47         17.05         1.28 o                         
   7  -4   5         14.08         11.82         1.05 o                         
   8  -4   5          0.28          0.29         0.43 o                         
   9  -4   5         37.98         39.71         3.57 o                         
  10  -4   5         12.50          7.99         1.43 o                         
 -13  -3   5         27.06         29.79         2.38 o                         
 -12  -3   5         10.27         11.16         0.91 o                         
 -11  -3   5         16.64         17.79         1.11 o                         
 -10  -3   5          3.19          3.74         0.95 o                         
  -9  -3   5          9.77          9.65         0.69 o                         
  -8  -3   5          9.31          9.88         0.66 o                         
  -7  -3   5         59.34         59.76         2.55 o                         
  -6  -3   5         20.43         23.51         1.18 o                         
  -5  -3   5         20.93         29.48         1.41 o                         
  -4  -3   5         41.57         45.66         2.02 o                         
  -3  -3   5        187.50        187.24         9.66 o                         
  -2  -3   5        202.85        183.41         8.11 o                         
  -1  -3   5         84.05         81.88         3.00 o                         
   0  -3   5          1.61          1.87         0.25 o                         
   1  -3   5          5.38          9.18         0.79 o                         
   2  -3   5        202.21        195.91         6.79 o                         
   3  -3   5        115.67        118.39         4.19 o                         
   4  -3   5        339.31        312.00        13.46 o                         
   5  -3   5         90.67         92.14         4.04 o                         
   6  -3   5          1.90          2.80         1.09 o                         
   7  -3   5         18.14         17.27         1.03 o                         
   8  -3   5         12.20         12.05         1.19 o                         
   9  -3   5          9.84         14.35         1.38 o                         
  10  -3   5         18.14         20.78         1.33 o                         
  11  -3   5         14.51         19.13         1.62 o                         
 -14  -2   5         68.37         78.12         4.85 o                         
 -13  -2   5          4.26          5.52         0.95 o                         
 -12  -2   5         18.42         18.94         1.62 o                         
 -11  -2   5         98.61         96.83         4.00 o                         
 -10  -2   5         16.62         17.15         0.77 o                         
  -9  -2   5         19.68         17.95         1.13 o                         
  -8  -2   5        211.43        190.20        11.90 o                         
  -7  -2   5          4.64          7.83         0.50 o                         
  -6  -2   5         69.06         68.19         2.93 o                         
  -5  -2   5        100.84        112.68         4.81 o                         
  -4  -2   5        108.01        111.83         4.74 o                         
  -3  -2   5         18.76         17.46         0.87 o                         
  -2  -2   5        218.82        226.01         8.75 o                         
  -1  -2   5         72.78         67.37         4.28 o                         
   0  -2   5         74.56         70.08         3.06 o                         
   1  -2   5         10.51         11.02         1.00 o                         
   2  -2   5         74.17         79.35         2.77 o                         
   3  -2   5        168.66        146.01         6.22 o                         
   4  -2   5        288.01        282.90         9.38 o                         
   5  -2   5         35.45         48.32         1.74 o                         
   6  -2   5        124.43        124.19         4.39 o                         
   7  -2   5         27.32         27.78         1.12 o                         
   8  -2   5          8.70          7.69         0.49 o                         
   9  -2   5         19.65         17.99         0.82 o                         
  10  -2   5         46.27         46.81         2.19 o                         
  11  -2   5         59.79         62.13         2.79 o                         
  12  -2   5         56.68         57.59         5.61 o                         
  13  -2   5         14.79         15.39         1.38 o                         
 -15  -1   5          7.46          9.99         1.24 o                         
 -14  -1   5          8.05          8.09         1.14 o                         
 -13  -1   5          8.97          8.28         1.14 o                         
 -12  -1   5         51.98         47.94         2.22 o                         
 -11  -1   5         45.96         42.34         1.98 o                         
 -10  -1   5        159.26        154.64         6.70 o                         
  -9  -1   5        105.40        104.59         3.61 o                         
  -8  -1   5         76.38         73.41         2.55 o                         
  -7  -1   5         65.21         69.73         2.99 o                         
  -6  -1   5        209.83        235.65         9.79 o                         
  -5  -1   5         76.49         81.02         3.60 o                         
  -4  -1   5         12.93         18.31         0.84 o                         
  -3  -1   5        536.07        499.50        17.66 o                         
  -2  -1   5         47.63         49.60         1.70 o                         
  -1  -1   5         86.65         76.51         6.71 o                         
   0  -1   5         18.27         19.34         0.68 o                         
   1  -1   5         96.26        105.38         3.74 o                         
   2  -1   5        685.94        688.38        20.40 o                         
   3  -1   5         73.90         91.23         3.09 o                         
   4  -1   5         25.66         37.14         1.35 o                         
   5  -1   5        105.46        107.65         3.75 o                         
   6  -1   5        326.00        298.06        27.22 o                         
   7  -1   5        349.37        344.92        14.03 o                         
   8  -1   5        437.60        450.63        18.17 o                         
   9  -1   5         27.00         31.38         1.41 o                         
  10  -1   5        130.16        119.51         6.76 o                         
  11  -1   5        163.31        155.03         6.76 o                         
  12  -1   5          4.00          2.95         0.46 o                         
  13  -1   5         11.96         13.42         0.91 o                         
  14  -1   5         33.82         33.88         3.24 o                         
 -15   0   5          1.43          2.19         0.76 o                         
 -14   0   5          9.50          9.14         1.14 o                         
 -13   0   5          4.56          6.40         0.86 o                         
 -12   0   5          5.67          3.95         0.47 o                         
 -11   0   5         30.42         36.34         1.78 o                         
 -10   0   5        256.55        236.32         9.93 o                         
  -9   0   5        119.35        118.39         5.05 o                         
  -8   0   5         10.45          8.19         0.38 o                         
  -7   0   5          9.02          9.89         0.47 o                         
  -6   0   5         12.57         11.82         1.09 o                         
  -5   0   5        736.39        812.49        27.23 o                         
  -4   0   5          9.50          9.79         0.60 o                         
  -3   0   5         11.54         12.04         0.46 o                         
  -2   0   5         23.15         24.81         0.88 o                         
  -1   0   5        714.01        694.03        23.31 o                         
   0   0   5        537.84        548.73        22.58 o                         
   1   0   5         84.37         82.32         3.57 o                         
   2   0   5        108.86        100.71         4.21 o                         
   3   0   5        409.27        410.79        19.54 o                         
   4   0   5        189.72        201.33         7.85 o                         
   5   0   5          0.12          0.56         0.11 o                         
   6   0   5         12.16          8.40         0.40 o                         
   7   0   5        220.26        201.33        11.85 o                         
   8   0   5        296.22        270.74        11.30 o                         
   9   0   5         13.17         13.29         0.80 o                         
  10   0   5         17.28         15.50         1.00 o                         
  11   0   5          0.88          0.48         0.29 o                         
  12   0   5          0.15         -0.21         0.24 o                         
  13   0   5         35.14         39.78         2.95 o                         
  14   0   5          1.88          2.38         0.76 o                         
 -15   1   5          7.42          7.61         1.14 o                         
 -14   1   5          8.08          8.03         0.77 o                         
 -13   1   5          9.00          9.53         0.77 o                         
 -12   1   5         52.08         46.41         2.25 o                         
 -11   1   5         46.02         43.01         2.02 o                         
 -10   1   5        159.20        146.26         6.43 o                         
  -9   1   5        105.46        101.22         4.44 o                         
  -8   1   5         76.39         70.93         3.16 o                         
  -7   1   5         65.33         70.03         4.04 o                         
  -6   1   5        209.46        235.43         7.98 o                         
  -5   1   5         76.48         87.80         2.95 o                         
  -4   1   5         12.93         16.62         2.38 o                         
  -3   1   5        536.19        567.02        29.74 o                         
  -2   1   5         47.55         48.53         2.09 o                         
  -1   1   5         86.73         84.67         2.41 o                         
   0   1   5         18.30         17.79         1.24 o                         
   1   1   5         96.30        114.69         3.75 o                         
   2   1   5        686.46        732.05        41.01 o                         
   3   1   5         73.90         88.93         5.09 o                         
   4   1   5         25.60         38.12         2.38 o                         
   5   1   5        105.57        110.22         4.61 o                         
   6   1   5        326.16        295.74        21.60 o                         
   7   1   5        349.20        330.72        14.03 o                         
   8   1   5        437.34        424.63        18.17 o                         
   9   1   5         27.00         27.49         1.95 o                         
  10   1   5        130.01        120.30         5.19 o                         
  11   1   5        163.23        168.23         9.80 o                         
  12   1   5          4.01          4.00         0.86 o                         
  13   1   5         11.97         12.94         1.52 o                         
 -15   2   5         13.00         16.64         1.23 o                         
 -14   2   5         68.42         70.95         6.00 o                         
 -13   2   5          4.27          5.28         0.66 o                         
 -12   2   5         18.43         17.45         1.24 o                         
 -11   2   5         98.67         88.69         4.14 o                         
 -10   2   5         16.64         17.46         1.00 o                         
  -9   2   5         19.64         18.94         1.00 o                         
  -8   2   5        211.31        208.97         7.02 o                         
  -7   2   5          4.62          8.31         0.45 o                         
  -6   2   5         69.07         66.01         4.85 o                         
  -5   2   5        100.94        113.92         3.94 o                         
  -4   2   5        108.15        112.17         3.86 o                         
  -3   2   5         18.69         18.29         0.70 o                         
  -2   2   5        218.96        198.31         9.71 o                         
  -1   2   5         73.00         71.06         2.47 o                         
   0   2   5         74.70         73.43         2.55 o                         
   1   2   5         10.43         10.75         0.86 o                         
   2   2   5         74.04         80.41         3.43 o                         
   3   2   5        168.73        153.98         6.26 o                         
   4   2   5        288.15        274.71        11.64 o                         
   5   2   5         35.35         45.48         2.12 o                         
   6   2   5        124.26        129.93         5.42 o                         
   7   2   5         27.30         26.30         1.34 o                         
   8   2   5          8.75          9.56         0.66 o                         
   9   2   5         19.59         18.59         1.04 o                         
  10   2   5         46.26         45.68         3.24 o                         
  11   2   5         59.90         55.76         4.00 o                         
  12   2   5         56.63         57.47         4.00 o                         
  13   2   5         14.76         14.47         1.71 o                         
 -13   3   5         27.05         29.69         2.57 o                         
 -12   3   5         10.31         11.61         1.52 o                         
 -11   3   5         16.68         17.03         1.71 o                         
 -10   3   5          3.22          5.23         0.95 o                         
  -9   3   5          9.80          9.99         1.24 o                         
  -8   3   5          9.30         11.40         0.84 o                         
  -7   3   5         59.16         53.96         2.90 o                         
  -6   3   5         20.44         22.41         1.24 o                         
  -5   3   5         21.01         27.89         1.48 o                         
  -4   3   5         41.66         42.37         2.09 o                         
  -3   3   5        187.54        183.76         7.87 o                         
  -2   3   5        202.75        201.83         8.14 o                         
  -1   3   5         84.06         87.86         5.23 o                         
   0   3   5          1.62          1.98         0.30 o                         
   1   3   5          5.37          7.98         1.00 o                         
   2   3   5        202.09        202.48         8.66 o                         
   3   3   5        115.57        122.20         5.15 o                         
   4   3   5        339.33        332.05        13.46 o                         
   5   3   5         90.61         91.06         4.04 o                         
   6   3   5          1.87          2.13         0.34 o                         
   7   3   5         18.16         17.30         3.52 o                         
   8   3   5         12.19         11.13         1.24 o                         
   9   3   5          9.83         14.56         1.33 o                         
  10   3   5         18.17         21.98         1.90 o                         
  11   3   5         14.53         17.61         1.71 o                         
  12   3   5          0.26          0.95         0.76 o                         
 -11   4   5         41.69         44.25         3.62 o                         
 -10   4   5         27.85         27.98         2.38 o                         
  -9   4   5         13.07         14.18         1.52 o                         
  -8   4   5          2.48          1.54         0.50 o                         
  -7   4   5         11.61         11.43         0.97 o                         
  -6   4   5          2.16          2.84         0.52 o                         
  -5   4   5         11.89         11.64         0.87 o                         
  -4   4   5         43.13         43.87         3.14 o                         
  -3   4   5         75.21         66.13         4.66 o                         
  -2   4   5          6.13          8.12         0.70 o                         
  -1   4   5          1.32          1.48         0.37 o                         
   0   4   5         19.19         20.08         1.71 o                         
   1   4   5         71.69         70.89         4.57 o                         
   2   4   5         80.49         75.65         5.14 o                         
   3   4   5        425.42        377.39        23.41 o                         
   4   4   5         78.09         65.75         4.38 o                         
   5   4   5         47.15         47.01         3.43 o                         
  -6   5   5         20.64         17.32         2.00 o                         
  -5   5   5          3.02          1.71         0.86 o                         
  -4   5   5         53.74         50.81         3.81 o                         
  -3   5   5          0.34          0.10         0.67 o                         
  -2   5   5          7.86          8.18         1.24 o                         
  -1   5   5         12.71         15.80         1.52 o                         
   0   5   5         38.39         40.25         2.85 o                         
   1   5   5         46.79         43.78         3.24 o                         
   2   5   5         73.77         68.03         4.76 o                         
   3   5   5         47.89         45.11         3.33 o                         
  -7  -5   6          0.48         -0.57         0.67 o                         
  -6  -5   6          4.15          4.03         0.95 o                         
  -5  -5   6          6.37          6.67         1.33 o                         
  -4  -5   6         20.53         19.67         1.30 o                         
  -3  -5   6         20.44         19.95         2.43 o                         
  -2  -5   6         14.09         13.96         1.14 o                         
  -1  -5   6          0.37          0.11         0.43 o                         
   0  -5   6         11.81         12.48         1.24 o                         
   1  -5   6          6.60          7.65         0.80 o                         
   2  -5   6         10.23         10.67         2.00 o                         
   3  -5   6          1.05          1.32         0.50 o                         
   4  -5   6         50.08         54.85         2.68 o                         
   5  -5   6         45.11         49.29         3.43 o                         
 -11  -4   6          7.78          7.80         1.14 o                         
 -10  -4   6         11.09         10.01         0.93 o                         
  -9  -4   6         10.75         11.90         1.33 o                         
  -8  -4   6         12.06         11.16         1.14 o                         
  -7  -4   6          2.90          4.11         0.50 o                         
  -6  -4   6         13.78         16.75         1.67 o                         
  -5  -4   6          6.60          8.79         0.67 o                         
  -4  -4   6         18.00         18.04         0.90 o                         
  -3  -4   6          4.56          6.28         0.52 o                         
  -2  -4   6         37.09         40.05         1.38 o                         
  -1  -4   6         55.63         49.58         1.66 o                         
   0  -4   6         25.04         26.03         0.99 o                         
   1  -4   6         12.99         11.99         0.68 o                         
   2  -4   6         49.47         50.89         3.28 o                         
   3  -4   6         17.15         17.32         1.28 o                         
   4  -4   6        138.26        133.74         5.72 o                         
   5  -4   6         61.46         63.10         8.66 o                         
   6  -4   6          0.83          0.90         0.81 o                         
   7  -4   6          9.78          9.19         0.95 o                         
   8  -4   6          3.66          4.48         0.64 o                         
   9  -4   6         10.38         12.30         1.14 o                         
 -13  -3   6         14.92         16.84         1.62 o                         
 -12  -3   6         58.42         61.04         2.93 o                         
 -11  -3   6         13.44         13.31         0.94 o                         
 -10  -3   6         64.86         63.79         3.78 o                         
  -9  -3   6         47.77         49.10         2.28 o                         
  -8  -3   6         35.20         33.25         1.61 o                         
  -7  -3   6         50.76         51.96         2.35 o                         
  -6  -3   6         44.51         46.24         2.05 o                         
  -5  -3   6          7.05         26.14         1.28 o                         
  -4  -3   6         33.12         36.10         1.68 o                         
  -3  -3   6          6.89          8.52         1.33 o                         
  -2  -3   6        104.09        102.66         3.57 o                         
  -1  -3   6         83.17         79.23         3.65 o                         
   0  -3   6          4.73          5.98         0.40 o                         
   1  -3   6          6.44          7.39         0.47 o                         
   2  -3   6        101.33        100.08         3.52 o                         
   3  -3   6        128.91        120.32         5.11 o                         
   4  -3   6        167.46        152.52         6.53 o                         
   5  -3   6        167.58        146.22         6.26 o                         
   6  -3   6         71.92         73.09         3.16 o                         
   7  -3   6          5.33          6.07         0.59 o                         
   8  -3   6         11.19         11.58         0.89 o                         
   9  -3   6         14.29         14.90         1.28 o                         
  10  -3   6         28.98         32.55         2.28 o                         
  11  -3   6         37.03         42.92         2.85 o                         
 -14  -2   6         14.38         18.94         1.81 o                         
 -13  -2   6          2.39          2.66         0.76 o                         
 -12  -2   6         31.30         23.32         2.09 o                         
 -11  -2   6         47.46         49.00         1.79 o                         
 -10  -2   6         39.26         33.94         1.33 o                         
  -9  -2   6         42.66         42.85         1.95 o                         
  -8  -2   6         49.24         54.28         2.62 o                         
  -7  -2   6         25.65         29.44         1.81 o                         
  -6  -2   6         72.39         78.57         3.20 o                         
  -5  -2   6        328.75        338.44        15.98 o                         
  -4  -2   6          5.20          5.05         0.58 o                         
  -3  -2   6         93.16         96.42         3.24 o                         
  -2  -2   6        181.52        190.28         8.56 o                         
  -1  -2   6        724.84        722.35        57.33 o                         
   0  -2   6        290.85        314.11        18.27 o                         
   1  -2   6         88.73         96.10         8.23 o                         
   2  -2   6          5.92          7.28         0.31 o                         
   3  -2   6         11.95          9.68         0.38 o                         
   4  -2   6         84.53         88.48         3.09 o                         
   5  -2   6        310.18        296.26        10.07 o                         
   6  -2   6        211.15        197.81         6.89 o                         
   7  -2   6         97.82         89.88         4.45 o                         
   8  -2   6         21.50         19.44         0.88 o                         
   9  -2   6          6.92          7.10         0.81 o                         
  10  -2   6         58.74         67.58         2.99 o                         
  11  -2   6         26.56         29.02         1.48 o                         
  12  -2   6        100.92        105.57         4.64 o                         
  13  -2   6          4.13          2.30         0.52 o                         
 -15  -1   6         14.07         16.94         1.62 o                         
 -14  -1   6         14.11         14.18         1.43 o                         
 -13  -1   6         27.90         27.98         2.19 o                         
 -12  -1   6         78.56         72.02         3.23 o                         
 -11  -1   6         43.17         41.46         1.95 o                         
 -10  -1   6         40.51         42.92         1.98 o                         
  -9  -1   6          2.75          9.14         0.86 o                         
  -8  -1   6        234.77        217.50         7.79 o                         
  -7  -1   6        189.80        191.96         8.34 o                         
  -6  -1   6        135.01        135.94         5.69 o                         
  -5  -1   6        233.74        256.14        13.28 o                         
  -4  -1   6        209.30        205.22         8.85 o                         
  -3  -1   6         79.64         85.07         2.89 o                         
  -2  -1   6          3.69          4.21         0.43 o                         
  -1  -1   6        244.81        238.22        19.74 o                         
   0  -1   6        982.47       1031.31        43.33 o                         
   1  -1   6        424.97        413.65        17.85 o                         
   2  -1   6          0.31          0.54         0.11 o                         
   3  -1   6        151.99        152.17         6.93 o                         
   4  -1   6        433.86        411.34        24.42 o                         
   5  -1   6         32.23         29.83         1.20 o                         
   6  -1   6        154.42        164.51         6.96 o                         
   7  -1   6         75.09         72.12         3.13 o                         
   8  -1   6         47.41         50.23         2.38 o                         
   9  -1   6        341.29        342.83        14.33 o                         
  10  -1   6         39.22         39.78         1.95 o                         
  11  -1   6         19.65         18.74         1.07 o                         
  12  -1   6         12.55         12.43         1.28 o                         
  13  -1   6          1.34          1.47         0.43 o                         
 -15   0   6         64.08         69.84         4.66 o                         
 -14   0   6          0.89          1.41         0.76 o                         
 -13   0   6         13.07         10.13         1.14 o                         
 -12   0   6         23.27         18.66         1.67 o                         
 -11   0   6         42.38         34.30         1.65 o                         
 -10   0   6        423.82        383.34        15.95 o                         
  -9   0   6        145.57        126.70         5.42 o                         
  -8   0   6         30.57         38.93         1.78 o                         
  -7   0   6          0.11          0.09         0.16 o                         
  -6   0   6        112.36        121.27         4.12 o                         
  -5   0   6         56.69         80.82         3.06 o                         
  -4   0   6        627.12        688.62        26.28 o                         
  -3   0   6        210.24        234.27         8.79 o                         
  -2   0   6       1175.98       1193.77        40.14 o                         
  -1   0   6         63.54         67.54         2.31 o                         
   0   0   6        906.27       1040.98        41.38 o                         
   2   0   6        318.17        334.12        19.70 o                         
   3   0   6       2121.39       2154.75       111.59 o                         
   4   0   6          6.36         11.63         1.33 o                         
   5   0   6         95.12        114.14         5.73 o                         
   6   0   6        159.18        169.29        10.99 o                         
   7   0   6        222.46        207.34         8.68 o                         
   8   0   6        168.62        168.24         7.06 o                         
   9   0   6        684.39        666.66        27.56 o                         
  10   0   6         78.77         77.93         3.46 o                         
  11   0   6          1.38          1.30         0.32 o                         
  12   0   6          2.94          2.52         0.40 o                         
  13   0   6          6.17          7.23         1.14 o                         
 -15   1   6         14.04         14.37         1.52 o                         
 -14   1   6         14.09         13.74         1.09 o                         
 -13   1   6         27.97         27.52         1.48 o                         
 -12   1   6         78.56         72.94         3.30 o                         
 -11   1   6         43.14         40.55         1.98 o                         
 -10   1   6         40.41         42.83         2.02 o                         
  -8   1   6        234.98        226.46        14.56 o                         
  -7   1   6        189.70        204.88         6.83 o                         
  -6   1   6        134.96        134.38         4.63 o                         
  -5   1   6        233.49        257.33         8.68 o                         
  -4   1   6        209.76        221.37         8.88 o                         
  -3   1   6         79.77         83.19         4.19 o                         
  -2   1   6          3.68          4.56         0.42 o                         
  -1   1   6        245.13        253.03         7.23 o                         
   0   1   6        982.99       1043.22        42.52 o                         
   1   1   6        424.52        427.82        14.16 o                         
   2   1   6          0.31          0.76         0.13 o                         
   3   1   6        151.85        148.26         8.89 o                         
   4   1   6        433.64        447.03        17.53 o                         
   5   1   6         32.19         30.43         1.38 o                         
   6   1   6        154.72        168.71         7.03 o                         
   7   1   6         75.00         71.19         3.13 o                         
   8   1   6         47.36         50.53         2.28 o                         
   9   1   6        341.56        345.87        14.33 o                         
  10   1   6         39.19         42.81         1.98 o                         
  11   1   6         19.63         19.74         2.33 o                         
  12   1   6         12.60         13.42         1.43 o                         
  13   1   6          1.34          1.14         0.67 o                         
 -15   2   6          6.49          5.90         1.14 o                         
 -14   2   6         14.38         16.46         1.81 o                         
 -13   2   6          2.40          2.52         0.50 o                         
 -12   2   6         31.24         30.41         1.86 o                         
 -11   2   6         47.41         46.09         2.28 o                         
 -10   2   6         39.38         35.97         1.71 o                         
  -9   2   6         42.70         41.87         1.82 o                         
  -8   2   6         49.16         52.69         1.96 o                         
  -7   2   6         25.52         29.35         1.45 o                         
  -6   2   6         72.18         71.98         4.07 o                         
  -5   2   6        328.61        349.22        11.67 o                         
  -4   2   6          5.24          5.98         0.29 o                         
  -3   2   6         93.42         91.33         4.20 o                         
  -2   2   6        181.50        183.03         7.81 o                         
  -1   2   6        724.63        738.86        24.58 o                         
   0   2   6        291.05        309.98        10.55 o                         
   1   2   6         88.79         89.19         3.97 o                         
   2   2   6          5.87          7.81         0.47 o                         
   3   2   6         11.90          9.65         0.57 o                         
   4   2   6         84.34         87.83         3.80 o                         
   5   2   6        310.10        296.21        12.35 o                         
   6   2   6        211.33        205.40         8.44 o                         
   7   2   6         98.03         89.56         3.94 o                         
   8   2   6         21.44         19.18         1.07 o                         
   9   2   6          6.93          6.66         0.59 o                         
  10   2   6         58.67         64.32         4.38 o                         
  11   2   6         26.54         27.41         2.28 o                         
  12   2   6        101.00        105.05         6.76 o                         
 -13   3   6         14.89         14.75         1.81 o                         
 -12   3   6         58.34         63.85         4.38 o                         
 -11   3   6         13.46         12.18         1.52 o                         
 -10   3   6         64.90         72.89         4.47 o                         
  -9   3   6         47.69         49.41         5.18 o                         
  -8   3   6         35.12         34.64         1.75 o                         
  -7   3   6         50.75         49.95         2.42 o                         
  -6   3   6         44.46         43.66         2.19 o                         
  -5   3   6          7.06         24.84         1.35 o                         
  -4   3   6         33.18         34.24         1.75 o                         
  -3   3   6          6.87          6.87         0.61 o                         
  -2   3   6        104.13        101.14         4.44 o                         
  -1   3   6         83.16         86.98         7.61 o                         
   0   3   6          4.75          4.88         0.50 o                         
   1   3   6          6.43          6.92         0.54 o                         
   2   3   6        101.21         98.76         4.31 o                         
   3   3   6        128.81        115.34         5.08 o                         
   4   3   6        167.55        152.13         6.49 o                         
   5   3   6        167.86        145.12         6.26 o                         
   6   3   6         71.95         63.61         3.06 o                         
   7   3   6          5.29          5.40         0.81 o                         
   8   3   6         11.13         13.13         1.33 o                         
   9   3   6         14.29         15.42         1.52 o                         
  10   3   6         28.97         30.64         2.47 o                         
  11   3   6         37.06         38.64         3.05 o                         
 -10   4   6         11.09         10.56         1.43 o                         
  -9   4   6         10.74         11.28         1.04 o                         
  -8   4   6         12.10         12.12         2.85 o                         
  -7   4   6          2.90          3.01         1.05 o                         
  -6   4   6         13.74         15.69         1.11 o                         
  -5   4   6          6.60          8.74         1.33 o                         
  -4   4   6         18.06         17.99         1.62 o                         
  -3   4   6          4.52          6.00         0.95 o                         
  -2   4   6         37.06         40.35         2.85 o                         
  -1   4   6         55.58         51.86         3.43 o                         
   0   4   6         25.08         26.93         2.09 o                         
   1   4   6         13.00         11.80         1.24 o                         
   2   4   6         49.42         46.06         3.33 o                         
   3   4   6         17.17         16.75         1.52 o                         
   4   4   6        138.29        123.70         7.99 o                         
   5   4   6         61.46         56.90         4.00 o                         
   6   4   6          0.83          0.38         0.48 o                         
  -6   5   6          4.15          4.85         1.05 o                         
  -5   5   6          6.37          4.09         1.05 o                         
  -4   5   6         20.56         19.89         1.90 o                         
  -3   5   6         20.45         17.80         1.81 o                         
  -2   5   6         14.09         13.99         1.62 o                         
  -1   5   6          0.37          0.95         0.67 o                         
   0   5   6         11.79         11.51         1.52 o                         
   1   5   6          6.61          7.71         1.24 o                         
   2   5   6         10.22         10.47         1.33 o                         
   3   5   6          1.06          1.05         0.57 o                         
   4   5   6         50.07         49.10         3.71 o                         
  -7  -5   7          1.13          1.05         0.57 o                         
  -6  -5   7         10.52         12.50         1.03 o                         
  -5  -5   7          6.79          7.59         1.00 o                         
  -4  -5   7          8.96          9.23         0.89 o                         
  -3  -5   7         16.98         16.95         1.24 o                         
  -2  -5   7          9.78          9.51         0.94 o                         
  -1  -5   7          2.98          2.57         0.86 o                         
   0  -5   7          5.86          6.05         1.62 o                         
   1  -5   7          2.03          2.38         0.53 o                         
   2  -5   7          4.13          4.93         0.81 o                         
   3  -5   7         19.98         18.56         1.27 o                         
   4  -5   7         11.50         12.30         1.05 o                         
 -11  -4   7         18.37         19.56         1.24 o                         
 -10  -4   7          4.28          6.38         1.05 o                         
  -9  -4   7         26.31         24.23         1.90 o                         
  -8  -4   7         21.72         22.84         1.76 o                         
  -7  -4   7         20.98         20.36         1.67 o                         
  -6  -4   7         19.31         20.28         1.14 o                         
  -5  -4   7          5.81          6.65         0.64 o                         
  -4  -4   7         28.14         29.17         1.51 o                         
  -3  -4   7         27.81         26.50         1.19 o                         
  -2  -4   7         71.57         72.39         2.30 o                         
  -1  -4   7         24.78         24.13         0.95 o                         
   0  -4   7          9.27         10.25         0.54 o                         
   1  -4   7         12.43         13.74         0.89 o                         
   2  -4   7         15.09         12.82         0.91 o                         
   3  -4   7          4.12          3.59         0.57 o                         
   4  -4   7         35.06         37.41         1.88 o                         
   5  -4   7         20.47         21.37         2.33 o                         
   6  -4   7          0.17          0.91         0.39 o                         
   7  -4   7         17.83         18.67         1.48 o                         
   8  -4   7          0.69          0.81         0.76 o                         
   9  -4   7         13.54          8.76         1.33 o                         
 -13  -3   7         41.40         39.11         2.76 o                         
 -12  -3   7         54.35         63.56         4.09 o                         
 -11  -3   7         55.21         51.17         2.42 o                         
 -10  -3   7         32.81         32.31         2.81 o                         
  -9  -3   7         12.48         13.09         0.84 o                         
  -8  -3   7         48.68         45.01         2.08 o                         
  -7  -3   7         97.21        104.43         4.44 o                         
  -6  -3   7         43.12         44.97         2.05 o                         
  -5  -3   7          7.06          7.78         0.61 o                         
  -4  -3   7          5.66         10.18         0.95 o                         
  -3  -3   7         12.27         13.07         0.76 o                         
  -2  -3   7         27.45         27.46         1.08 o                         
  -1  -3   7         23.47         25.19         1.02 o                         
   0  -3   7         64.93         69.14         2.47 o                         
   1  -3   7        144.76        134.12         4.67 o                         
   2  -3   7         28.15         21.97         1.21 o                         
   3  -3   7         29.98         27.83         1.41 o                         
   4  -3   7         12.40         18.18         1.52 o                         
   5  -3   7         52.90         52.26         2.76 o                         
   6  -3   7         76.94         75.84         3.43 o                         
   7  -3   7          6.90          6.07         0.59 o                         
   8  -3   7          4.44          4.65         0.67 o                         
   9  -3   7         16.42         17.42         1.52 o                         
  10  -3   7          1.46          2.38         0.67 o                         
  11  -3   7          0.97          1.05         0.57 o                         
 -14  -2   7         32.47         32.93         2.57 o                         
 -13  -2   7         26.30         27.60         2.19 o                         
 -12  -2   7         53.65         54.58         2.52 o                         
 -11  -2   7         14.84         14.02         1.09 o                         
 -10  -2   7         51.04         49.66         3.01 o                         
  -9  -2   7         84.57         88.43         3.83 o                         
  -8  -2   7         35.36         33.70         1.58 o                         
  -7  -2   7        138.60        136.71         5.72 o                         
  -6  -2   7         34.85         34.20         2.00 o                         
  -5  -2   7         20.64         19.60         1.01 o                         
  -4  -2   7         41.90         47.77         1.66 o                         
  -3  -2   7        220.92        212.58         9.25 o                         
  -2  -2   7         39.66         39.74         2.10 o                         
  -1  -2   7         34.12         37.40         3.05 o                         
   0  -2   7        128.63        116.68         6.85 o                         
   1  -2   7         93.22        101.95         4.19 o                         
   2  -2   7         94.99         98.00         2.94 o                         
   3  -2   7         72.82         72.69         4.06 o                         
   4  -2   7        195.66        190.65        10.60 o                         
   5  -2   7        198.59        187.04         8.36 o                         
   6  -2   7        101.69         97.81         4.00 o                         
   7  -2   7        151.68        154.55         5.38 o                         
   8  -2   7         18.85         17.20         0.88 o                         
   9  -2   7          6.51          8.16         0.61 o                         
  10  -2   7        106.22        116.79         5.05 o                         
  11  -2   7        105.50        108.54         4.74 o                         
  12  -2   7         57.03         62.22         2.82 o                         
  13  -2   7         18.75         17.61         1.71 o                         
 -15  -1   7         29.62         29.60         2.38 o                         
 -14  -1   7         36.07         37.97         2.76 o                         
 -13  -1   7         14.41         12.33         0.87 o                         
 -12  -1   7         25.18         25.30         1.34 o                         
 -11  -1   7         94.91         86.30         3.77 o                         
 -10  -1   7         83.86         76.26         3.71 o                         
  -9  -1   7        459.72        401.75        40.06 o                         
  -8  -1   7        146.18        127.34         6.57 o                         
  -7  -1   7          2.31          1.14         0.23 o                         
  -6  -1   7         18.10         20.87         0.97 o                         
  -5  -1   7        258.43        278.91        16.80 o                         
  -4  -1   7        503.54        600.47        24.50 o                         
  -3  -1   7        969.35       1086.04        45.87 o                         
  -2  -1   7         83.68         95.03         3.11 o                         
  -1  -1   7         95.96         91.50         4.04 o                         
   0  -1   7        439.56        477.26        40.06 o                         
   1  -1   7        797.04        848.23        28.89 o                         
   2  -1   7         21.82         28.42         1.04 o                         
   3  -1   7        411.57        449.91        14.87 o                         
   4  -1   7        174.58        190.91         6.57 o                         
   5  -1   7        239.67        246.95         9.99 o                         
   6  -1   7         64.99         65.08         4.38 o                         
   7  -1   7        225.09        214.13         9.19 o                         
   8  -1   7        126.08        122.64         5.25 o                         
   9  -1   7         59.51         57.22         2.69 o                         
  10  -1   7         77.90         75.25         3.36 o                         
  11  -1   7         91.94         93.07         4.04 o                         
  12  -1   7         63.79         65.29         5.71 o                         
  13  -1   7          9.07          7.56         0.86 o                         
 -15   0   7          7.75          7.42         1.14 o                         
 -14   0   7         10.46         10.75         0.87 o                         
 -13   0   7         47.37         43.91         2.12 o                         
 -12   0   7         46.77         40.75         1.98 o                         
 -11   0   7         60.05         55.71         2.52 o                         
 -10   0   7        338.50        320.25        13.36 o                         
  -9   0   7        144.39        117.58         5.01 o                         
  -8   0   7        130.02        118.04         5.01 o                         
  -7   0   7        472.22        448.22        25.49 o                         
  -6   0   7        140.03        152.20         6.36 o                         
  -5   0   7        269.58        281.44         9.49 o                         
  -4   0   7       1276.66       1287.49        60.97 o                         
  -3   0   7        283.04        283.02        11.39 o                         
  -2   0   7        968.20       1083.29        36.42 o                         
  -1   0   7         82.36         97.18         3.31 o                         
   0   0   7        339.20        405.59        13.64 o                         
   1   0   7        117.00        110.16         8.61 o                         
   2   0   7       1234.18       1285.16        75.81 o                         
   3   0   7         34.04         46.47         2.05 o                         
   4   0   7        184.20        209.04         7.09 o                         
   5   0   7        260.20        256.59        13.28 o                         
   6   0   7         14.00         13.59         1.14 o                         
   7   0   7         62.83         53.32         2.39 o                         
   8   0   7        275.26        252.41        16.84 o                         
   9   0   7          3.33          4.00         0.43 o                         
  10   0   7        276.45        251.27        10.53 o                         
  11   0   7          1.65          1.77         0.38 o                         
  12   0   7          0.03          0.21         0.30 o                         
  13   0   7          1.51          2.19         0.86 o                         
 -15   1   7         29.56         31.66         1.71 o                         
 -14   1   7         36.11         34.91         1.85 o                         
 -13   1   7         14.38         13.14         1.14 o                         
 -12   1   7         25.24         26.65         1.41 o                         
 -11   1   7         94.63         85.46         3.80 o                         
 -10   1   7         83.84         81.24         3.50 o                         
  -9   1   7        460.15        432.31        17.26 o                         
  -8   1   7        146.03        132.94         4.52 o                         
  -7   1   7          2.33          1.47         0.18 o                         
  -6   1   7         17.93         20.91         0.82 o                         
  -5   1   7        258.53        289.87         9.63 o                         
  -4   1   7        503.27        550.30        23.89 o                         
  -3   1   7        970.15        993.92        43.03 o                         
  -2   1   7         83.67         86.39         3.11 o                         
  -1   1   7         95.76        101.56         4.49 o                         
   0   1   7        439.45        509.06        20.29 o                         
   1   1   7        797.27        878.74        40.62 o                         
   2   1   7         21.92         29.50         1.04 o                         
   3   1   7        411.82        429.47        18.24 o                         
   4   1   7        174.68        196.33         8.08 o                         
   5   1   7        239.30        235.91        26.50 o                         
   6   1   7         64.92         58.91         2.72 o                         
   7   1   7        225.47        225.92         9.22 o                         
   8   1   7        126.29        122.70         5.25 o                         
   9   1   7         59.40         61.81         3.00 o                         
  10   1   7         78.03         75.17         3.36 o                         
  11   1   7         91.82         90.32         4.07 o                         
  12   1   7         63.79         62.23         4.28 o                         
  13   1   7          9.08          7.04         1.14 o                         
 -15   2   7          4.10          5.61         1.14 o                         
 -14   2   7         32.42         32.83         2.66 o                         
 -13   2   7         26.21         26.55         2.28 o                         
 -12   2   7         53.69         54.77         2.76 o                         
 -11   2   7         14.88         13.34         0.91 o                         
 -10   2   7         51.13         49.61         2.28 o                         
  -9   2   7         84.52         89.03         3.19 o                         
  -8   2   7         35.39         33.45         1.32 o                         
  -7   2   7        138.71        132.36         5.75 o                         
  -6   2   7         34.82         33.44         1.28 o                         
  -5   2   7         20.58         20.92         0.84 o                         
  -4   2   7         41.80         44.53         2.85 o                         
  -3   2   7        221.17        231.23         9.29 o                         
  -2   2   7         39.74         43.20         3.19 o                         
  -1   2   7         34.15         38.68         2.07 o                         
   0   2   7        128.84        130.29         6.48 o                         
   1   2   7         93.35         97.92         3.44 o                         
   2   2   7         94.93         98.10         4.21 o                         
   3   2   7         72.78         73.51         5.04 o                         
   4   2   7        195.44        183.98         7.91 o                         
   5   2   7        198.77        186.42         7.87 o                         
   6   2   7        101.85         94.15         4.21 o                         
   7   2   7        151.75        156.02         6.63 o                         
   8   2   7         18.80         17.28         0.97 o                         
   9   2   7          6.55          6.30         0.59 o                         
  10   2   7        106.26        115.71         7.33 o                         
  11   2   7        105.39        108.38         6.95 o                         
  12   2   7         57.03         56.52         4.19 o                         
 -13   3   7         41.43         31.59         2.85 o                         
 -12   3   7         54.42         55.09         4.19 o                         
 -11   3   7         55.16         49.67         3.62 o                         
 -10   3   7         32.80         33.88         2.57 o                         
  -9   3   7         12.51         14.20         1.00 o                         
  -8   3   7         48.66         45.06         2.22 o                         
  -7   3   7         97.13         99.77         4.51 o                         
  -6   3   7         43.09         43.56         2.15 o                         
  -5   3   7          7.05          7.59         0.67 o                         
  -3   3   7         12.24         13.18         0.81 o                         
  -2   3   7         27.60         26.11         1.38 o                         
  -1   3   7         23.48         26.20         1.31 o                         
   0   3   7         64.96         66.63         3.03 o                         
   1   3   7        144.96        134.24         5.75 o                         
   2   3   7         28.15         24.88         1.24 o                         
   3   3   7         29.80         25.80         1.35 o                         
   4   3   7         12.39         13.61         1.24 o                         
   5   3   7         52.88         44.45         3.37 o                         
   6   3   7         76.93         77.45         3.47 o                         
   7   3   7          6.89          6.38         0.64 o                         
   8   3   7          4.46          4.55         0.57 o                         
   9   3   7         16.46         20.27         1.71 o                         
  10   3   7          1.45          1.81         0.76 o                         
  11   3   7          0.97          1.81         0.76 o                         
 -10   4   7          4.29          7.04         1.24 o                         
  -9   4   7         26.32         24.14         1.51 o                         
  -8   4   7         21.65         22.21         1.45 o                         
  -7   4   7         20.98         21.87         1.57 o                         
  -6   4   7         19.30         19.03         1.21 o                         
  -5   4   7          5.80          6.08         0.70 o                         
  -4   4   7         28.19         29.95         1.62 o                         
  -3   4   7         27.85         28.93         2.19 o                         
  -2   4   7         71.57         66.51         4.66 o                         
  -1   4   7         24.80         23.32         1.90 o                         
   0   4   7          9.26         11.51         1.24 o                         
   1   4   7         12.43         12.53         0.87 o                         
   2   4   7         15.06         13.18         0.87 o                         
   3   4   7          4.11          3.85         0.54 o                         
   4   4   7         35.04         33.58         2.71 o                         
   5   4   7         20.46         19.12         1.21 o                         
   6   4   7          0.17          0.38         0.48 o                         
  -6   5   7         10.50          8.47         1.43 o                         
  -5   5   7          6.78          5.42         1.14 o                         
  -4   5   7          8.97          8.18         1.33 o                         
  -3   5   7         17.00         18.18         1.90 o                         
  -2   5   7          9.77          8.18         1.24 o                         
  -1   5   7          2.98          2.47         0.86 o                         
   0   5   7          5.84          3.52         0.95 o                         
   1   5   7          2.02          1.14         0.76 o                         
   2   5   7          4.14          3.90         0.86 o                         
   3   5   7         19.96         18.18         1.71 o                         
   4   5   7         11.51          9.04         1.33 o                         
  -7  -5   8          2.60          4.00         0.76 o                         
  -6  -5   8          2.49          2.63         0.59 o                         
  -5  -5   8         45.34         43.78         2.31 o                         
  -4  -5   8          1.63          1.26         1.14 o                         
  -3  -5   8         35.35         31.95         1.78 o                         
  -2  -5   8          0.78          1.33         0.76 o                         
  -1  -5   8         16.40         17.61         1.81 o                         
   0  -5   8          5.94          8.28         1.24 o                         
   1  -5   8          5.08          6.89         0.75 o                         
   2  -5   8          0.41          1.05         0.43 o                         
   3  -5   8         15.03         15.31         1.10 o                         
   4  -5   8          3.89          3.14         0.76 o                         
 -11  -4   8          5.70          6.03         0.70 o                         
 -10  -4   8          7.26          7.42         1.14 o                         
  -9  -4   8          3.72          3.68         0.50 o                         
  -8  -4   8         19.44         21.16         1.18 o                         
  -7  -4   8         43.20         45.16         2.33 o                         
  -6  -4   8         19.00         19.58         1.14 o                         
  -5  -4   8         28.80         31.46         2.19 o                         
  -4  -4   8         76.48         84.16         5.23 o                         
  -3  -4   8          5.06          5.22         0.49 o                         
  -2  -4   8         29.65         29.34         1.28 o                         
  -1  -4   8         25.84         23.10         0.89 o                         
   0  -4   8          9.67         11.83         0.67 o                         
   1  -4   8         25.95         23.33         2.81 o                         
   2  -4   8         36.76         36.00         1.75 o                         
   3  -4   8         20.86         17.98         2.09 o                         
   4  -4   8         20.91         21.75         1.33 o                         
   5  -4   8          4.60          7.95         1.52 o                         
   6  -4   8         32.83         37.21         1.84 o                         
   7  -4   8         11.94         11.78         0.96 o                         
   8  -4   8         19.90         20.22         4.09 o                         
   9  -4   8          9.68          8.85         1.62 o                         
 -13  -3   8         22.62         23.32         2.09 o                         
 -12  -3   8         24.35         27.69         2.19 o                         
 -11  -3   8          4.60          4.60         0.55 o                         
 -10  -3   8          8.86          9.93         0.95 o                         
  -9  -3   8         42.75         43.61         2.43 o                         
  -8  -3   8         34.62         34.16         1.65 o                         
  -7  -3   8         29.79         31.07         1.51 o                         
  -6  -3   8        171.87        176.23         7.95 o                         
  -5  -3   8         56.30         60.09         2.59 o                         
  -3  -3   8         31.95         33.33         2.31 o                         
  -2  -3   8          2.32          1.72         0.25 o                         
  -1  -3   8        158.20        147.47         8.94 o                         
   0  -3   8         31.87         30.87         2.43 o                         
   1  -3   8         40.91         39.41         1.54 o                         
   2  -3   8         93.42         79.08         3.56 o                         
   3  -3   8          2.78          1.86         0.37 o                         
   4  -3   8         14.77         17.14         0.93 o                         
   5  -3   8         22.12         24.11         2.76 o                         
   6  -3   8         21.29         19.34         1.14 o                         
   7  -3   8         54.65         53.45         5.18 o                         
   8  -3   8         28.33         28.17         3.43 o                         
   9  -3   8          1.26          2.47         0.57 o                         
  10  -3   8          4.91          5.23         0.86 o                         
 -14  -2   8         33.48         41.21         2.85 o                         
 -13  -2   8        107.22        108.57         6.85 o                         
 -12  -2   8         67.64         65.77         2.92 o                         
 -11  -2   8        156.15        166.85         9.04 o                         
 -10  -2   8        233.28        228.98         9.65 o                         
  -9  -2   8         56.42         60.12         2.72 o                         
  -8  -2   8        215.20        194.15         8.21 o                         
  -7  -2   8        423.99        392.94        15.98 o                         
  -6  -2   8         30.80         32.67         1.51 o                         
  -5  -2   8        120.12        122.43         5.71 o                         
  -4  -2   8         12.13         27.79         1.81 o                         
  -3  -2   8         89.95         83.08         2.91 o                         
  -2  -2   8         55.74         59.42         2.10 o                         
  -1  -2   8        308.45        301.52        12.89 o                         
   0  -2   8         78.13         94.78         3.73 o                         
   1  -2   8         48.92         50.26         5.18 o                         
   2  -2   8        100.26        102.94         3.52 o                         
   3  -2   8         29.93         34.12         1.24 o                         
   4  -2   8         22.65         19.58         0.84 o                         
   5  -2   8         40.03         35.44         1.32 o                         
   6  -2   8         81.92         71.82         2.72 o                         
   7  -2   8         24.08         22.98         0.97 o                         
   8  -2   8          2.80          3.03         0.48 o                         
   9  -2   8          1.12          1.09         0.34 o                         
  10  -2   8         17.80         20.58         1.14 o                         
  11  -2   8          6.13          6.17         0.64 o                         
  12  -2   8         32.77         33.69         2.38 o                         
 -15  -1   8          2.00          3.05         0.86 o                         
 -14  -1   8          1.42          1.62         0.67 o                         
 -13  -1   8          2.89          3.42         0.71 o                         
 -12  -1   8         47.31         42.49         2.02 o                         
 -11  -1   8        289.72        275.01        11.34 o                         
 -10  -1   8        109.99        106.13         4.57 o                         
  -9  -1   8        210.20        204.83         8.68 o                         
  -8  -1   8         67.26         66.43         2.89 o                         
  -7  -1   8        225.89        228.07        11.32 o                         
  -6  -1   8        219.90        219.60        15.46 o                         
  -5  -1   8        335.15        362.74        14.80 o                         
  -4  -1   8         25.18         25.68         1.24 o                         
  -3  -1   8         74.59         77.96         4.57 o                         
  -2  -1   8        907.54        855.67        38.72 o                         
  -1  -1   8        179.34        215.86        12.17 o                         
   0  -1   8        427.97        448.47        20.65 o                         
   1  -1   8        122.60        130.53         4.58 o                         
   2  -1   8         93.47         89.37         4.01 o                         
   3  -1   8        269.33        298.34        10.09 o                         
   4  -1   8         85.53         97.19         5.61 o                         
   5  -1   8        309.74        317.10        13.29 o                         
   6  -1   8        113.57        103.60         4.54 o                         
   7  -1   8          5.90          6.49         0.86 o                         
   8  -1   8         10.65         11.82         1.43 o                         
   9  -1   8         85.95         87.16         3.90 o                         
  10  -1   8         27.94         24.60         1.90 o                         
  11  -1   8         48.40         45.27         2.22 o                         
  12  -1   8          1.85          0.61         0.33 o                         
  13  -1   8          2.96          2.84         0.76 o                         
 -15   0   8          7.37          7.85         0.81 o                         
 -14   0   8         17.95         19.57         1.18 o                         
 -13   0   8         13.47         12.40         0.84 o                         
 -12   0   8         14.27         13.31         1.38 o                         
 -11   0   8         52.23         44.53         2.12 o                         
 -10   0   8        111.94        109.30         4.71 o                         
  -9   0   8          0.07          1.81         0.48 o                         
  -8   0   8        377.01        384.12        15.91 o                         
  -7   0   8         42.41         40.54         1.82 o                         
  -6   0   8         50.11         51.14         1.81 o                         
  -5   0   8         82.85         80.84         3.29 o                         
  -4   0   8        124.50        149.60         5.07 o                         
  -3   0   8        299.95        376.73        12.69 o                         
  -2   0   8       1233.16       1279.57        43.01 o                         
  -1   0   8        207.85        255.39         8.63 o                         
   0   0   8       1152.22       1187.55        50.93 o                         
   1   0   8         94.99        100.58         4.21 o                         
   2   0   8        137.38        162.93         6.80 o                         
   3   0   8          0.07          0.83         0.22 o                         
   4   0   8        607.91        635.11        37.89 o                         
   5   0   8          8.69         18.06         0.95 o                         
   6   0   8        254.91        258.92        11.71 o                         
   7   0   8        196.29        186.87         7.87 o                         
   8   0   8        122.37        119.35         6.85 o                         
   9   0   8         26.09         25.07         2.09 o                         
  10   0   8         33.15         32.92         1.64 o                         
  11   0   8          9.56          7.81         0.81 o                         
  12   0   8          0.70          0.70         0.33 o                         
  13   0   8         72.75         81.64         5.42 o                         
 -15   1   8          2.01          4.24         0.61 o                         
 -14   1   8          1.42          1.77         0.62 o                         
 -13   1   8          2.90          2.39         0.47 o                         
 -12   1   8         47.27         42.97         2.09 o                         
 -11   1   8        289.52        265.48        11.37 o                         
 -10   1   8        110.15        105.68         4.61 o                         
  -9   1   8        210.32        209.70         8.71 o                         
  -8   1   8         67.43         66.86         2.38 o                         
  -7   1   8        225.67        214.19         7.49 o                         
  -6   1   8        219.83        211.67         7.27 o                         
  -5   1   8        334.83        354.35        12.07 o                         
  -4   1   8         25.14         27.26         1.90 o                         
  -3   1   8         74.30         79.91         4.57 o                         
  -2   1   8        908.01       1001.33        31.64 o                         
  -1   1   8        179.44        195.00         6.96 o                         
   0   1   8        428.06        433.29        38.39 o                         
   1   1   8        122.67        138.22         4.60 o                         
   2   1   8         93.48         84.69         5.36 o                         
   3   1   8        269.23        300.00        12.42 o                         
   4   1   8         85.41         93.44         4.07 o                         
   5   1   8        309.38        323.70        13.70 o                         
   6   1   8        113.70        111.26         4.61 o                         
   7   1   8          5.89          5.38         1.00 o                         
   8   1   8         10.67         10.62         0.73 o                         
   9   1   8         85.86         90.77         3.93 o                         
  10   1   8         27.92         26.53         1.37 o                         
  11   1   8         48.45         47.83         2.25 o                         
  12   1   8          1.85          2.00         0.76 o                         
 -15   2   8          3.39          4.76         1.14 o                         
 -14   2   8         33.49         33.12         2.85 o                         
 -13   2   8        107.22        107.15         6.95 o                         
 -12   2   8         67.69         61.09         4.28 o                         
 -11   2   8        156.40        169.85        10.28 o                         
 -10   2   8        232.93        229.52        13.80 o                         
  -9   2   8         56.39         61.99         2.79 o                         
  -8   2   8        215.29        195.42         8.24 o                         
  -7   2   8        424.06        377.97        21.27 o                         
  -6   2   8         30.68         32.58         1.58 o                         
  -5   2   8        120.08        120.34         5.18 o                         
  -4   2   8         12.14         24.95         1.28 o                         
  -3   2   8         90.03         83.88         3.63 o                         
  -2   2   8         55.83         58.83         2.62 o                         
  -1   2   8        308.21        318.66        10.59 o                         
   0   2   8         78.02         79.79         3.77 o                         
   1   2   8         48.96         54.07         2.05 o                         
   2   2   8        100.34        101.58         4.41 o                         
   3   2   8         29.85         31.04         1.55 o                         
   4   2   8         22.56         21.02         1.04 o                         
   5   2   8         40.07         32.96         1.65 o                         
   6   2   8         81.92         70.21         3.20 o                         
   7   2   8         24.07         22.93         1.24 o                         
   8   2   8          2.77          3.49         1.05 o                         
   9   2   8          1.14          1.16         0.37 o                         
  10   2   8         17.85         18.43         1.21 o                         
  11   2   8          6.17          6.19         1.05 o                         
  12   2   8         32.72         36.64         2.95 o                         
 -13   3   8         22.63         24.08         2.19 o                         
 -12   3   8         24.36         24.46         2.28 o                         
 -11   3   8          4.59          5.61         0.95 o                         
 -10   3   8          8.84          9.84         1.14 o                         
  -9   3   8         42.90         41.43         2.12 o                         
  -8   3   8         34.59         32.57         2.33 o                         
  -7   3   8         29.89         30.67         1.62 o                         
  -6   3   8        171.86        160.43         9.18 o                         
  -5   3   8         56.32         54.32         2.66 o                         
  -4   3   8          7.86         18.37         1.52 o                         
  -3   3   8         31.92         30.82         1.62 o                         
  -2   3   8          2.33          2.46         0.37 o                         
  -1   3   8        158.31        164.10         9.33 o                         
   0   3   8         31.90         31.60         1.55 o                         
   1   3   8         40.81         43.02         1.95 o                         
   2   3   8         93.38         83.44         3.63 o                         
   3   3   8          2.77          1.71         0.48 o                         
   4   3   8         14.75         13.90         1.14 o                         
   5   3   8         22.13         24.55         1.86 o                         
   6   3   8         21.32         19.44         1.11 o                         
   7   3   8         54.63         51.25         2.49 o                         
   8   3   8         28.36         27.96         1.51 o                         
   9   3   8          1.27          1.81         0.67 o                         
  10   3   8          4.90          6.85         1.14 o                         
 -10   4   8          7.27          7.71         0.91 o                         
  -9   4   8          3.74          3.34         0.86 o                         
  -8   4   8         19.45         17.93         1.24 o                         
  -7   4   8         43.16         42.73         2.29 o                         
  -6   4   8         18.96         20.51         1.28 o                         
  -5   4   8         28.82         30.84         1.71 o                         
  -4   4   8         76.62         81.80         4.38 o                         
  -3   4   8          5.08          4.76         0.86 o                         
  -2   4   8         29.68         27.31         2.19 o                         
  -1   4   8         25.81         22.74         1.90 o                         
   0   4   8          9.66         10.56         1.24 o                         
   1   4   8         25.91         23.81         1.52 o                         
   2   4   8         36.83         33.11         1.78 o                         
   3   4   8         20.84         18.55         1.14 o                         
   4   4   8         20.83         21.03         1.28 o                         
   5   4   8          4.57          5.58         0.67 o                         
   6   4   8         32.85         31.40         1.82 o                         
   7   4   8         12.00         12.47         1.52 o                         
  -6   5   8          2.49          2.57         0.95 o                         
  -5   5   8         45.35         43.30         3.33 o                         
  -4   5   8          1.63          2.95         0.95 o                         
  -3   5   8         35.41         28.17         2.57 o                         
  -2   5   8          0.78          0.48         0.67 o                         
  -1   5   8         16.39         17.03         1.81 o                         
   0   5   8          5.92          5.42         1.14 o                         
   1   5   8          5.07          5.52         1.05 o                         
   2   5   8          0.42          0.95         0.57 o                         
   3   5   8         15.03         10.75         1.52 o                         
   4   5   8          3.88          3.71         0.95 o                         
  -7  -5   9         14.40         14.94         1.52 o                         
  -6  -5   9          4.65          4.81         0.69 o                         
  -5  -5   9         30.95         31.21         3.00 o                         
  -4  -5   9         54.22         58.12         3.33 o                         
  -3  -5   9          5.42          4.42         0.76 o                         
  -2  -5   9         42.98         44.35         3.14 o                         
  -1  -5   9          3.34          2.76         0.86 o                         
   0  -5   9          0.41          0.57         0.67 o                         
   1  -5   9          0.67          1.14         0.57 o                         
   2  -5   9          2.26          2.49         0.53 o                         
   3  -5   9         14.69         15.42         1.43 o                         
   4  -5   9         10.78         14.56         1.62 o                         
 -11  -4   9         13.28         12.18         0.97 o                         
 -10  -4   9          4.97          5.86         0.67 o                         
  -9  -4   9         14.68         16.04         1.71 o                         
  -8  -4   9          2.63          2.57         0.47 o                         
  -7  -4   9          8.78         10.08         0.81 o                         
  -6  -4   9         23.72         24.40         1.31 o                         
  -5  -4   9         95.38         95.19         4.24 o                         
  -4  -4   9         84.42         86.40         3.80 o                         
  -3  -4   9         32.17         33.99         1.68 o                         
  -2  -4   9         76.75         72.07         3.17 o                         
  -1  -4   9          0.34          0.73         0.24 o                         
   0  -4   9         19.17         20.13         0.93 o                         
   1  -4   9         20.25         21.74         2.47 o                         
   2  -4   9         41.74         40.30         1.98 o                         
   3  -4   9          6.81          6.34         0.62 o                         
   4  -4   9         13.71         14.10         0.96 o                         
   5  -4   9          2.81          4.51         0.59 o                         
   6  -4   9          6.89          7.95         0.75 o                         
   7  -4   9          2.30          1.48         0.53 o                         
   8  -4   9         16.10         13.61         1.71 o                         
 -13  -3   9         15.78         17.51         1.71 o                         
 -12  -3   9         54.13         54.71         3.71 o                         
 -11  -3   9          7.13          7.33         0.58 o                         
 -10  -3   9          7.48          8.99         0.86 o                         
  -9  -3   9         30.59         29.13         1.48 o                         
  -8  -3   9         16.01         16.36         0.91 o                         
  -7  -3   9         32.50         28.76         1.45 o                         
  -6  -3   9        109.73        106.13         6.14 o                         
  -5  -3   9         76.79         82.56         5.00 o                         
  -4  -3   9        168.40        173.84        11.09 o                         
  -3  -3   9        144.39        130.41        16.41 o                         
  -2  -3   9         78.31         72.90         2.69 o                         
  -1  -3   9         29.61         30.63         1.22 o                         
   0  -3   9         96.78         98.44         4.17 o                         
   1  -3   9         15.72         14.72         1.57 o                         
   2  -3   9         29.24         30.03         1.45 o                         
   3  -3   9         50.78         51.17         2.22 o                         
   4  -3   9          3.57          2.68         0.43 o                         
   5  -3   9          3.99         17.95         1.00 o                         
   6  -3   9         30.31         31.30         1.61 o                         
   7  -3   9         29.13         25.88         3.66 o                         
   8  -3   9         31.01         33.97         2.28 o                         
   9  -3   9         26.39         29.31         2.19 o                         
  10  -3   9          3.43          4.09         0.86 o                         
 -14  -2   9         21.85         21.98         1.90 o                         
 -13  -2   9         16.73         16.75         1.03 o                         
 -12  -2   9         30.33         32.75         1.64 o                         
 -11  -2   9          9.82          9.85         0.73 o                         
 -10  -2   9         64.56         59.79         2.76 o                         
  -9  -2   9          9.44          9.35         0.64 o                         
  -8  -2   9         72.01         69.52         2.96 o                         
  -7  -2   9         92.17         86.89         5.14 o                         
  -6  -2   9        243.61        243.95        23.03 o                         
  -5  -2   9        294.17        265.92        11.34 o                         
  -4  -2   9        128.98        136.45         4.61 o                         
  -3  -2   9         12.23         12.83         0.54 o                         
  -2  -2   9         67.42         66.32         2.31 o                         
  -1  -2   9         53.64         50.99         2.32 o                         
   0  -2   9        243.48        234.04        10.33 o                         
   1  -2   9        110.32        105.50         8.33 o                         
   2  -2   9         90.49         97.66         4.09 o                         
   3  -2   9         27.73         26.67         1.01 o                         
   4  -2   9         37.28         32.32         1.27 o                         
   5  -2   9        117.78        132.51         4.39 o                         
   6  -2   9        128.14        131.50         5.55 o                         
   7  -2   9         14.67         14.72         0.84 o                         
   8  -2   9         14.47         15.72         0.87 o                         
   9  -2   9         30.89         31.58         1.81 o                         
  10  -2   9         22.70         23.22         1.62 o                         
  11  -2   9          2.52          2.00         0.57 o                         
 -15  -1   9         21.72         28.07         2.19 o                         
 -14  -1   9          9.76         10.34         0.82 o                         
 -13  -1   9         43.91         44.54         2.08 o                         
 -12  -1   9         19.28         19.73         1.07 o                         
 -11  -1   9         48.31         45.92         2.22 o                         
 -10  -1   9        156.13        151.85         6.46 o                         
  -9  -1   9        395.23        378.50        15.54 o                         
  -8  -1   9         18.47         14.70         1.48 o                         
  -7  -1   9        192.59        173.33         7.30 o                         
  -6  -1   9        261.48        250.49        10.60 o                         
  -5  -1   9         35.28         37.90         1.33 o                         
  -4  -1   9        124.77        159.37         5.22 o                         
  -3  -1   9          4.72          7.31         0.47 o                         
  -2  -1   9         87.49         84.14         3.53 o                         
  -1  -1   9         53.94         69.68         2.36 o                         
   0  -1   9          1.03          0.65         0.11 o                         
   1  -1   9        155.81        164.70         5.55 o                         
   2  -1   9        164.30        156.67         5.48 o                         
   3  -1   9         63.05         67.95         2.36 o                         
   4  -1   9        101.90        115.82         4.81 o                         
   5  -1   9          5.24         13.17         0.70 o                         
   6  -1   9         74.68         70.98         3.13 o                         
   7  -1   9        158.04        148.91         6.49 o                         
   8  -1   9         64.37         64.27         3.57 o                         
   9  -1   9         26.93         27.53         1.38 o                         
  10  -1   9         23.01         23.02         1.27 o                         
  11  -1   9          4.51          3.77         0.53 o                         
  12  -1   9          9.04          8.75         1.19 o                         
 -15   0   9          5.91          6.67         0.73 o                         
 -14   0   9          8.29          7.83         0.70 o                         
 -13   0   9          4.61          4.34         0.54 o                         
 -12   0   9         23.93         24.30         1.31 o                         
 -11   0   9         29.50         29.07         1.45 o                         
 -10   0   9        292.76        264.36        11.07 o                         
  -9   0   9       1249.63       1165.84        48.01 o                         
  -8   0   9        437.29        416.94        17.26 o                         
  -7   0   9         94.04         82.53         2.86 o                         
  -6   0   9         35.79         34.49         1.51 o                         
  -5   0   9          0.52          3.92         0.23 o                         
  -4   0   9         98.82        107.19         3.66 o                         
  -3   0   9        958.79       1059.48        57.00 o                         
  -2   0   9         35.69         36.02         1.28 o                         
  -1   0   9         55.22         76.15         2.62 o                         
   0   0   9          7.75         10.35         0.42 o                         
   1   0   9        306.13        275.28        11.41 o                         
   2   0   9         81.14         89.19         3.06 o                         
   3   0   9          2.44          0.90         0.10 o                         
   4   0   9         25.48         29.30         1.38 o                         
   5   0   9         29.23         31.16         1.45 o                         
   6   0   9          4.78          5.52         0.43 o                         
   7   0   9          9.53          8.25         1.38 o                         
   8   0   9         92.51         92.04         4.04 o                         
   9   0   9         25.89         25.14         1.30 o                         
  10   0   9          1.00          1.32         0.48 o                         
  11   0   9         20.85         20.87         2.38 o                         
  12   0   9          4.03          5.30         0.67 o                         
 -16   1   9         29.71         28.64         2.57 o                         
 -15   1   9         21.78         23.70         1.48 o                         
 -14   1   9          9.73         10.69         0.91 o                         
 -13   1   9         43.86         40.79         2.09 o                         
 -12   1   9         19.28         17.70         1.57 o                         
 -11   1   9         48.40         49.47         2.25 o                         
 -10   1   9        156.04        152.26         6.49 o                         
  -9   1   9        394.89        371.11        12.69 o                         
  -8   1   9         18.48         15.81         0.68 o                         
  -7   1   9        192.56        174.41         6.55 o                         
  -6   1   9        261.27        257.43         8.64 o                         
  -5   1   9         35.24         36.57         1.94 o                         
  -4   1   9        125.03        142.68         6.39 o                         
  -3   1   9          4.71          5.81         0.40 o                         
  -2   1   9         87.45         84.75         4.82 o                         
  -1   1   9         53.94         67.39         2.43 o                         
   0   1   9          1.03          0.52         0.17 o                         
   1   1   9        155.90        161.08         5.55 o                         
   2   1   9        164.18        164.24         5.48 o                         
   3   1   9         63.12         66.60         2.93 o                         
   4   1   9        101.61        111.61         5.09 o                         
   5   1   9          5.25         12.79         0.70 o                         
   6   1   9         74.79         72.29         3.16 o                         
   7   1   9        158.24        157.81         6.53 o                         
   8   1   9         64.31         63.81         2.89 o                         
   9   1   9         26.83         26.01         1.41 o                         
  10   1   9         23.00         24.58         1.57 o                         
  11   1   9          4.51          4.63         0.56 o                         
  12   1   9          9.10          7.42         1.24 o                         
 -14   2   9         21.89         22.27         2.00 o                         
 -13   2   9         16.76         13.42         1.52 o                         
 -12   2   9         30.37         32.64         2.47 o                         
 -11   2   9          9.77          9.42         1.24 o                         
 -10   2   9         64.43         62.85         2.86 o                         
  -9   2   9          9.43          9.77         0.67 o                         
  -8   2   9         72.02         64.70         5.76 o                         
  -7   2   9         92.03         85.81         3.80 o                         
  -6   2   9        243.73        240.52        10.16 o                         
  -5   2   9        294.05        277.12        11.37 o                         
  -4   2   9        128.83        130.63         5.72 o                         
  -3   2   9         12.34         13.00         0.74 o                         
  -2   2   9         67.34         62.45         2.86 o                         
  -1   2   9         53.76         54.95         1.94 o                         
   0   2   9        243.57        263.61        10.40 o                         
   1   2   9        110.45        113.10         3.83 o                         
   2   2   9         90.43         83.63         3.94 o                         
   3   2   9         27.75         24.52         1.28 o                         
   4   2   9         37.19         29.20         1.51 o                         
   5   2   9        117.55        117.28         5.42 o                         
   6   2   9        128.08        129.36         5.62 o                         
   7   2   9         14.71         13.15         0.87 o                         
   8   2   9         14.47         13.82         1.14 o                         
   9   2   9         30.95         30.64         3.00 o                         
  10   2   9         22.74         20.97         2.47 o                         
  11   2   9          2.53          1.05         0.76 o                         
 -13   3   9         15.80         17.70         2.19 o                         
 -12   3   9         54.14         50.05         3.71 o                         
 -11   3   9          7.16          7.90         1.24 o                         
 -10   3   9          7.49          9.49         1.57 o                         
  -9   3   9         30.55         27.83         1.58 o                         
  -8   3   9         16.04         14.51         1.01 o                         
  -7   3   9         32.50         28.30         1.81 o                         
  -6   3   9        109.82         99.42         4.51 o                         
  -5   3   9         76.61         76.07         3.57 o                         
  -4   3   9        168.40        161.86         7.20 o                         
  -3   3   9        144.56        136.05         5.72 o                         
  -2   3   9         78.45         77.84         3.36 o                         
  -1   3   9         29.66         31.36         2.76 o                         
   0   3   9         96.71         94.32         4.24 o                         
   1   3   9         15.70         16.86         0.94 o                         
   2   3   9         29.24         27.11         1.45 o                         
   3   3   9         50.74         43.90         2.22 o                         
   4   3   9          3.57          2.53         0.40 o                         
   5   3   9          3.97         15.86         1.19 o                         
   6   3   9         30.26         32.94         1.68 o                         
   7   3   9         29.14         27.50         1.48 o                         
   8   3   9         31.10         29.98         1.68 o                         
   9   3   9         26.36         29.31         2.38 o                         
  10   3   9          3.43          4.66         1.05 o                         
 -10   4   9          4.95          5.61         0.77 o                         
  -9   4   9         14.69         15.23         1.21 o                         
  -8   4   9          2.60          2.44         0.57 o                         
  -7   4   9          8.77          9.89         0.94 o                         
  -6   4   9         23.76         22.03         1.38 o                         
  -5   4   9         95.39         96.64         4.37 o                         
  -4   4   9         84.40         82.74         3.87 o                         
  -3   4   9         32.14         31.77         2.38 o                         
  -2   4   9         76.83         68.22         4.66 o                         
  -1   4   9          0.34          0.19         0.48 o                         
   0   4   9         19.22         18.46         1.71 o                         
   1   4   9         20.22         18.50         1.18 o                         
   2   4   9         41.73         38.58         1.98 o                         
   3   4   9          6.81          5.74         0.64 o                         
   4   4   9         13.74         13.31         1.04 o                         
   5   4   9          2.80          3.49         0.57 o                         
   6   4   9          6.89          6.62         0.74 o                         
   7   4   9          2.31          1.81         0.76 o                         
   8   4   9         16.10         15.42         1.71 o                         
  -5   5   9         30.91         28.93         2.57 o                         
  -4   5   9         54.21         57.28         4.19 o                         
  -3   5   9          5.42          5.81         1.05 o                         
  -2   5   9         43.01         39.30         3.14 o                         
  -1   5   9          3.34          4.00         0.95 o                         
   0   5   9          0.41         -0.19         0.57 o                         
   1   5   9          0.67          0.57         0.57 o                         
   2   5   9          2.26          2.85         0.86 o                         
   3   5   9         14.71         12.28         1.62 o                         
   4   5   9         10.77          9.14         1.43 o                         
  -6  -5  10         25.27         24.24         1.65 o                         
  -5  -5  10          5.00          6.46         0.84 o                         
  -4  -5  10          3.56          4.83         0.81 o                         
  -3  -5  10         56.96         60.80         4.09 o                         
  -2  -5  10         39.90         41.40         2.95 o                         
  -1  -5  10         22.00         18.75         1.81 o                         
   0  -5  10         22.35         25.88         2.19 o                         
   1  -5  10          5.40          5.81         1.14 o                         
   2  -5  10          3.44          5.81         0.86 o                         
   3  -5  10          4.60          4.76         0.76 o                         
 -11  -4  10          0.36          0.29         0.57 o                         
 -10  -4  10         21.60         21.78         2.28 o                         
  -9  -4  10         40.10         44.02         2.18 o                         
  -8  -4  10          6.63          7.91         1.24 o                         
  -7  -4  10         49.75         53.27         2.46 o                         
  -6  -4  10          0.40          0.69         0.37 o                         
  -5  -4  10          9.69         12.82         1.81 o                         
  -4  -4  10         33.84         32.28         3.76 o                         
  -3  -4  10        156.11        144.89        11.70 o                         
  -2  -4  10         40.02         37.45         1.56 o                         
  -1  -4  10         75.98         71.82         3.30 o                         
   0  -4  10          0.43          0.33         0.25 o                         
   1  -4  10          1.66          2.58         0.81 o                         
   2  -4  10          1.72          2.97         0.48 o                         
   3  -4  10         12.12         11.86         0.89 o                         
   4  -4  10          9.33         11.38         0.89 o                         
   5  -4  10          7.55          8.36         0.80 o                         
   6  -4  10          1.30          1.66         0.71 o                         
   7  -4  10          4.02          3.67         1.28 o                         
 -13  -3  10         19.31         23.22         2.19 o                         
 -12  -3  10         14.55         14.29         0.98 o                         
 -11  -3  10         18.05         17.95         1.10 o                         
 -10  -3  10         40.68         41.35         1.95 o                         
  -9  -3  10         29.76         29.36         1.48 o                         
  -8  -3  10         26.13         24.25         1.57 o                         
  -7  -3  10         73.21         74.03         3.26 o                         
  -6  -3  10         56.97         61.77         2.69 o                         
  -5  -3  10         80.38         83.70         3.60 o                         
  -4  -3  10        196.79        203.77        13.61 o                         
  -3  -3  10         36.11         32.58         1.65 o                         
  -2  -3  10         82.17         78.50         2.75 o                         
  -1  -3  10         59.58         55.97         5.28 o                         
   0  -3  10         27.30         25.21         2.62 o                         
   1  -3  10         67.85         67.23         3.33 o                         
   2  -3  10          4.40          3.11         0.39 o                         
   3  -3  10         61.69         60.21         3.09 o                         
   4  -3  10          4.10          4.04         0.95 o                         
   5  -3  10          6.33          8.63         0.69 o                         
   6  -3  10          7.14          6.97         1.14 o                         
   7  -3  10         24.94         23.97         2.76 o                         
   8  -3  10          1.40          2.09         0.57 o                         
   9  -3  10         12.65         11.99         1.24 o                         
 -14  -2  10         16.31         18.46         1.71 o                         
 -13  -2  10         14.08         15.91         1.00 o                         
 -12  -2  10         67.33         68.64         5.04 o                         
 -11  -2  10         19.18         19.33         1.07 o                         
 -10  -2  10          9.66         10.76         0.73 o                         
  -9  -2  10         24.11         22.90         1.21 o                         
  -8  -2  10        118.75        109.55         4.78 o                         
  -7  -2  10         58.14         49.83         2.28 o                         
  -6  -2  10        128.97        121.87         5.01 o                         
  -5  -2  10         11.13         22.07         1.18 o                         
  -4  -2  10          5.24         13.51         1.14 o                         
  -3  -2  10         10.44         11.96         0.52 o                         
  -2  -2  10         49.62         57.21         2.28 o                         
  -1  -2  10         31.08         32.93         1.45 o                         
   0  -2  10        137.39        133.01        16.08 o                         
   1  -2  10         37.14         40.05         4.14 o                         
   2  -2  10          1.11          1.87         0.30 o                         
   3  -2  10         57.98         58.80         3.43 o                         
   4  -2  10         12.33         18.57         0.97 o                         
   5  -2  10         32.58         33.03         2.24 o                         
   6  -2  10         22.47         21.49         1.14 o                         
   7  -2  10         39.53         39.68         2.57 o                         
   8  -2  10         71.76         69.94         4.19 o                         
   9  -2  10         19.20         23.03         1.62 o                         
  10  -2  10         50.12         47.57         3.24 o                         
  11  -2  10          5.40          4.00         0.76 o                         
 -15  -1  10         14.40         16.65         1.62 o                         
 -14  -1  10         50.57         53.36         4.33 o                         
 -13  -1  10          6.94          6.87         1.05 o                         
 -12  -1  10          3.74          4.15         0.50 o                         
 -11  -1  10        100.14         93.14         4.17 o                         
 -10  -1  10         83.03         76.05         3.43 o                         
  -9  -1  10          9.97         11.18         0.70 o                         
  -8  -1  10        633.20        589.33        24.43 o                         
  -7  -1  10        139.55        127.26         5.38 o                         
  -6  -1  10         88.88         82.31         3.53 o                         
  -5  -1  10         88.62         87.49         4.00 o                         
  -4  -1  10         24.87         31.32         1.23 o                         
  -3  -1  10         66.00         67.16         2.35 o                         
  -2  -1  10        238.42        223.94         9.99 o                         
  -1  -1  10        447.50        460.26        15.79 o                         
   0  -1  10         31.31         25.52         1.07 o                         
   1  -1  10        168.66        181.74         5.97 o                         
   2  -1  10         86.75         81.32         2.91 o                         
   3  -1  10         66.59         59.23         3.26 o                         
   5  -1  10         58.03         50.18         2.25 o                         
   6  -1  10         23.89         23.24         1.11 o                         
   7  -1  10         24.57         22.32         2.62 o                         
   8  -1  10         26.06         25.63         1.34 o                         
   9  -1  10         49.71         49.58         3.56 o                         
  10  -1  10         32.15         33.24         2.95 o                         
  11  -1  10          9.43          8.31         0.75 o                         
  12  -1  10         17.24         15.13         1.05 o                         
 -15   0  10        102.50         97.83         4.41 o                         
 -14   0  10         13.02         12.25         0.93 o                         
 -13   0  10          0.44          0.26         0.30 o                         
 -12   0  10          0.95          1.24         0.32 o                         
 -11   0  10         14.32         14.17         1.48 o                         
 -10   0  10          1.82         18.27         1.43 o                         
  -9   0  10         32.67         30.38         1.45 o                         
  -8   0  10         62.15         57.34         2.52 o                         
  -7   0  10         53.97         48.04         2.12 o                         
  -6   0  10          3.86          2.18         0.18 o                         
  -5   0  10          5.23         13.72         1.42 o                         
  -4   0  10         36.04         40.85         1.45 o                         
  -3   0  10          4.40          4.19         0.34 o                         
  -2   0  10         48.18         64.85         2.27 o                         
  -1   0  10         15.80         25.31         1.62 o                         
   0   0  10        206.54        250.38        10.40 o                         
   1   0  10        130.14        141.12         5.92 o                         
   2   0  10         22.56         17.39         0.68 o                         
   3   0  10         62.95         64.16         2.79 o                         
   4   0  10         72.37         76.69         3.33 o                         
   5   0  10         57.52         61.07         2.72 o                         
   6   0  10         95.43        102.58         5.52 o                         
   7   0  10        148.05        126.47         5.45 o                         
   8   0  10         35.63         36.11         1.75 o                         
   9   0  10          1.00          0.70         0.30 o                         
  10   0  10         23.54         24.96         1.37 o                         
  11   0  10          7.96          8.47         1.00 o                         
  12   0  10         16.52         13.84         0.98 o                         
 -15   1  10         14.39         14.98         1.11 o                         
 -14   1  10         50.57         53.92         2.59 o                         
 -13   1  10          6.93          8.86         1.33 o                         
 -12   1  10          3.75          3.89         0.50 o                         
 -11   1  10        100.44         96.77         4.21 o                         
 -10   1  10         83.11         78.51         3.43 o                         
  -9   1  10          9.92         11.20         0.70 o                         
  -8   1  10        633.25        592.00        19.96 o                         
  -7   1  10        139.45        126.95         4.69 o                         
  -6   1  10         88.77         81.01         2.86 o                         
  -5   1  10         88.72         83.27         4.66 o                         
  -4   1  10         24.92         31.86         1.95 o                         
  -3   1  10         66.15         65.61         4.00 o                         
  -2   1  10        238.25        254.82         8.22 o                         
  -1   1  10        447.17        476.41        15.77 o                         
   0   1  10         31.35         24.39         0.93 o                         
   1   1  10        168.63        169.40         5.99 o                         
   2   1  10         86.79         87.92         3.60 o                         
   3   1  10         66.54         63.10         3.62 o                         
   5   1  10         57.86         50.46         3.33 o                         
   6   1  10         23.87         20.12         1.14 o                         
   7   1  10         24.69         23.46         1.21 o                         
   8   1  10         26.07         25.57         1.34 o                         
   9   1  10         49.68         48.11         2.31 o                         
  10   1  10         32.20         33.90         1.71 o                         
  11   1  10          9.44          9.43         0.82 o                         
  12   1  10         17.19         16.94         2.57 o                         
 -14   2  10         16.34         16.18         1.71 o                         
 -13   2  10         14.02         17.70         1.71 o                         
 -12   2  10         67.29         63.37         4.38 o                         
 -11   2  10         19.20         20.65         1.71 o                         
 -10   2  10          9.73         10.56         0.77 o                         
  -9   2  10         24.11         23.73         1.24 o                         
  -8   2  10        118.85        111.04         4.81 o                         
  -7   2  10         58.12         50.90         2.36 o                         
  -6   2  10        129.05        111.25         5.05 o                         
  -5   2  10         11.21         24.50         2.14 o                         
  -3   2  10         10.43         10.93         0.67 o                         
  -2   2  10         49.70         49.01         2.42 o                         
  -1   2  10         31.13         29.71         1.21 o                         
   0   2  10        137.41        124.08         4.62 o                         
   1   2  10         37.14         39.76         2.57 o                         
   2   2  10          1.10          2.25         0.38 o                         
   3   2  10         57.96         52.24         2.49 o                         
   4   2  10         12.27         16.92         0.97 o                         
   5   2  10         32.53         33.63         1.65 o                         
   6   2  10         22.54         20.81         1.18 o                         
   7   2  10         39.54         38.86         1.95 o                         
   8   2  10         71.85         66.18         3.09 o                         
   9   2  10         19.23         19.70         1.67 o                         
  10   2  10         50.05         50.75         4.99 o                         
  11   2  10          5.37          5.04         1.05 o                         
 -12   3  10         14.52         15.61         1.71 o                         
 -11   3  10         18.02         18.36         1.24 o                         
 -10   3  10         40.73         39.12         3.19 o                         
  -9   3  10         29.69         27.80         1.55 o                         
  -8   3  10         26.14         24.06         1.57 o                         
  -7   3  10         73.11         70.11         3.30 o                         
  -6   3  10         56.94         54.41         2.72 o                         
  -5   3  10         80.46         79.62         3.67 o                         
  -4   3  10        196.78        196.00         8.48 o                         
  -3   3  10         36.13         33.31         1.65 o                         
  -2   3  10         82.37         72.27         3.40 o                         
  -1   3  10         59.52         58.27         2.59 o                         
   0   3  10         27.26         24.28         1.43 o                         
   1   3  10         67.96         63.56         2.96 o                         
   2   3  10          4.40          4.41         0.50 o                         
   3   3  10         61.63         61.39         5.71 o                         
   4   3  10          4.10          4.59         0.54 o                         
   5   3  10          6.32          7.95         1.14 o                         
   6   3  10          7.13          7.30         0.70 o                         
   7   3  10         24.95         21.78         1.35 o                         
   8   3  10          1.42          2.43         0.50 o                         
   9   3  10         12.67         12.18         1.52 o                         
 -11   4  10          0.36          0.76         0.76 o                         
 -10   4  10         21.63         21.31         1.45 o                         
  -9   4  10         40.10         44.98         2.35 o                         
  -8   4  10          6.61          5.61         0.77 o                         
  -7   4  10         49.76         48.59         2.56 o                         
  -6   4  10          0.41          0.36         0.37 o                         
  -5   4  10          9.66          9.51         1.09 o                         
  -4   4  10         33.78         33.09         1.75 o                         
  -3   4  10        156.17        146.07         6.36 o                         
  -2   4  10         40.01         35.12         2.76 o                         
  -1   4  10         76.05         70.22         4.76 o                         
   0   4  10          0.42          0.67         0.48 o                         
   1   4  10          1.65          2.04         0.67 o                         
   2   4  10          1.71          1.28         0.40 o                         
   3   4  10         12.14         11.14         0.94 o                         
   4   4  10          9.36          9.33         1.09 o                         
   5   4  10          7.57          8.49         1.52 o                         
   6   4  10          1.30          1.47         0.50 o                         
   7   4  10          4.01          3.34         0.64 o                         
   8   4  10          8.53          9.42         1.62 o                         
  -4   5  10          3.55          3.14         0.95 o                         
  -3   5  10         56.89         57.18         4.19 o                         
  -2   5  10         39.85         34.64         2.95 o                         
  -1   5  10         22.04         18.18         1.81 o                         
   0   5  10         22.37         23.60         2.19 o                         
   1   5  10          5.42          5.71         1.14 o                         
   2   5  10          3.43          2.95         0.86 o                         
  -6  -5  11          5.44          6.38         1.52 o                         
  -5  -5  11          6.47          9.61         1.52 o                         
  -3  -5  11          4.40          5.33         1.14 o                         
  -2  -5  11          0.60          1.05         0.67 o                         
  -1  -5  11         40.03         46.44         3.33 o                         
   2  -5  11          3.44          4.85         1.14 o                         
   3  -5  11          4.48          7.04         1.14 o                         
 -11  -4  11          7.55          9.61         1.14 o                         
 -10  -4  11         21.17         23.53         1.71 o                         
  -9  -4  11          4.44          2.91         1.05 o                         
  -8  -4  11         73.22         72.96         5.61 o                         
  -7  -4  11         22.26         23.18         1.28 o                         
  -6  -4  11         22.60         24.38         1.48 o                         
  -5  -4  11         18.86         18.37         1.21 o                         
  -4  -4  11         67.04         65.22         6.99 o                         
  -3  -4  11          5.08          6.60         0.70 o                         
  -2  -4  11         70.84         71.70         3.30 o                         
  -1  -4  11          5.74          4.60         0.61 o                         
   0  -4  11          5.22          5.48         0.49 o                         
   1  -4  11          1.73          2.43         0.43 o                         
   2  -4  11          4.40          4.53         0.57 o                         
   3  -4  11         14.65         16.92         1.05 o                         
   4  -4  11          0.25          1.08         0.43 o                         
   5  -4  11         27.15         32.11         1.71 o                         
   6  -4  11         44.85         47.27         2.25 o                         
   7  -4  11          4.33          4.38         1.05 o                         
 -12  -3  11          7.82          8.24         1.57 o                         
 -11  -3  11         27.21         27.87         1.50 o                         
 -10  -3  11          3.20          4.65         0.53 o                         
  -9  -3  11         10.60         10.21         0.80 o                         
  -8  -3  11         55.26         54.67         2.52 o                         
  -7  -3  11         19.13         18.11         1.28 o                         
  -6  -3  11         12.31         13.55         1.33 o                         
  -5  -3  11         49.48         51.65         3.38 o                         
  -4  -3  11        106.77        111.96         4.61 o                         
  -3  -3  11         10.81         11.16         1.57 o                         
  -2  -3  11         25.30         22.01         0.96 o                         
  -1  -3  11         51.24         50.21         2.28 o                         
   0  -3  11          7.22          7.11         0.57 o                         
   1  -3  11         14.44         16.34         0.91 o                         
   2  -3  11         12.41         11.16         0.73 o                         
   3  -3  11          0.58          1.71         0.38 o                         
   4  -3  11         12.53         17.87         1.48 o                         
   5  -3  11         29.06         28.63         1.48 o                         
   6  -3  11         31.20         33.59         1.68 o                         
   7  -3  11         52.24         53.19         3.43 o                         
   8  -3  11          1.89          1.52         0.57 o                         
   9  -3  11         12.99         14.08         1.43 o                         
 -14  -2  11         10.37         14.71         1.00 o                         
 -13  -2  11          2.85          4.03         0.53 o                         
 -12  -2  11         28.50         30.03         1.71 o                         
 -11  -2  11          1.84          1.66         0.39 o                         
 -10  -2  11         25.39         22.62         1.21 o                         
  -9  -2  11         20.71         19.58         1.07 o                         
  -8  -2  11          5.39          5.22         0.67 o                         
  -7  -2  11         42.25         42.11         1.92 o                         
  -6  -2  11        165.86        161.87         8.76 o                         
  -5  -2  11         54.73         61.76         3.24 o                         
  -4  -2  11         71.44         64.23         2.99 o                         
  -3  -2  11          6.93          6.66         0.37 o                         
  -2  -2  11        122.38        122.73         4.21 o                         
  -1  -2  11        230.48        222.69        13.13 o                         
   0  -2  11        100.58        110.01         6.66 o                         
   1  -2  11         69.28         62.75         2.69 o                         
   2  -2  11        150.04        152.22         6.09 o                         
   3  -2  11         39.62         37.49         2.33 o                         
   4  -2  11         26.43         30.13         5.90 o                         
   5  -2  11          3.08          6.79         0.71 o                         
   6  -2  11         22.81         23.98         1.71 o                         
   7  -2  11         21.69         25.31         1.81 o                         
   8  -2  11         23.15         26.65         1.81 o                         
   9  -2  11         31.27         31.59         2.19 o                         
  10  -2  11         10.34          8.85         1.05 o                         
 -15  -1  11         15.03         17.41         1.62 o                         
 -14  -1  11         10.49         12.31         0.89 o                         
 -13  -1  11         22.73         21.06         1.43 o                         
 -12  -1  11          6.42          7.52         0.62 o                         
 -11  -1  11         13.27         12.19         1.28 o                         
 -10  -1  11         13.56         15.02         0.87 o                         
  -9  -1  11         43.20         39.75         1.88 o                         
  -8  -1  11        291.17        267.69        12.23 o                         
  -7  -1  11          2.64          3.09         0.52 o                         
  -6  -1  11         95.20         87.79         3.70 o                         
  -5  -1  11         29.91         38.93         1.78 o                         
  -3  -1  11         11.80         10.28         0.92 o                         
  -2  -1  11         33.17         35.74         3.24 o                         
  -1  -1  11         46.38         56.24         1.92 o                         
   0  -1  11         80.47         78.32         2.75 o                         
   1  -1  11        115.72        108.62         3.79 o                         
   2  -1  11          3.79          2.95         0.40 o                         
   3  -1  11         91.00         85.96         3.53 o                         
   4  -1  11         95.47         89.21         3.80 o                         
   5  -1  11         21.97         21.07         1.08 o                         
   6  -1  11         16.13         13.19         0.77 o                         
   7  -1  11         23.19         26.30         1.31 o                         
   8  -1  11         29.24         27.48         1.37 o                         
   9  -1  11         25.85         25.22         1.34 o                         
  10  -1  11         15.27         14.45         1.19 o                         
  11  -1  11         36.48         36.95         1.88 o                         
  12  -1  11          0.14         -0.38         0.67 o                         
 -16   0  11          2.80          2.00         0.67 o                         
 -15   0  11          5.37          7.13         0.77 o                         
 -14   0  11          8.16          8.07         0.77 o                         
 -13   0  11         87.23         87.26         6.57 o                         
 -12   0  11         20.02         19.87         1.14 o                         
 -11   0  11          0.11         -0.41         0.52 o                         
 -10   0  11        147.19        130.04        11.32 o                         
  -9   0  11        216.48        217.88         9.15 o                         
  -8   0  11        270.89        249.53        10.43 o                         
  -7   0  11        583.74        566.52        23.38 o                         
  -6   0  11          0.60          0.48         0.19 o                         
  -5   0  11         95.40        103.86         3.59 o                         
  -4   0  11        127.99        151.73         5.18 o                         
  -3   0  11         15.80         21.73         0.84 o                         
  -2   0  11          5.74          3.91         0.23 o                         
  -1   0  11         45.12         56.69         2.00 o                         
   0   0  11          4.80          5.90         0.39 o                         
   1   0  11        194.34        185.82         7.78 o                         
   2   0  11         26.20         29.01         1.06 o                         
   3   0  11        134.15        120.92         5.15 o                         
   4   0  11          0.05          0.29         0.29 o                         
   5   0  11         53.83         46.35         2.12 o                         
   6   0  11          0.39          0.65         0.24 o                         
   7   0  11          6.57          4.15         0.46 o                         
   8   0  11        101.94         95.26         4.17 o                         
   9   0  11          0.62          0.27         0.32 o                         
  10   0  11         27.23         28.37         1.50 o                         
  11   0  11         44.28         46.67         3.71 o                         
  12   0  11          8.10          6.15         0.70 o                         
 -15   1  11         14.96         16.96         1.14 o                         
 -14   1  11         10.49         11.63         2.43 o                         
 -13   1  11         22.85         21.36         1.21 o                         
 -12   1  11          6.41          6.60         0.95 o                         
 -11   1  11         13.26         13.55         0.84 o                         
 -10   1  11         13.65         16.25         0.91 o                         
  -9   1  11         43.24         42.31         1.92 o                         
  -8   1  11        291.18        263.18         9.03 o                         
  -7   1  11          2.65          3.50         0.36 o                         
  -6   1  11         95.35         84.18         3.00 o                         
  -5   1  11         29.92         38.67         2.95 o                         
  -4   1  11          2.82          0.00         0.10 o                         
  -3   1  11         11.78         10.86         0.57 o                         
  -2   1  11         33.20         32.76         1.83 o                         
  -1   1  11         46.41         52.67         2.42 o                         
   0   1  11         80.45         80.63         2.80 o                         
   1   1  11        115.64        111.27         3.79 o                         
   2   1  11          3.79          3.00         0.34 o                         
   3   1  11         91.01         79.21         3.60 o                         
   4   1  11         95.37         88.95         4.76 o                         
   5   1  11         21.90         20.21         1.07 o                         
   6   1  11         16.13         13.04         0.80 o                         
   7   1  11         23.23         25.74         1.34 o                         
   8   1  11         29.21         25.69         1.41 o                         
   9   1  11         25.87         24.91         1.37 o                         
  10   1  11         15.32         16.79         1.33 o                         
  11   1  11         36.45         37.43         1.94 o                         
  12   1  11          0.14          0.38         0.48 o                         
 -14   2  11         10.36         13.32         1.62 o                         
 -13   2  11          2.86          5.14         1.05 o                         
 -12   2  11         28.53         31.79         2.38 o                         
 -11   2  11          1.81          1.90         0.67 o                         
 -10   2  11         25.44         24.65         1.90 o                         
  -9   2  11         20.75         18.81         1.71 o                         
  -8   2  11          5.43          5.48         0.71 o                         
  -7   2  11         42.24         38.32         2.05 o                         
  -6   2  11        165.56        149.18         8.61 o                         
  -5   2  11         54.61         58.50         3.14 o                         
  -4   2  11         71.52         70.99         3.71 o                         
  -3   2  11          6.94          6.16         0.50 o                         
  -2   2  11        122.65        118.67         5.18 o                         
  -1   2  11        230.62        205.90         9.02 o                         
   0   2  11        100.43         98.97         5.31 o                         
   1   2  11         69.15         59.62         3.05 o                         
   2   2  11        149.99        136.42         6.19 o                         
   3   2  11         39.60         37.49         1.82 o                         
   4   2  11         26.36         28.67         1.48 o                         
   5   2  11          3.09          6.18         1.09 o                         
   6   2  11         22.73         22.97         1.27 o                         
   7   2  11         21.71         24.36         1.34 o                         
   8   2  11         23.19         24.33         1.90 o                         
   9   2  11         31.33         28.63         1.71 o                         
  10   2  11         10.31          8.72         1.05 o                         
 -12   3  11          7.81          8.56         1.33 o                         
 -11   3  11         27.19         27.69         2.38 o                         
 -10   3  11          3.20          5.61         0.70 o                         
  -9   3  11         10.62         10.50         0.91 o                         
  -8   3  11         55.24         53.47         2.59 o                         
  -7   3  11         19.10         16.38         1.08 o                         
  -6   3  11         12.31         13.56         0.94 o                         
  -5   3  11         49.52         51.43         2.47 o                         
  -4   3  11        106.57         99.00         4.64 o                         
  -3   3  11         10.79         10.60         0.80 o                         
  -2   3  11         25.34         22.37         1.21 o                         
  -1   3  11         51.23         50.57         2.36 o                         
   0   3  11          7.21          7.11         0.67 o                         
   1   3  11         14.49         15.27         1.43 o                         
   2   3  11         12.41         10.56         0.84 o                         
   3   3  11          0.58          0.81         0.34 o                         
   4   3  11         12.57         15.43         2.66 o                         
   5   3  11         29.00         28.97         1.58 o                         
   6   3  11         31.20         30.98         1.71 o                         
   7   3  11         52.23         53.18         2.59 o                         
   8   3  11          1.89          0.99         0.43 o                         
   9   3  11         12.99         13.67         1.24 o                         
 -11   4  11          7.54          8.95         1.33 o                         
 -10   4  11         21.17         20.75         2.09 o                         
  -9   4  11          4.42          3.38         0.61 o                         
  -8   4  11         73.13         71.75         3.47 o                         
  -7   4  11         22.24         20.43         1.38 o                         
  -6   4  11         22.65         21.28         1.41 o                         
  -5   4  11         18.85         21.14         1.31 o                         
  -4   4  11         67.04         65.90         3.10 o                         
  -3   4  11          5.04          5.01         0.86 o                         
  -2   4  11         70.76         69.27         4.76 o                         
  -1   4  11          5.76          5.42         0.95 o                         
   0   4  11          5.24          5.90         0.95 o                         
   1   4  11          1.73          1.90         0.43 o                         
   2   4  11          4.41          4.13         0.61 o                         
   3   4  11         14.65         14.74         1.11 o                         
   4   4  11          0.25          0.24         0.43 o                         
   5   4  11         27.11         29.89         1.75 o                         
   6   4  11         44.84         42.97         2.90 o                         
   7   4  11          4.36          3.54         0.64 o                         
  -2   5  11          0.60         -0.29         0.67 o                         
  -1   5  11         40.04         35.40         3.05 o                         
   0   5  11          8.94         10.37         1.71 o                         
 -10  -4  12          8.99          9.26         0.87 o                         
  -9  -4  12          6.27          6.50         0.70 o                         
  -8  -4  12         18.01         18.81         1.16 o                         
  -7  -4  12         30.64         31.12         1.65 o                         
  -6  -4  12         40.07         43.81         2.15 o                         
  -5  -4  12         28.46         29.16         1.54 o                         
  -4  -4  12         25.48         26.87         1.51 o                         
  -3  -4  12         35.98         36.88         1.88 o                         
  -2  -4  12          6.50          6.90         0.74 o                         
  -1  -4  12         22.15         21.08         1.28 o                         
   0  -4  12         19.36         19.13         1.67 o                         
   1  -4  12         40.17         42.60         2.02 o                         
   2  -4  12          0.50          0.48         0.37 o                         
   3  -4  12          3.71          4.75         0.59 o                         
   4  -4  12          2.15          2.46         0.52 o                         
   5  -4  12          5.91          7.36         0.90 o                         
   6  -4  12          2.55          3.53         0.95 o                         
 -13  -3  12         11.06         12.18         1.24 o                         
 -12  -3  12          0.93          0.90         0.48 o                         
 -11  -3  12          5.71          7.49         0.69 o                         
 -10  -3  12          0.34          1.52         0.52 o                         
  -9  -3  12         40.23         41.72         1.98 o                         
  -8  -3  12         19.00         19.04         1.67 o                         
  -7  -3  12        153.55        149.06        17.17 o                         
  -6  -3  12         83.95         83.78         3.71 o                         
  -5  -3  12         28.71         29.77         1.51 o                         
  -4  -3  12          7.87          9.71         0.73 o                         
  -3  -3  12         93.71         87.26         3.83 o                         
  -2  -3  12         33.11         34.26         1.65 o                         
  -1  -3  12         25.12         24.33         1.81 o                         
   0  -3  12        188.23        183.82         7.74 o                         
   1  -3  12          2.44          2.90         0.39 o                         
   2  -3  12         15.33         14.83         1.00 o                         
   3  -3  12         18.41         20.33         1.19 o                         
   4  -3  12         31.41         33.58         1.67 o                         
   5  -3  12          0.62          1.51         0.39 o                         
   6  -3  12         24.73         29.41         2.00 o                         
   7  -3  12          8.91         12.94         1.24 o                         
   8  -3  12         52.23         54.33         3.52 o                         
 -14  -2  12          7.90          9.42         1.05 o                         
 -13  -2  12          4.78          4.92         0.55 o                         
 -12  -2  12          3.56          2.61         0.43 o                         
 -11  -2  12         21.91         20.17         1.16 o                         
 -10  -2  12         25.54         25.32         1.34 o                         
  -9  -2  12          8.59          8.12         0.62 o                         
  -8  -2  12         67.40         61.21         2.69 o                         
  -7  -2  12         11.60         11.40         0.81 o                         
  -6  -2  12        361.90        338.80        14.16 o                         
  -5  -2  12         28.35         27.82         1.41 o                         
  -4  -2  12         28.71         27.61         1.81 o                         
  -3  -2  12         10.82          9.23         0.47 o                         
  -2  -2  12        145.83        139.00         4.82 o                         
  -1  -2  12         89.10         93.75         6.33 o                         
   0  -2  12         53.97         48.27         2.12 o                         
   1  -2  12         70.15         74.98         3.13 o                         
   2  -2  12        105.63        107.65        10.37 o                         
   3  -2  12          6.62          3.41         0.37 o                         
   4  -2  12         32.01         34.23         1.51 o                         
   5  -2  12         14.83         13.89         1.05 o                         
   6  -2  12          0.91          0.57         0.38 o                         
   7  -2  12         45.20         49.48         3.14 o                         
   8  -2  12         14.93         18.18         1.43 o                         
   9  -2  12         16.88         17.89         1.52 o                         
  10  -2  12         35.98         37.30         2.66 o                         
 -15  -1  12         22.87         21.70         1.81 o                         
 -14  -1  12         14.00         14.05         0.96 o                         
 -13  -1  12          7.14          6.04         0.76 o                         
 -12  -1  12          5.49          5.36         0.57 o                         
 -11  -1  12         20.05         20.96         1.14 o                         
 -10  -1  12          4.57          4.07         0.43 o                         
  -9  -1  12         48.89         45.31         2.08 o                         
  -8  -1  12         67.74         60.23         2.59 o                         
  -7  -1  12        159.00        146.44         6.26 o                         
  -6  -1  12         83.80         78.88         3.60 o                         
  -5  -1  12         40.95         53.87         3.00 o                         
  -4  -1  12         63.35         68.62         2.38 o                         
  -3  -1  12        189.80        185.54        11.17 o                         
  -2  -1  12          1.87          1.33         0.16 o                         
  -1  -1  12         52.11         48.73         2.33 o                         
   0  -1  12        133.95        132.89         4.63 o                         
   1  -1  12          6.42          6.21         0.39 o                         
   2  -1  12         45.55         46.01         1.89 o                         
   3  -1  12          5.53          6.89         0.81 o                         
   4  -1  12         88.63         78.79         3.71 o                         
   5  -1  12         39.68         44.16         2.02 o                         
   6  -1  12         49.56         46.13         2.66 o                         
   7  -1  12          5.25          3.77         0.46 o                         
   8  -1  12         86.92         82.79         3.80 o                         
   9  -1  12         44.14         45.61         2.22 o                         
  10  -1  12          5.94          8.67         1.57 o                         
  11  -1  12          2.64          3.15         0.95 o                         
 -15   0  12         31.59         37.04         2.33 o                         
 -14   0  12         11.64         10.86         1.76 o                         
 -13   0  12         41.61         40.98         2.02 o                         
 -12   0  12         48.99         49.63         2.32 o                         
 -11   0  12          9.66          8.46         0.66 o                         
 -10   0  12         79.92         66.00         2.96 o                         
  -9   0  12          0.05          0.18         0.23 o                         
  -8   0  12         46.05         47.20         2.15 o                         
  -7   0  12        197.10        194.36         8.18 o                         
  -6   0  12        106.34        102.46         3.55 o                         
  -5   0  12        202.23        193.82         6.61 o                         
  -4   0  12        108.42        105.93         3.64 o                         
  -3   0  12          5.08          6.35         0.35 o                         
  -2   0  12         51.29         54.56         1.96 o                         
  -1   0  12         90.57         96.95         3.35 o                         
   0   0  12         55.27         63.40         2.76 o                         
   1   0  12        421.38        431.03        14.56 o                         
   2   0  12         11.81         11.28         0.64 o                         
   3   0  12         53.97         41.58         3.90 o                         
   4   0  12         47.97         49.84         2.25 o                         
   5   0  12          3.46          2.69         0.37 o                         
   6   0  12         74.43         70.52         3.16 o                         
   7   0  12          0.56          0.39         0.24 o                         
   8   0  12          0.59          0.34         0.48 o                         
   9   0  12          9.90         12.11         0.84 o                         
  10   0  12          0.00          0.08         0.32 o                         
  11   0  12          0.06         -0.27         0.32 o                         
 -15   1  12         22.81         23.28         1.57 o                         
 -14   1  12         14.04         12.28         0.94 o                         
 -13   1  12          7.13          7.36         1.19 o                         
 -12   1  12          5.48          6.12         0.64 o                         
 -11   1  12         20.01         21.35         1.18 o                         
 -10   1  12          4.54          4.26         0.47 o                         
  -9   1  12         48.87         43.95         2.05 o                         
  -8   1  12         67.70         54.37         2.56 o                         
  -7   1  12        159.05        148.86         5.13 o                         
  -6   1  12         83.87         85.83         2.93 o                         
  -5   1  12         40.86         50.41         2.29 o                         
  -4   1  12         63.42         65.36         3.85 o                         
  -3   1  12        189.71        186.04         7.74 o                         
  -2   1  12          1.86          1.42         0.20 o                         
  -1   1  12         52.28         47.14         2.19 o                         
   0   1  12        134.15        137.52         4.73 o                         
   1   1  12          6.43          6.34         0.86 o                         
   2   1  12         45.52         44.23         2.08 o                         
   3   1  12          5.51          7.40         0.76 o                         
   4   1  12         88.59         75.47         3.40 o                         
   5   1  12         39.65         44.59         2.08 o                         
   6   1  12         49.67         43.84         2.12 o                         
   7   1  12          5.30          4.05         0.50 o                         
   8   1  12         86.86         88.66         3.87 o                         
   9   1  12         44.21         45.87         2.25 o                         
  10   1  12          5.92          8.20         0.77 o                         
  11   1  12          2.64          3.42         1.09 o                         
 -14   2  12          7.88          7.90         1.24 o                         
 -13   2  12          4.77          6.57         1.14 o                         
 -12   2  12          3.52          3.05         0.76 o                         
 -11   2  12         21.92         21.13         1.81 o                         
 -10   2  12         25.53         28.45         2.09 o                         
  -9   2  12          8.66          7.60         0.76 o                         
  -8   2  12         67.48         57.66         2.72 o                         
  -7   2  12         11.61         13.38         0.81 o                         
  -6   2  12        361.60        339.42        14.20 o                         
  -5   2  12         28.22         28.04         1.41 o                         
  -4   2  12         28.76         27.82         1.38 o                         
  -3   2  12         10.78          9.34         0.64 o                         
  -2   2  12        145.85        139.63         5.96 o                         
  -1   2  12         89.18         81.17         3.84 o                         
   0   2  12         53.90         45.87         2.22 o                         
   1   2  12         70.12         69.63         3.23 o                         
   2   2  12        105.74         95.25         4.41 o                         
   3   2  12          6.60          3.48         0.43 o                         
   4   2  12         32.02         28.50         1.58 o                         
   5   2  12         14.82         12.92         0.87 o                         
   6   2  12          0.92          1.03         0.37 o                         
   7   2  12         45.20         46.23         2.37 o                         
   8   2  12         14.91         16.91         1.14 o                         
   9   2  12         16.92         18.73         1.23 o                         
  10   2  12         36.01         37.80         2.76 o                         
 -12   3  12          0.93          1.71         0.76 o                         
 -11   3  12          5.70          5.14         1.05 o                         
 -10   3  12          0.33          1.02         0.90 o                         
  -9   3  12         40.21         38.29         2.05 o                         
  -8   3  12         19.02         18.78         1.18 o                         
  -7   3  12        153.38        144.30         6.39 o                         
  -6   3  12         83.96         80.81         3.90 o                         
  -5   3  12         28.77         28.51         1.55 o                         
  -4   3  12          7.86          8.32         0.74 o                         
  -3   3  12         93.68         84.79         3.87 o                         
  -2   3  12         33.02         31.25         1.65 o                         
  -1   3  12         25.14         20.62         1.28 o                         
   0   3  12        188.24        182.74         7.95 o                         
   1   3  12          2.46          2.59         0.47 o                         
   2   3  12         15.31         15.71         1.14 o                         
   3   3  12         18.38         18.67         1.18 o                         
   4   3  12         31.40         30.28         1.68 o                         
   5   3  12          0.61          1.70         0.43 o                         
   6   3  12         24.71         24.44         1.57 o                         
   7   3  12          8.92         13.07         2.66 o                         
   8   3  12         52.37         51.61         2.66 o                         
   9   3  12          6.29          6.28         1.05 o                         
 -10   4  12          9.01         10.47         1.43 o                         
  -9   4  12          6.25          7.58         0.87 o                         
  -8   4  12         18.00         18.69         1.31 o                         
  -7   4  12         30.64         27.84         1.68 o                         
  -6   4  12         40.02         41.86         2.25 o                         
  -5   4  12         28.51         26.89         1.62 o                         
  -4   4  12         25.47         28.09         1.90 o                         
  -3   4  12         35.93         33.31         2.76 o                         
  -2   4  12          6.50          7.42         1.05 o                         
  -1   4  12         22.15         22.27         1.90 o                         
   0   4  12         19.31         16.46         1.62 o                         
   1   4  12         40.13         38.60         2.09 o                         
   2   4  12          0.51          0.67         0.34 o                         
   3   4  12          3.70          3.51         0.57 o                         
   4   4  12          2.16          1.93         0.50 o                         
   5   4  12          5.93          7.71         0.84 o                         
   6   4  12          2.54          2.58         0.57 o                         
 -10  -4  13          3.74          4.47         1.14 o                         
  -9  -4  13          6.51          6.45         0.66 o                         
  -8  -4  13         30.77         29.01         1.95 o                         
  -7  -4  13         34.63         33.31         1.75 o                         
  -6  -4  13         88.91         93.40         6.28 o                         
  -5  -4  13         30.33         33.46         2.28 o                         
  -4  -4  13          3.05          3.58         0.61 o                         
  -3  -4  13         16.33         15.42         1.08 o                         
  -2  -4  13         17.14         17.06         1.14 o                         
  -1  -4  13          2.00          2.55         0.76 o                         
   0  -4  13          2.06          2.14         0.54 o                         
   1  -4  13         10.21          8.39         1.09 o                         
   2  -4  13         14.77         17.76         2.85 o                         
   3  -4  13         10.32         11.44         2.05 o                         
   4  -4  13         15.95         18.05         1.14 o                         
   5  -4  13         24.06         26.97         1.86 o                         
 -13  -3  13          4.56          5.90         0.95 o                         
 -12  -3  13          5.88          7.09         1.14 o                         
 -11  -3  13         20.81         20.00         1.21 o                         
 -10  -3  13          6.62          7.70         0.69 o                         
  -9  -3  13         18.45         19.36         1.62 o                         
  -8  -3  13          1.14          0.88         0.76 o                         
  -7  -3  13         63.59         61.43         2.76 o                         
  -6  -3  13         21.47         22.09         1.21 o                         
  -5  -3  13        280.28        285.28        11.71 o                         
  -4  -3  13         79.65         77.32         3.50 o                         
  -3  -3  13         82.72         88.33         3.73 o                         
  -2  -3  13          2.07          1.43         0.40 o                         
  -1  -3  13         34.35         38.23         1.71 o                         
   0  -3  13          1.08          1.17         0.33 o                         
   1  -3  13         76.32         65.76         2.89 o                         
   2  -3  13          0.74          0.80         0.38 o                         
   3  -3  13         15.33         13.26         0.84 o                         
   4  -3  13         22.81         23.39         1.27 o                         
   5  -3  13          1.11          0.77         0.39 o                         
   6  -3  13         20.33         24.65         1.81 o                         
   7  -3  13         15.97         18.75         1.52 o                         
   8  -3  13          4.03          2.85         0.86 o                         
 -14  -2  13          9.05          7.99         0.95 o                         
 -13  -2  13         14.42         13.37         0.93 o                         
 -12  -2  13         11.49         11.97         0.89 o                         
 -11  -2  13         11.21         12.92         0.87 o                         
 -10  -2  13          1.18          2.68         0.43 o                         
  -9  -2  13         21.80         21.23         1.14 o                         
  -8  -2  13         60.15         51.93         2.35 o                         
  -7  -2  13        228.37        218.97         9.02 o                         
  -6  -2  13         26.60         22.89         1.21 o                         
  -5  -2  13        293.74        304.68        24.84 o                         
  -4  -2  13        194.51        175.81        18.18 o                         
  -3  -2  13        234.59        238.83         9.69 o                         
  -2  -2  13         69.47         66.73         6.71 o                         
  -1  -2  13        103.08         97.94         5.19 o                         
   0  -2  13         74.16         74.66         3.06 o                         
   1  -2  13         56.79         46.46         2.12 o                         
   2  -2  13         85.61         80.50         3.20 o                         
   3  -2  13         10.34          8.96         1.19 o                         
   4  -2  13          2.61          4.34         0.43 o                         
   5  -2  13         12.25          9.23         0.95 o                         
   6  -2  13         12.49         10.47         1.05 o                         
   7  -2  13         12.80         13.80         1.24 o                         
   8  -2  13          3.38          2.85         0.57 o                         
   9  -2  13         69.55         71.55         4.47 o                         
 -15  -1  13          4.49          6.66         0.95 o                         
 -14  -1  13         17.13         16.70         1.07 o                         
 -13  -1  13          7.75          8.40         0.75 o                         
 -12  -1  13         45.16         49.63         2.28 o                         
 -11  -1  13         30.26         32.26         1.61 o                         
 -10  -1  13         31.37         31.82         1.54 o                         
  -9  -1  13         92.33         84.28         3.70 o                         
  -8  -1  13         29.95         26.97         1.81 o                         
  -7  -1  13        176.48        155.69         6.66 o                         
  -6  -1  13         13.15         15.18         0.84 o                         
  -5  -1  13        250.99        223.06        16.70 o                         
  -4  -1  13        213.75        197.53         6.61 o                         
  -3  -1  13        408.72        402.83        16.12 o                         
  -2  -1  13         24.39         25.09         1.11 o                         
  -1  -1  13         10.81          9.20         0.44 o                         
   0  -1  13        242.08        256.49         8.52 o                         
   1  -1  13         56.99         74.50         4.38 o                         
   2  -1  13        211.61        172.81         5.97 o                         
   3  -1  13         88.66         76.65         3.40 o                         
   4  -1  13         44.64         35.68         1.68 o                         
   5  -1  13         43.32         41.18         2.38 o                         
   6  -1  13         13.17         11.37         1.09 o                         
   7  -1  13          1.36          1.19         0.52 o                         
   8  -1  13          2.93          2.70         0.46 o                         
   9  -1  13          8.39          9.76         0.81 o                         
  10  -1  13         32.23         31.99         1.71 o                         
  11  -1  13         23.89         25.98         2.19 o                         
 -15   0  13          5.17          5.31         0.66 o                         
 -14   0  13         32.19         32.94         1.95 o                         
 -13   0  13          3.48          3.05         0.50 o                         
 -12   0  13          2.59          2.42         0.43 o                         
 -11   0  13         26.42         26.92         1.38 o                         
 -10   0  13          5.26          4.06         0.46 o                         
  -8   0  13          0.89          3.14         0.48 o                         
  -7   0  13          8.03          6.85         0.62 o                         
  -6   0  13         71.97         72.72         3.20 o                         
  -5   0  13         91.85         86.01         3.00 o                         
  -4   0  13        106.13        114.62         3.97 o                         
  -3   0  13          2.25          2.16         0.19 o                         
  -2   0  13        152.03        159.93         5.48 o                         
  -1   0  13        232.03        249.24         8.46 o                         
   0   0  13        301.75        287.25        11.94 o                         
   1   0  13        156.69        156.74         6.06 o                         
   2   0  13         65.39         69.69         3.06 o                         
   3   0  13         51.05         56.84         2.52 o                         
   4   0  13        112.86         99.83         6.52 o                         
   5   0  13         75.79         61.61         2.76 o                         
   6   0  13        194.06        174.03         7.40 o                         
   7   0  13         14.99         13.59         0.87 o                         
   8   0  13          3.04          1.87         0.39 o                         
   9   0  13         33.95         38.27         1.91 o                         
  10   0  13         65.22         68.77         6.57 o                         
  11   0  13         42.49         48.33         2.99 o                         
 -14   1  13         17.16         17.57         1.71 o                         
 -13   1  13          7.83          9.34         0.81 o                         
 -12   1  13         45.05         46.19         2.90 o                         
 -11   1  13         30.24         31.07         1.62 o                         
 -10   1  13         31.31         30.93         2.71 o                         
  -9   1  13         92.28         83.42         4.14 o                         
  -8   1  13         29.83         27.75         1.35 o                         
  -7   1  13        176.67        157.88         5.92 o                         
  -6   1  13         13.22         15.42         0.68 o                         
  -5   1  13        250.71        230.21         9.45 o                         
  -4   1  13        213.49        188.20        11.47 o                         
  -3   1  13        409.30        376.39        24.36 o                         
  -2   1  13         24.39         23.85         0.97 o                         
  -1   1  13         10.81          9.99         0.95 o                         
   0   1  13        242.54        241.45        10.50 o                         
   1   1  13         57.02         68.32         4.38 o                         
   2   1  13        211.46        178.78         7.44 o                         
   3   1  13         88.66         79.13         3.43 o                         
   4   1  13         44.64         36.04         1.81 o                         
   5   1  13         43.18         43.18         2.38 o                         
   6   1  13         13.17         11.50         0.80 o                         
   7   1  13          1.36          1.50         0.38 o                         
   8   1  13          2.95          4.02         0.53 o                         
   9   1  13          8.38          9.78         0.82 o                         
  10   1  13         32.31         33.16         2.33 o                         
  11   1  13         23.89         21.70         1.81 o                         
 -13   2  13         14.41         12.75         1.52 o                         
 -12   2  13         11.51         11.99         1.43 o                         
 -11   2  13         11.19         13.51         1.33 o                         
 -10   2  13          1.17          3.52         0.67 o                         
  -9   2  13         21.81         21.10         1.90 o                         
  -8   2  13         60.14         50.14         2.39 o                         
  -7   2  13        228.36        208.34         9.02 o                         
  -6   2  13         26.57         22.95         1.21 o                         
  -5   2  13        294.00        279.56        12.21 o                         
  -4   2  13        194.52        192.62        11.09 o                         
  -3   2  13        234.68        221.86         9.66 o                         
  -2   2  13         69.38         67.24         2.99 o                         
  -1   2  13        103.04        101.73         4.37 o                         
   0   2  13         74.27         65.95         3.16 o                         
   1   2  13         56.78         47.16         2.22 o                         
   2   2  13         85.70         64.52         3.26 o                         
   3   2  13         10.28          8.84         0.70 o                         
   4   2  13          2.58          3.45         0.48 o                         
   5   2  13         12.24         11.01         0.80 o                         
   6   2  13         12.51         10.20         0.82 o                         
   7   2  13         12.84         14.47         1.28 o                         
   8   2  13          3.39          2.60         0.50 o                         
   9   2  13         69.60         70.80         3.36 o                         
  10   2  13          3.03          3.33         0.76 o                         
 -12   3  13          5.90          6.76         1.33 o                         
 -11   3  13         20.79         22.27         2.00 o                         
 -10   3  13          6.63          7.50         1.67 o                         
  -9   3  13         18.50         17.40         1.18 o                         
  -8   3  13          1.14          0.99         0.37 o                         
  -7   3  13         63.66         57.14         2.83 o                         
  -6   3  13         21.46         20.65         1.24 o                         
  -5   3  13        280.12        268.69        11.71 o                         
  -4   3  13         79.70         78.00         3.53 o                         
  -3   3  13         82.69         76.78         3.67 o                         
  -2   3  13          2.07          1.33         0.57 o                         
  -1   3  13         34.40         33.51         1.82 o                         
   0   3  13          1.08          0.90         0.34 o                         
   1   3  13         76.12         64.47         3.06 o                         
   2   3  13          0.74         -0.12         0.30 o                         
   3   3  13         15.36         14.14         0.97 o                         
   4   3  13         22.82         24.19         1.43 o                         
   5   3  13          1.11          1.43         0.43 o                         
   6   3  13         20.29         23.77         1.71 o                         
   7   3  13         15.99         16.86         1.21 o                         
   8   3  13          4.03          3.66         0.66 o                         
 -10   4  13          3.71          2.57         0.86 o                         
  -9   4  13          6.52          5.51         0.95 o                         
  -8   4  13         30.78         25.70         1.76 o                         
  -7   4  13         34.67         33.48         3.90 o                         
  -6   4  13         88.86         91.58         4.27 o                         
  -5   4  13         30.29         30.92         1.78 o                         
  -4   4  13          3.04          3.62         0.86 o                         
  -3   4  13         16.36         15.04         1.71 o                         
  -2   4  13         17.16         18.08         1.71 o                         
  -1   4  13          1.99          1.43         0.67 o                         
   0   4  13          2.05          1.90         0.76 o                         
   1   4  13         10.21          9.55         0.91 o                         
   2   4  13         14.76         15.55         1.18 o                         
   3   4  13         10.34          8.75         0.91 o                         
   4   4  13         15.96         15.42         1.14 o                         
   5   4  13         24.05         25.77         1.90 o                         
  -9  -4  14          0.09          0.91         0.43 o                         
  -8  -4  14          1.00          0.71         0.43 o                         
  -7  -4  14         18.18         18.59         1.21 o                         
  -6  -4  14         57.21         57.65         2.69 o                         
  -5  -4  14         20.96         21.19         2.05 o                         
  -4  -4  14         19.95         19.53         1.24 o                         
  -3  -4  14          0.91          0.43         0.40 o                         
  -2  -4  14          3.04          2.19         1.43 o                         
  -1  -4  14          1.78          1.49         0.50 o                         
   0  -4  14         30.93         37.08         3.33 o                         
   1  -4  14          2.22          2.09         0.76 o                         
   2  -4  14         24.57         24.07         2.52 o                         
   3  -4  14          0.22         -0.24         0.48 o                         
   4  -4  14         11.87         13.66         1.28 o                         
   5  -4  14         31.19         32.07         2.66 o                         
 -12  -3  14          8.57          8.18         0.95 o                         
 -11  -3  14         30.22         29.24         1.58 o                         
 -10  -3  14         22.17         27.30         1.44 o                         
  -9  -3  14          3.05          3.49         0.53 o                         
  -8  -3  14          2.77          2.33         0.43 o                         
  -7  -3  14          2.20          2.52         0.46 o                         
  -6  -3  14        185.52        190.32         7.87 o                         
  -5  -3  14          5.26          6.19         1.05 o                         
  -4  -3  14        157.78        156.09         6.59 o                         
  -3  -3  14          8.88          7.97         1.43 o                         
  -2  -3  14         25.75         24.13         1.34 o                         
  -1  -3  14         12.38         13.47         0.94 o                         
   0  -3  14          9.44          9.50         0.66 o                         
   1  -3  14          5.99          7.66         1.28 o                         
   2  -3  14         67.38         68.94         2.96 o                         
   3  -3  14          3.65          4.12         0.50 o                         
   4  -3  14         13.12         13.92         0.91 o                         
   5  -3  14         17.24         22.84         1.71 o                         
   6  -3  14         12.66         16.08         1.43 o                         
   7  -3  14         24.33         28.55         2.09 o                         
 -14  -2  14          1.04          1.24         0.57 o                         
 -13  -2  14         25.15         23.95         1.43 o                         
 -12  -2  14          9.66          9.49         0.80 o                         
 -11  -2  14         13.21         14.55         0.93 o                         
 -10  -2  14         61.08         63.43         2.85 o                         
  -9  -2  14         69.71         65.28         2.96 o                         
  -8  -2  14         23.12         20.65         1.14 o                         
  -7  -2  14         66.61         59.48         2.62 o                         
  -6  -2  14          4.88          6.77         0.71 o                         
  -5  -2  14        119.97        112.57         4.71 o                         
  -4  -2  14        218.19        188.88         8.41 o                         
  -3  -2  14        265.36        252.51        13.85 o                         
  -2  -2  14        126.62        123.99         9.04 o                         
  -1  -2  14         26.60         26.14         1.21 o                         
   0  -2  14         14.66         12.81         0.73 o                         
   1  -2  14         52.01         53.26         2.32 o                         
   2  -2  14        115.71        108.80         7.76 o                         
   3  -2  14         74.81         69.43         2.99 o                         
   4  -2  14          0.85          1.62         0.48 o                         
   5  -2  14          7.78          8.66         0.86 o                         
   6  -2  14          2.81          1.81         0.48 o                         
   7  -2  14          8.00          7.80         0.95 o                         
   8  -2  14         44.83         42.25         3.05 o                         
   9  -2  14          5.63          5.33         0.95 o                         
 -14  -1  14          6.95          8.33         0.95 o                         
 -13  -1  14          2.59          3.17         0.71 o                         
 -12  -1  14         22.56         23.25         1.27 o                         
 -11  -1  14         14.12         17.11         1.00 o                         
 -10  -1  14          5.19          6.33         0.90 o                         
  -9  -1  14          5.39          6.56         0.57 o                         
  -8  -1  14         58.56         54.32         2.49 o                         
  -7  -1  14        131.04         99.34         4.31 o                         
  -6  -1  14         97.13         95.29         4.10 o                         
  -5  -1  14         40.14         32.89         4.23 o                         
  -4  -1  14        137.46        139.84        10.13 o                         
  -3  -1  14        302.31        280.06        15.88 o                         
  -2  -1  14        359.30        344.55        13.46 o                         
  -1  -1  14       1010.98        932.97        30.89 o                         
   0  -1  14          5.99          7.36         0.42 o                         
   1  -1  14        655.70        619.03        20.90 o                         
   2  -1  14         47.32         45.85         3.28 o                         
   3  -1  14        105.67         96.39         6.85 o                         
   4  -1  14          5.81          4.67         0.47 o                         
   5  -1  14         58.27         48.94         3.94 o                         
   6  -1  14         43.52         48.75         2.71 o                         
   7  -1  14         77.95         69.91         3.09 o                         
   8  -1  14         13.70         14.68         1.05 o                         
   9  -1  14          2.59          2.21         0.46 o                         
  10  -1  14          4.07          4.74         0.62 o                         
 -15   0  14          0.26          0.29         0.40 o                         
 -14   0  14         11.60         11.79         0.93 o                         
 -13   0  14          0.22          0.52         0.57 o                         
 -12   0  14          0.11         -0.19         0.27 o                         
 -11   0  14          0.01          0.11         0.23 o                         
 -10   0  14         17.68         20.35         1.11 o                         
  -9   0  14         35.02         26.56         1.35 o                         
  -8   0  14        169.34        135.98         5.82 o                         
  -7   0  14          0.15          0.14         0.20 o                         
  -6   0  14        130.73        101.48         4.34 o                         
  -5   0  14        105.31         91.02         3.19 o                         
  -4   0  14         12.68         16.17         0.68 o                         
  -3   0  14        272.33        270.83        12.41 o                         
  -2   0  14       1515.38       1439.34        54.59 o                         
  -1   0  14         32.64         39.92         1.46 o                         
   0   0  14         84.63         82.02         3.53 o                         
   1   0  14         16.54         23.48         1.18 o                         
   2   0  14        147.35        141.49         6.02 o                         
   3   0  14        122.65        112.03         8.66 o                         
   4   0  14        149.12        131.05         5.58 o                         
   5   0  14         24.40         20.86         1.90 o                         
   6   0  14          0.11          0.08         0.24 o                         
   7   0  14         11.23         10.17         0.90 o                         
   8   0  14          0.09          0.08         0.32 o                         
   9   0  14         16.98         17.52         1.12 o                         
  10   0  14          0.57          3.56         0.55 o                         
 -14   1  14          6.98          6.19         1.05 o                         
 -13   1  14          2.59          2.28         0.67 o                         
 -12   1  14         22.60         22.08         1.90 o                         
 -11   1  14         14.08         15.10         0.97 o                         
 -10   1  14          5.25          7.14         0.61 o                         
  -9   1  14          5.40          6.71         0.81 o                         
  -8   1  14         58.51         55.35         2.49 o                         
  -7   1  14        131.17         99.97         3.51 o                         
  -6   1  14         97.05         93.74         3.31 o                         
  -5   1  14         40.00         33.77         1.55 o                         
  -4   1  14        137.65        133.45         5.76 o                         
  -3   1  14        302.29        274.15        16.61 o                         
  -2   1  14        359.32        312.18        11.05 o                         
  -1   1  14       1010.30        898.70        37.91 o                         
   0   1  14          5.95          8.57         0.66 o                         
   1   1  14        655.82        623.12        25.71 o                         
   2   1  14         47.28         46.68         2.15 o                         
   3   1  14        105.72         97.51         4.24 o                         
   4   1  14          5.84          4.85         0.50 o                         
   5   1  14         58.32         48.29         2.28 o                         
   6   1  14         43.55         45.35         2.22 o                         
   7   1  14         78.02         66.48         3.16 o                         
   8   1  14         13.70         12.64         0.96 o                         
   9   1  14          2.60          2.06         0.46 o                         
  10   1  14          4.08          5.23         0.69 o                         
 -13   2  14         25.22         25.69         2.19 o                         
 -12   2  14          9.68          9.71         1.24 o                         
 -11   2  14         13.20         13.99         1.43 o                         
 -10   2  14         60.98         58.61         4.09 o                         
  -9   2  14         69.81         61.75         4.19 o                         
  -8   2  14         23.14         21.63         1.62 o                         
  -7   2  14         66.46         54.45         3.00 o                         
  -6   2  14          4.92          6.49         0.61 o                         
  -5   2  14        120.10        103.60         4.71 o                         
  -4   2  14        217.99        207.13         8.41 o                         
  -3   2  14        265.18        238.60        10.26 o                         
  -2   2  14        126.74        118.58         8.85 o                         
  -1   2  14         26.51         23.86         1.35 o                         
   0   2  14         14.65         13.34         1.24 o                         
   1   2  14         52.05         51.01         2.57 o                         
   2   2  14        115.65        101.67         7.57 o                         
   3   2  14         74.79         65.82         3.13 o                         
   4   2  14          0.84          1.34         0.37 o                         
   5   2  14          7.76          8.46         0.80 o                         
   6   2  14          2.80          1.97         0.47 o                         
   7   2  14          8.03          7.52         0.77 o                         
   8   2  14         44.89         49.24         2.38 o                         
   9   2  14          5.65          5.42         0.75 o                         
 -11   3  14         30.32         28.74         2.38 o                         
 -10   3  14         22.15         24.36         2.19 o                         
  -9   3  14          3.03          3.47         0.57 o                         
  -8   3  14          2.77          2.94         0.50 o                         
  -7   3  14          2.20          2.12         0.71 o                         
  -6   3  14        185.53        176.43         7.87 o                         
  -5   3  14          5.27          6.58         1.14 o                         
  -4   3  14        157.84        150.10         6.63 o                         
  -3   3  14          8.85          6.57         1.05 o                         
  -2   3  14         25.79         26.84         2.00 o                         
  -1   3  14         12.38         13.98         0.94 o                         
   0   3  14          9.44          9.93         0.84 o                         
   1   3  14          5.99          8.07         0.76 o                         
   2   3  14         67.40         61.51         3.06 o                         
   3   3  14          3.65          3.80         0.57 o                         
   4   3  14         13.10         12.50         1.00 o                         
   5   3  14         17.25         19.55         1.31 o                         
   6   3  14         12.65         14.94         1.19 o                         
   7   3  14         24.33         27.56         1.68 o                         
 -10   4  14         10.00         10.18         1.71 o                         
  -9   4  14          0.09         -0.10         0.55 o                         
  -8   4  14          0.99          0.24         0.47 o                         
  -7   4  14         18.16         18.44         1.31 o                         
  -6   4  14         57.30         53.46         2.76 o                         
  -5   4  14         20.93         19.50         2.43 o                         
  -4   4  14         19.92         19.98         1.81 o                         
  -3   4  14          0.92          0.48         0.67 o                         
  -2   4  14          3.04          2.47         0.76 o                         
  -1   4  14          1.78          1.24         0.67 o                         
   0   4  14         31.01         29.79         2.57 o                         
   1   4  14          2.22          2.32         0.67 o                         
   2   4  14         24.52         23.14         1.48 o                         
   3   4  14          0.21          0.24         0.47 o                         
   4   4  14         11.86         13.34         1.28 o                         
  -8  -4  15          0.99          1.01         0.57 o                         
  -7  -4  15          1.57          1.23         0.43 o                         
  -6  -4  15          0.96          0.83         0.43 o                         
  -5  -4  15         51.79         52.54         6.89 o                         
  -4  -4  15         10.32         10.02         1.28 o                         
  -3  -4  15         11.51         12.82         1.05 o                         
  -2  -4  15         23.98         25.13         1.48 o                         
  -1  -4  15          0.01          0.46         0.43 o                         
   0  -4  15          0.74          0.62         0.47 o                         
   1  -4  15          0.84          1.52         0.67 o                         
   2  -4  15         12.12         13.12         0.93 o                         
   3  -4  15         16.26         14.26         0.98 o                         
   4  -4  15         27.33         26.02         2.66 o                         
 -11  -3  15         18.46         20.01         1.21 o                         
 -10  -3  15          4.70          5.62         0.71 o                         
  -9  -3  15         27.23         27.96         1.54 o                         
  -8  -3  15          3.08          1.97         0.47 o                         
  -7  -3  15         16.86         15.39         1.00 o                         
  -6  -3  15         48.43         44.75         3.14 o                         
  -5  -3  15         28.12         31.15         1.61 o                         
  -4  -3  15         40.54         43.30         3.43 o                         
  -3  -3  15         11.29         10.93         1.33 o                         
  -2  -3  15         23.85         22.75         1.31 o                         
  -1  -3  15          5.61          5.71         0.76 o                         
   0  -3  15         22.34         23.08         1.18 o                         
   1  -3  15          1.96          4.02         0.76 o                         
   2  -3  15         65.21         73.84         4.04 o                         
   3  -3  15         86.58         90.16         3.80 o                         
   4  -3  15         67.59         76.98         4.38 o                         
   5  -3  15         45.63         52.90         3.14 o                         
   6  -3  15         28.02         31.98         2.28 o                         
 -13  -2  15          2.94          3.88         1.19 o                         
 -12  -2  15         23.47         25.91         1.44 o                         
 -11  -2  15          3.28          3.77         0.53 o                         
 -10  -2  15         87.80         95.26         4.17 o                         
  -9  -2  15         13.41         10.72         0.80 o                         
  -8  -2  15          0.35          0.75         0.30 o                         
  -7  -2  15         41.91         39.02         1.88 o                         
  -6  -2  15          9.91          8.85         0.70 o                         
  -5  -2  15         80.14         68.49         3.09 o                         
  -4  -2  15         51.30         54.77         3.14 o                         
  -3  -2  15        118.77        122.17         5.08 o                         
  -2  -2  15         26.98         28.74         1.14 o                         
  -1  -2  15         25.50         25.55         1.24 o                         
   0  -2  15        118.35        128.28         5.28 o                         
   1  -2  15        103.15        100.04         9.37 o                         
   2  -2  15         74.53         68.53         6.85 o                         
   3  -2  15        201.87        213.44        12.18 o                         
   4  -2  15         19.04         19.32         1.43 o                         
   5  -2  15          5.03          4.38         0.67 o                         
   6  -2  15          1.33          1.62         0.57 o                         
   7  -2  15         90.85         95.16         5.61 o                         
   8  -2  15          3.46          3.62         0.76 o                         
 -14  -1  15         12.18         16.41         1.43 o                         
 -13  -1  15          3.57          2.76         0.76 o                         
 -12  -1  15          8.00          7.64         0.70 o                         
 -11  -1  15          0.42          0.11         0.23 o                         
 -10  -1  15          3.46          4.26         0.71 o                         
  -9  -1  15          6.91          8.10         0.62 o                         
  -8  -1  15         78.87         78.95         4.23 o                         
  -7  -1  15        106.79         99.82         4.24 o                         
  -6  -1  15        130.71        103.74         4.51 o                         
  -5  -1  15         77.03         71.84         3.13 o                         
  -4  -1  15        138.40        113.21         4.84 o                         
  -3  -1  15         30.48         31.88         1.22 o                         
  -2  -1  15        146.42        131.34         5.59 o                         
  -1  -1  15        262.72        265.98         8.92 o                         
   0  -1  15        102.32        108.16         3.72 o                         
   1  -1  15        119.94        100.09         3.53 o                         
   2  -1  15         15.88         16.15         0.91 o                         
   3  -1  15         25.35         26.40         1.31 o                         
   4  -1  15         50.61         48.01         3.09 o                         
   5  -1  15         31.93         32.19         2.43 o                         
   6  -1  15          0.02          0.17         0.30 o                         
   7  -1  15          6.96          8.49         0.73 o                         
   8  -1  15          2.10          2.11         0.52 o                         
   9  -1  15          4.29          7.27         1.95 o                         
 -14   0  15         51.77         51.63         4.90 o                         
 -13   0  15          8.75          8.28         0.77 o                         
 -12   0  15         12.17         14.02         0.93 o                         
 -11   0  15         31.98         31.68         1.61 o                         
 -10   0  15          0.33         12.75         1.14 o                         
  -9   0  15         54.17         47.48         2.76 o                         
  -8   0  15         58.72         52.22         2.39 o                         
  -7   0  15         36.43         33.05         1.58 o                         
  -6   0  15        512.76        443.82        18.40 o                         
  -5   0  15         88.25         78.35         2.78 o                         
  -4   0  15        248.90        227.89         7.78 o                         
  -3   0  15          1.19          1.37         0.19 o                         
  -2   0  15        146.35        147.68         8.50 o                         
  -1   0  15        110.23        108.04         6.81 o                         
   0   0  15       1939.23       1905.54        78.39 o                         
   1   0  15          0.46          0.92         0.33 o                         
   2   0  15        567.96        481.56        19.99 o                         
   3   0  15         37.13         34.06         1.65 o                         
   4   0  15          9.59         13.66         0.81 o                         
   5   0  15          0.40          1.29         0.32 o                         
   6   0  15         58.42         47.69         2.28 o                         
   7   0  15          1.33          0.85         0.37 o                         
   8   0  15          1.59          0.74         0.37 o                         
   9   0  15          0.00          0.67         0.40 o                         
  10   0  15          5.47         11.23         1.52 o                         
 -14   1  15         12.19         11.71         1.43 o                         
 -13   1  15          3.58          3.90         0.76 o                         
 -12   1  15          8.03          9.42         1.14 o                         
 -11   1  15          0.42          0.29         0.48 o                         
 -10   1  15          3.48          4.00         0.67 o                         
  -9   1  15          6.93          7.42         0.95 o                         
  -8   1  15         78.95         69.75         4.76 o                         
  -7   1  15        106.68         94.12         4.37 o                         
  -6   1  15        130.44        105.37         4.51 o                         
  -5   1  15         76.94         68.89         3.10 o                         
  -4   1  15        138.51        112.70         5.28 o                         
  -3   1  15         30.64         32.58         1.51 o                         
  -2   1  15        146.29        134.09         4.61 o                         
  -1   1  15        262.85        255.93        11.00 o                         
   0   1  15        102.13        105.95         4.68 o                         
   1   1  15        119.96        104.76         4.47 o                         
   2   1  15         15.92         16.08         0.93 o                         
   3   1  15         25.40         26.09         2.24 o                         
   4   1  15         50.65         43.31         2.15 o                         
   5   1  15         31.87         33.36         1.81 o                         
   6   1  15          0.02          0.35         0.30 o                         
   7   1  15          6.97          6.92         0.70 o                         
   8   1  15          2.12          2.10         0.95 o                         
   9   1  15          4.29          6.75         0.70 o                         
 -13   2  15          2.96          3.24         0.86 o                         
 -12   2  15         23.51         27.22         2.19 o                         
 -11   2  15          3.28          2.85         0.67 o                         
 -10   2  15         87.77         88.30         6.00 o                         
  -9   2  15         13.39         10.75         1.24 o                         
  -8   2  15          0.35          0.71         0.34 o                         
  -7   2  15         41.82         38.81         1.95 o                         
  -6   2  15          9.93          8.74         0.70 o                         
  -5   2  15         80.01         67.90         3.47 o                         
  -4   2  15         51.32         51.44         2.46 o                         
  -3   2  15        118.91        111.66         5.05 o                         
  -2   2  15         27.01         28.36         2.09 o                         
  -1   2  15         25.56         26.46         1.41 o                         
   0   2  15        118.22        119.79         5.42 o                         
   1   2  15        103.19        107.38         4.54 o                         
   2   2  15         74.46         65.13         3.06 o                         
   3   2  15        201.97        199.78         8.75 o                         
   4   2  15         19.07         17.69         1.14 o                         
   5   2  15          5.01          4.20         0.57 o                         
   6   2  15          1.33          2.77         0.53 o                         
   7   2  15         90.85         88.24         4.17 o                         
   8   2  15          3.45          3.91         0.66 o                         
 -11   3  15         18.48         18.84         1.90 o                         
 -10   3  15          4.70          5.33         0.95 o                         
  -9   3  15         27.19         28.74         1.65 o                         
  -8   3  15          3.09          2.38         0.47 o                         
  -7   3  15         16.80         15.48         1.08 o                         
  -6   3  15         48.44         48.01         2.32 o                         
  -5   3  15         28.20         27.39         1.95 o                         
  -4   3  15         40.63         41.45         2.19 o                         
  -3   3  15         11.31         11.32         1.33 o                         
  -2   3  15         23.93         22.08         1.90 o                         
  -1   3  15          5.60          4.95         0.86 o                         
   0   3  15         22.31         21.83         1.31 o                         
   1   3  15          1.98          2.62         0.62 o                         
   2   3  15         65.20         61.15         3.20 o                         
   3   3  15         86.65         80.37         4.81 o                         
   4   3  15         67.54         65.40         5.33 o                         
   5   3  15         45.63         43.42         2.39 o                         
   6   3  15         28.06         30.49         1.78 o                         
  -9   4  15          6.43          6.57         1.24 o                         
  -8   4  15          0.98          0.90         0.50 o                         
  -7   4  15          1.58          0.48         0.47 o                         
  -6   4  15          0.96          0.86         0.50 o                         
  -5   4  15         51.82         48.71         3.71 o                         
  -4   4  15         10.30          9.14         1.33 o                         
  -3   4  15         11.50         12.47         1.52 o                         
  -2   4  15         24.04         24.55         2.19 o                         
  -1   4  15          0.01          0.29         0.57 o                         
   0   4  15          0.74          0.19         0.57 o                         
   1   4  15          0.84          0.36         0.43 o                         
   2   4  15         12.11         12.84         1.14 o                         
   3   4  15         16.24         13.50         1.23 o                         
  -7  -4  16          3.80          4.28         0.95 o                         
  -6  -4  16          0.38          0.48         0.67 o                         
  -5  -4  16         29.41         31.40         3.09 o                         
  -4  -4  16         16.29         16.69         1.18 o                         
  -3  -4  16          4.39          4.43         0.66 o                         
  -2  -4  16          8.96          8.19         0.87 o                         
  -1  -4  16          5.94          5.85         1.62 o                         
   0  -4  16         18.67         22.27         1.62 o                         
   1  -4  16          4.39          6.09         1.05 o                         
   2  -4  16          0.03          0.38         0.67 o                         
   3  -4  16          2.98          2.62         0.53 o                         
 -11  -3  16         26.26         26.93         2.00 o                         
 -10  -3  16          3.84          3.69         0.55 o                         
  -9  -3  16         32.93         33.11         1.76 o                         
  -8  -3  16          5.96          6.95         0.69 o                         
  -7  -3  16          1.88          2.07         0.46 o                         
  -6  -3  16          8.92         10.19         0.82 o                         
  -5  -3  16         12.05         13.38         0.96 o                         
  -4  -3  16         71.59         72.94         3.36 o                         
  -3  -3  16         41.57         42.74         2.04 o                         
  -2  -3  16         34.42         34.48         1.77 o                         
  -1  -3  16         54.99         55.87         2.95 o                         
   0  -3  16          6.26          6.93         0.64 o                         
   1  -3  16          3.31          3.55         0.67 o                         
   2  -3  16          7.50          7.44         0.66 o                         
   3  -3  16         43.58         46.29         4.37 o                         
   4  -3  16         13.08         13.32         1.24 o                         
   5  -3  16         14.78         13.99         1.33 o                         
   6  -3  16         27.47         30.36         2.38 o                         
 -13  -2  16          0.07          0.10         0.38 o                         
 -12  -2  16         15.76         17.75         2.00 o                         
 -11  -2  16         12.47         14.48         1.19 o                         
 -10  -2  16          0.19          1.14         0.34 o                         
  -9  -2  16         14.44         17.08         1.00 o                         
  -8  -2  16          4.61          4.64         0.55 o                         
  -7  -2  16          4.69          3.03         0.46 o                         
  -6  -2  16         15.34         14.60         0.93 o                         
  -5  -2  16         34.06         32.13         1.61 o                         
  -4  -2  16         61.31         54.05         2.52 o                         
  -3  -2  16        152.23        154.54         6.56 o                         
  -2  -2  16         49.96         45.46         2.15 o                         
  -1  -2  16         72.28         76.16         3.26 o                         
   0  -2  16         18.75         18.63         1.48 o                         
   1  -2  16         70.96         75.04         6.00 o                         
   2  -2  16         36.35         34.56         1.71 o                         
   3  -2  16        108.07        113.43         6.38 o                         
   4  -2  16         57.46         53.47         3.43 o                         
   5  -2  16         38.20         38.83         2.57 o                         
   6  -2  16         20.09         20.27         1.62 o                         
   7  -2  16         21.65         23.89         1.90 o                         
 -14  -1  16          2.28          1.24         0.57 o                         
 -13  -1  16         70.33         69.35         3.20 o                         
 -12  -1  16         18.73         19.81         1.14 o                         
 -11  -1  16         10.82         14.09         0.91 o                         
 -10  -1  16          0.64          1.99         0.37 o                         
  -9  -1  16         19.39         21.15         1.14 o                         
  -8  -1  16         48.09         40.54         2.28 o                         
  -7  -1  16         11.18          8.97         0.90 o                         
  -6  -1  16         10.67          7.25         0.59 o                         
  -5  -1  16        232.57        211.45         8.81 o                         
  -4  -1  16         15.94         15.97         0.89 o                         
  -3  -1  16         40.45         34.37         1.33 o                         
  -2  -1  16        166.82        145.66        15.60 o                         
  -1  -1  16         29.09         31.29         1.19 o                         
   0  -1  16         13.75         13.82         0.62 o                         
   1  -1  16        255.94        241.03         9.99 o                         
   2  -1  16        292.05        271.74        11.44 o                         
   3  -1  16         55.26         52.26         2.52 o                         
   4  -1  16         88.68         88.92         3.90 o                         
   5  -1  16          2.03          3.15         0.46 o                         
   6  -1  16          1.99          2.66         0.57 o                         
   7  -1  16          4.99          3.52         0.67 o                         
   8  -1  16         46.78         47.30         3.05 o                         
 -14   0  16         15.91         16.90         2.85 o                         
 -13   0  16         12.39         14.55         1.28 o                         
 -12   0  16          1.33          2.89         0.50 o                         
 -11   0  16         22.79         24.50         1.81 o                         
 -10   0  16          1.08          1.89         0.37 o                         
  -9   0  16          0.26          0.52         0.27 o                         
  -8   0  16          5.21          3.00         0.40 o                         
  -7   0  16          0.47          0.00         0.29 o                         
  -6   0  16          4.94          4.69         0.46 o                         
  -5   0  16          0.37         -0.04         0.23 o                         
  -4   0  16         10.88         12.53         0.89 o                         
  -3   0  16         10.71         12.71         0.60 o                         
  -2   0  16         99.55        104.08         4.41 o                         
  -1   0  16         20.76         27.04         1.75 o                         
   0   0  16          0.37          1.71         0.48 o                         
   1   0  16          5.48          4.39         0.43 o                         
   2   0  16          5.13          8.00         0.59 o                         
   3   0  16         35.75         33.32         1.61 o                         
   4   0  16          0.74          1.38         0.32 o                         
   5   0  16          0.57          0.78         0.32 o                         
   6   0  16         12.19         12.31         0.89 o                         
   7   0  16          2.21          2.09         0.46 o                         
   8   0  16          3.13          2.48         0.48 o                         
   9   0  16         15.16         16.64         1.19 o                         
 -13   1  16         70.42         67.18         4.57 o                         
 -12   1  16         18.73         17.03         1.62 o                         
 -11   1  16         10.81         13.42         1.33 o                         
 -10   1  16          0.66          1.81         0.57 o                         
  -9   1  16         19.34         19.32         1.62 o                         
  -8   1  16         48.24         43.40         2.85 o                         
  -7   1  16         11.18          9.52         0.95 o                         
  -6   1  16         10.66          7.50         0.76 o                         
  -5   1  16        232.61        204.45         8.75 o                         
  -4   1  16         15.91         15.05         0.87 o                         
  -3   1  16         40.34         36.85         3.09 o                         
  -2   1  16        167.08        160.14         5.33 o                         
  -1   1  16         29.14         30.59         1.58 o                         
   0   1  16         13.81         13.69         0.87 o                         
   1   1  16        255.77        237.40        10.09 o                         
   2   1  16        291.87        275.28        11.51 o                         
   3   1  16         55.15         47.64         2.35 o                         
   4   1  16         88.74         88.27         3.97 o                         
   5   1  16          2.01          2.97         0.62 o                         
   6   1  16          1.99          1.97         0.40 o                         
   7   1  16          5.00          4.79         0.62 o                         
   8   1  16         46.72         44.13         3.80 o                         
 -12   2  16         15.81         15.80         1.62 o                         
 -11   2  16         12.54         13.42         1.43 o                         
 -10   2  16          0.19          1.52         0.57 o                         
  -9   2  16         14.45         15.99         1.52 o                         
  -8   2  16          4.65          4.76         0.76 o                         
  -7   2  16          4.73          4.01         0.54 o                         
  -6   2  16         15.31         13.45         0.91 o                         
  -5   2  16         34.05         29.83         1.58 o                         
  -4   2  16         61.22         53.51         2.52 o                         
  -3   2  16        152.38        146.44         9.23 o                         
  -2   2  16         50.00         41.78         3.05 o                         
  -1   2  16         72.30         75.41         3.47 o                         
   0   2  16         18.74         16.98         1.08 o                         
   1   2  16         70.95         63.61         3.20 o                         
   2   2  16         36.25         32.97         1.78 o                         
   3   2  16        108.00         98.62         4.64 o                         
   4   2  16         57.52         52.90         4.43 o                         
   5   2  16         38.22         38.26         2.02 o                         
   6   2  16         20.07         19.42         1.27 o                         
   7   2  16         21.65         25.01         1.62 o                         
 -10   3  16          3.85          2.28         0.76 o                         
  -9   3  16         32.96         34.83         2.66 o                         
  -8   3  16          5.97          6.08         0.70 o                         
  -7   3  16          1.87          1.76         0.47 o                         
  -6   3  16          8.85         10.03         0.90 o                         
  -5   3  16         12.04         11.41         0.93 o                         
  -4   3  16         71.55         70.70         4.76 o                         
  -3   3  16         41.51         36.45         2.95 o                         
  -2   3  16         34.43         31.50         2.47 o                         
  -1   3  16         55.09         55.09         3.81 o                         
   0   3  16          6.28          6.74         0.74 o                         
   1   3  16          3.32          3.44         0.90 o                         
   2   3  16          7.49          5.65         0.70 o                         
   3   3  16         43.53         43.37         2.32 o                         
   4   3  16         13.11         13.60         1.11 o                         
   5   3  16         14.80         14.37         1.14 o                         
  -8   4  16         10.93         11.34         1.16 o                         
  -7   4  16          3.80          3.56         0.70 o                         
  -6   4  16          0.38         -0.19         0.57 o                         
  -5   4  16         29.42         29.50         2.57 o                         
  -4   4  16         16.32         15.89         1.71 o                         
  -3   4  16          4.40          3.24         0.95 o                         
  -2   4  16          8.94          8.66         1.33 o                         
  -1   4  16          5.94          5.42         1.05 o                         
   0   4  16         18.66         20.17         2.00 o                         
   1   4  16          4.40          3.76         0.64 o                         
   2   4  16          0.03          0.00         0.67 o                         
  -6  -4  17          6.53          7.23         1.62 o                         
  -5  -4  17         11.83         14.08         1.71 o                         
  -4  -4  17          4.25          4.98         0.70 o                         
  -3  -4  17         25.97         30.77         1.71 o                         
  -2  -4  17          7.72          8.10         0.87 o                         
  -1  -4  17         36.40         37.12         2.28 o                         
   0  -4  17          1.59          0.89         0.57 o                         
   1  -4  17         43.91         52.90         3.81 o                         
 -10  -3  17          6.85          7.41         0.86 o                         
  -9  -3  17         14.49         15.87         1.10 o                         
  -8  -3  17          4.70          5.96         0.66 o                         
  -7  -3  17         12.22         13.22         1.00 o                         
  -6  -3  17         15.15         13.18         2.19 o                         
  -5  -3  17          0.18         -0.24         0.34 o                         
  -4  -3  17         13.22         15.85         1.12 o                         
  -3  -3  17         12.08         12.86         1.05 o                         
  -2  -3  17         15.05         15.07         1.03 o                         
  -1  -3  17         28.65         26.31         1.50 o                         
   0  -3  17         29.46         29.31         2.28 o                         
   1  -3  17         23.57         23.55         1.57 o                         
   2  -3  17          9.48         10.87         0.80 o                         
   3  -3  17         16.59         16.27         1.43 o                         
   4  -3  17         22.32         24.17         1.90 o                         
   5  -3  17         54.08         54.81         3.62 o                         
 -12  -2  17         13.07         13.37         0.98 o                         
 -11  -2  17          6.18          6.98         0.69 o                         
 -10  -2  17          0.57          1.68         0.39 o                         
  -9  -2  17         21.92         23.34         1.30 o                         
  -8  -2  17         29.38         31.00         1.64 o                         
  -7  -2  17          5.30          5.29         0.67 o                         
  -6  -2  17         16.18         16.47         1.00 o                         
  -5  -2  17          4.57          4.49         0.53 o                         
  -4  -2  17          2.80          2.25         0.39 o                         
  -3  -2  17          4.94          4.66         0.67 o                         
  -2  -2  17          2.43          2.43         0.62 o                         
  -1  -2  17         26.98         27.75         1.38 o                         
   0  -2  17         36.38         39.35         2.81 o                         
   1  -2  17         30.56         32.19         2.43 o                         
   2  -2  17         21.32         20.94         1.52 o                         
   3  -2  17         48.48         44.82         2.95 o                         
   4  -2  17         72.56         68.70         4.28 o                         
   5  -2  17         19.23         18.65         1.52 o                         
   6  -2  17         22.19         19.51         1.71 o                         
   7  -2  17         14.23         12.66         1.43 o                         
 -13  -1  17          4.26          3.65         0.57 o                         
 -12  -1  17          1.22          0.62         0.34 o                         
 -11  -1  17         42.72         46.68         2.25 o                         
 -10  -1  17         24.42         27.71         1.41 o                         
  -9  -1  17         12.24         14.39         0.91 o                         
  -8  -1  17          4.94          4.96         0.62 o                         
  -7  -1  17         15.83         15.74         1.19 o                         
  -6  -1  17         21.62         20.99         1.14 o                         
  -5  -1  17         63.56         56.01         2.55 o                         
  -4  -1  17         12.37         11.78         0.75 o                         
  -3  -1  17         31.97         30.06         1.21 o                         
  -2  -1  17          0.87          1.59         0.23 o                         
  -1  -1  17         30.68         38.42         1.68 o                         
   0  -1  17         12.74         12.73         0.86 o                         
   1  -1  17        133.59        130.18         7.71 o                         
   2  -1  17          1.21          1.43         0.38 o                         
   3  -1  17         22.81         24.08         1.62 o                         
   4  -1  17         36.77         36.64         2.47 o                         
   5  -1  17         16.13         18.75         1.43 o                         
   6  -1  17          6.69          7.33         0.86 o                         
   7  -1  17          5.38          6.85         0.95 o                         
 -14   0  17         28.05         31.88         2.57 o                         
 -13   0  17          0.12         -0.30         0.30 o                         
 -12   0  17         37.75         35.98         2.24 o                         
 -11   0  17         13.02         15.39         1.28 o                         
 -10   0  17         22.55         27.02         1.57 o                         
  -9   0  17         12.95         11.84         0.80 o                         
  -8   0  17          9.71          8.98         0.64 o                         
  -7   0  17        113.16         95.31         7.09 o                         
  -6   0  17          4.98          2.47         0.34 o                         
  -5   0  17         63.98         55.73         2.52 o                         
  -4   0  17        119.74        106.70         3.75 o                         
  -3   0  17         31.82         31.31         1.21 o                         
  -2   0  17          5.37          7.89         0.50 o                         
  -1   0  17        108.61        100.19         4.34 o                         
   0   0  17         13.05         14.32         0.84 o                         
   1   0  17          0.54          1.33         0.30 o                         
   2   0  17         13.98         13.79         0.90 o                         
   3   0  17         18.54         16.45         1.00 o                         
   4   0  17         48.41         49.91         2.35 o                         
   5   0  17          0.03          0.19         0.29 o                         
   6   0  17          0.01         -0.14         0.43 o                         
   7   0  17          4.19          3.24         0.62 o                         
   8   0  17          1.55          1.64         0.48 o                         
   9   0  17          0.10          4.57         1.52 o                         
 -13   1  17          4.26          3.81         0.76 o                         
 -12   1  17          1.24          1.62         0.57 o                         
 -11   1  17         42.77         45.68         3.24 o                         
 -10   1  17         24.47         23.22         2.00 o                         
  -9   1  17         12.23         12.75         1.24 o                         
  -8   1  17          4.96          4.76         0.76 o                         
  -7   1  17         15.78         15.23         1.33 o                         
  -6   1  17         21.57         21.58         1.18 o                         
  -5   1  17         63.52         54.50         2.52 o                         
  -4   1  17         12.36         10.71         0.70 o                         
  -3   1  17         32.01         29.32         1.45 o                         
  -2   1  17          0.86          0.48         0.27 o                         
  -1   1  17         30.70         36.31         1.85 o                         
   0   1  17         12.75         11.82         0.82 o                         
   1   1  17        133.63        126.51         5.55 o                         
   2   1  17          1.23          1.80         0.37 o                         
   3   1  17         22.77         20.35         1.21 o                         
   4   1  17         36.74         37.85         2.28 o                         
   5   1  17         16.10         19.24         2.14 o                         
   6   1  17          6.69          6.71         0.69 o                         
   7   1  17          5.37          5.56         0.69 o                         
   8   1  17         24.33         26.96         4.09 o                         
 -12   2  17         13.09         13.89         1.52 o                         
 -11   2  17          6.18          8.18         1.14 o                         
 -10   2  17          0.56          0.76         0.57 o                         
  -9   2  17         21.87         22.27         1.90 o                         
  -8   2  17         29.38         34.07         2.47 o                         
  -7   2  17          5.32          4.42         1.43 o                         
  -6   2  17         16.17         15.23         0.97 o                         
  -5   2  17          4.53          4.69         1.38 o                         
  -4   2  17          2.80          3.18         0.52 o                         
  -3   2  17          4.89          5.23         0.86 o                         
  -2   2  17          2.43          2.85         0.67 o                         
  -1   2  17         27.05         28.64         1.51 o                         
   0   2  17         36.34         36.50         1.92 o                         
   1   2  17         30.66         29.32         1.65 o                         
   2   2  17         21.31         20.45         1.27 o                         
   3   2  17         48.43         45.02         2.25 o                         
   4   2  17         72.41         66.93         3.20 o                         
   5   2  17         19.25         18.88         1.24 o                         
   6   2  17         22.19         23.54         2.14 o                         
   7   2  17         14.27         13.61         1.71 o                         
 -10   3  17          6.85          8.47         1.33 o                         
  -9   3  17         14.47         14.85         1.62 o                         
  -8   3  17          4.71          6.33         0.74 o                         
  -7   3  17         12.20         13.34         1.04 o                         
  -6   3  17         15.10         12.92         1.28 o                         
  -5   3  17          0.18          0.10         0.48 o                         
  -4   3  17         13.25         14.85         1.62 o                         
  -3   3  17         12.08         12.85         1.33 o                         
  -2   3  17         15.09         15.13         1.52 o                         
  -1   3  17         28.59         27.22         2.19 o                         
   0   3  17         29.45         31.11         1.71 o                         
   1   3  17         23.53         24.97         1.51 o                         
   2   3  17          9.46          8.98         0.91 o                         
   3   3  17         16.53         16.07         1.95 o                         
   4   3  17         22.33         23.11         1.51 o                         
  -6   4  17          6.53          5.14         1.14 o                         
  -5   4  17         11.78          9.23         1.43 o                         
  -4   4  17          4.25          5.23         1.14 o                         
  -3   4  17         26.02         27.41         2.47 o                         
  -2   4  17          7.69          7.42         1.24 o                         
  -1   4  17         36.41         34.26         2.85 o                         
  -9  -3  18          8.83         12.04         1.33 o                         
  -8  -3  18          0.55          1.02         0.40 o                         
  -7  -3  18          0.48          0.26         0.37 o                         
  -6  -3  18         21.20         23.61         2.81 o                         
  -5  -3  18          8.74         10.45         0.89 o                         
  -4  -3  18         16.95         21.28         1.30 o                         
  -3  -3  18          8.21          8.12         0.80 o                         
  -2  -3  18         19.06         20.41         1.57 o                         
  -1  -3  18         12.06         15.65         1.81 o                         
   0  -3  18          0.24          0.29         0.48 o                         
   1  -3  18          5.30          7.33         0.95 o                         
   2  -3  18         22.85         22.36         1.71 o                         
   3  -3  18         87.70         92.78         5.52 o                         
   4  -3  18          2.45          2.00         0.67 o                         
 -11  -2  18          8.22          9.83         0.84 o                         
 -10  -2  18         28.02         33.39         2.00 o                         
  -9  -2  18          1.10          2.13         0.39 o                         
  -8  -2  18         16.04         18.99         1.10 o                         
  -7  -2  18          9.62          9.05         0.75 o                         
  -6  -2  18         16.20         17.12         1.03 o                         
  -5  -2  18          1.08          1.78         0.43 o                         
  -4  -2  18         69.14         65.76         3.28 o                         
  -3  -2  18         40.22         38.31         1.87 o                         
  -2  -2  18         10.21         10.98         0.82 o                         
  -1  -2  18          8.98          9.42         0.95 o                         
   0  -2  18         16.20         15.72         1.33 o                         
   1  -2  18         20.91         22.36         1.62 o                         
   2  -2  18         28.40         25.79         1.90 o                         
   3  -2  18         87.46         79.93         5.14 o                         
   4  -2  18         29.72         31.02         2.09 o                         
   5  -2  18         18.95         17.42         1.52 o                         
   6  -2  18          7.19          6.66         0.95 o                         
 -13  -1  18         15.98         20.94         2.00 o                         
 -12  -1  18          3.57          4.80         0.57 o                         
 -11  -1  18         10.20         10.54         0.82 o                         
 -10  -1  18          0.15          1.37         0.37 o                         
  -9  -1  18         12.89         16.56         1.00 o                         
  -8  -1  18          9.68         10.71         0.75 o                         
  -7  -1  18          3.48          3.43         0.43 o                         
  -6  -1  18          2.35          1.79         0.37 o                         
  -5  -1  18         26.54         29.83         1.50 o                         
  -4  -1  18         27.67         27.42         1.44 o                         
  -3  -1  18         17.80         15.42         0.93 o                         
  -2  -1  18          8.43          8.39         0.50 o                         
  -1  -1  18         23.31         24.29         1.21 o                         
   0  -1  18         17.76         18.27         1.33 o                         
   1  -1  18         10.10          9.14         0.86 o                         
   2  -1  18          8.93         10.37         0.95 o                         
   3  -1  18          5.79          4.57         0.67 o                         
   4  -1  18          3.95          4.85         0.76 o                         
   5  -1  18          2.60          3.33         0.67 o                         
   6  -1  18         12.36         13.51         1.24 o                         
   7  -1  18         21.95         22.17         1.71 o                         
 -14   0  18          5.16          6.57         1.24 o                         
 -13   0  18         28.42         32.12         1.71 o                         
 -12   0  18         55.93         50.74         2.46 o                         
 -11   0  18          4.48          3.52         0.50 o                         
 -10   0  18         10.10         11.51         0.86 o                         
  -9   0  18          0.13          0.19         0.38 o                         
  -8   0  18         17.06         17.68         1.04 o                         
  -7   0  18          0.01          0.27         0.24 o                         
  -6   0  18          2.73          1.81         0.48 o                         
  -5   0  18          9.50          9.95         0.66 o                         
  -4   0  18         34.98         31.71         1.26 o                         
  -3   0  18         47.11         45.66         1.70 o                         
  -2   0  18         32.30         31.61         1.64 o                         
  -1   0  18          8.28          7.81         1.00 o                         
   0   0  18         22.95         24.63         1.27 o                         
   1   0  18          1.08          0.68         0.24 o                         
   2   0  18         30.04         28.16         1.48 o                         
   3   0  18          2.10          2.57         0.39 o                         
   4   0  18          5.87          6.90         0.66 o                         
   5   0  18          0.08          0.33         0.34 o                         
   6   0  18         62.41         66.14         3.09 o                         
   7   0  18          5.96          7.57         0.75 o                         
   8   0  18          0.40          0.38         0.76 o                         
 -12   1  18          3.58          4.19         0.86 o                         
 -11   1  18         10.19          8.47         1.14 o                         
 -10   1  18          0.16          1.90         0.57 o                         
  -9   1  18         12.92         14.56         1.33 o                         
  -8   1  18          9.69          9.23         1.05 o                         
  -7   1  18          3.47          3.33         0.57 o                         
  -6   1  18          2.36          1.81         0.48 o                         
  -5   1  18         26.45         30.12         1.67 o                         
  -4   1  18         27.69         27.22         1.38 o                         
  -3   1  18         17.87         16.56         1.33 o                         
  -2   1  18          8.41          9.99         0.95 o                         
  -1   1  18         23.32         24.64         1.34 o                         
   0   1  18         17.77         18.14         1.07 o                         
   1   1  18         10.11          7.90         1.57 o                         
   2   1  18          8.97         10.55         0.84 o                         
   3   1  18          5.81          5.75         0.62 o                         
   4   1  18          3.96          4.05         0.57 o                         
   5   1  18          2.62          2.72         0.53 o                         
   6   1  18         12.34         12.55         0.98 o                         
   7   1  18         21.93         19.82         1.33 o                         
 -11   2  18          8.26          8.85         1.33 o                         
 -10   2  18         28.13         33.31         2.57 o                         
  -9   2  18          1.11          2.00         0.67 o                         
  -8   2  18         16.05         16.27         1.62 o                         
  -7   2  18          9.61          7.23         1.05 o                         
  -6   2  18         16.14         14.53         1.19 o                         
  -5   2  18          1.07          1.69         0.37 o                         
  -4   2  18         69.10         65.94         4.28 o                         
  -3   2  18         40.18         33.97         2.66 o                         
  -2   2  18         10.25          9.52         1.24 o                         
  -1   2  18          8.97          9.82         0.95 o                         
   0   2  18         16.23         16.24         1.10 o                         
   1   2  18         20.92         21.30         3.14 o                         
   2   2  18         28.43         26.35         1.50 o                         
   3   2  18         87.41         85.36         3.87 o                         
   4   2  18         29.74         28.98         3.43 o                         
   5   2  18         18.96         19.36         1.95 o                         
   6   2  18          7.19          6.84         0.89 o                         
  -9   3  18          8.80         10.56         1.43 o                         
  -8   3  18          0.56         -0.20         0.39 o                         
  -7   3  18          0.49          0.14         0.40 o                         
  -6   3  18         21.22         17.89         1.81 o                         
  -5   3  18          8.74          9.33         1.24 o                         
  -4   3  18         16.87         16.75         1.81 o                         
  -3   3  18          8.19          6.76         1.14 o                         
  -2   3  18         19.09         18.08         1.81 o                         
  -1   3  18         12.11         12.37         1.52 o                         
   0   3  18          0.24         -0.10         0.40 o                         
   1   3  18          5.29          4.00         0.67 o                         
   2   3  18         22.83         22.41         1.43 o                         
   3   3  18         87.68         84.67         4.14 o                         
  -8  -3  19         10.08         15.35         3.00 o                         
  -7  -3  19          4.07          4.27         0.62 o                         
  -6  -3  19         10.63          9.60         0.90 o                         
  -5  -3  19          1.16          2.66         0.53 o                         
  -4  -3  19          4.14          4.20         0.59 o                         
  -3  -3  19          1.38          1.79         0.57 o                         
  -2  -3  19         11.87         11.79         1.00 o                         
  -1  -3  19         14.30         15.32         1.12 o                         
   0  -3  19         19.30         20.27         1.71 o                         
   2  -3  19        111.76        122.85         6.85 o                         
   3  -3  19         10.81         15.70         1.43 o                         
 -11  -2  19         12.38         13.62         1.05 o                         
 -10  -2  19          8.31          9.35         0.80 o                         
  -9  -2  19         10.37          9.67         0.80 o                         
  -8  -2  19          4.67          4.17         0.53 o                         
  -7  -2  19          2.09          1.68         0.39 o                         
  -6  -2  19         21.83         24.28         1.33 o                         
  -5  -2  19          2.78          3.46         0.53 o                         
  -4  -2  19         12.53         15.80         1.03 o                         
  -3  -2  19         14.16         16.58         1.03 o                         
  -2  -2  19         35.63         39.56         3.47 o                         
  -1  -2  19          8.92          8.76         0.95 o                         
   0  -2  19         15.08         15.23         1.24 o                         
   1  -2  19         43.23         43.30         2.76 o                         
   2  -2  19          1.18          0.95         0.48 o                         
   3  -2  19         10.38         10.09         1.05 o                         
   4  -2  19         57.60         61.66         3.90 o                         
   5  -2  19         52.39         59.37         3.71 o                         
 -12  -1  19         35.87         37.34         3.05 o                         
 -11  -1  19         34.33         35.92         1.84 o                         
 -10  -1  19         15.97         15.46         1.03 o                         
  -9  -1  19         22.83         27.75         1.48 o                         
  -8  -1  19          4.48          4.45         0.71 o                         
  -7  -1  19          6.54          6.20         0.59 o                         
  -6  -1  19          9.64         10.42         0.75 o                         
  -5  -1  19          5.76          6.97         0.59 o                         
  -4  -1  19         10.65         11.32         1.19 o                         
  -3  -1  19         26.38         29.80         1.48 o                         
  -2  -1  19         30.40         28.08         1.16 o                         
  -1  -1  19          8.90          8.47         0.76 o                         
   0  -1  19         13.86         15.99         1.24 o                         
   1  -1  19          3.31          4.38         0.67 o                         
   2  -1  19          4.95          4.95         0.67 o                         
   3  -1  19          5.06          4.95         0.76 o                         
   4  -1  19         21.88         22.08         1.71 o                         
   5  -1  19         72.47         79.36         4.95 o                         
   6  -1  19         30.61         31.59         2.38 o                         
 -13   0  19         16.08         20.56         1.90 o                         
 -12   0  19          0.02          0.44         0.38 o                         
 -11   0  19         35.30         39.25         1.98 o                         
 -10   0  19          3.91          5.45         0.59 o                         
  -9   0  19          3.68          4.17         0.50 o                         
  -8   0  19         49.68         52.21         2.46 o                         
  -7   0  19         49.05         55.89         2.59 o                         
  -6   0  19          5.89          5.45         0.53 o                         
  -5   0  19          0.02          0.14         0.23 o                         
  -4   0  19          0.19          0.87         0.30 o                         
  -3   0  19         15.45         17.46         1.04 o                         
  -2   0  19          3.94          3.39         0.43 o                         
  -1   0  19          3.61          4.56         0.50 o                         
   0   0  19         11.36         11.11         0.75 o                         
   1   0  19          2.41          2.36         0.43 o                         
   2   0  19         10.95          9.59         0.73 o                         
   3   0  19         32.18         33.17         1.71 o                         
   5   0  19          0.48          0.78         0.39 o                         
   6   0  19         21.21         22.37         1.33 o                         
   7   0  19         71.81         77.74         5.33 o                         
 -12   1  19         35.88         40.06         2.85 o                         
 -11   1  19         34.27         34.26         2.66 o                         
 -10   1  19         15.94         16.65         1.52 o                         
  -9   1  19         22.91         26.46         2.09 o                         
  -8   1  19          4.45          4.85         0.76 o                         
  -7   1  19          6.56          6.57         0.86 o                         
  -6   1  19          9.62         10.28         1.05 o                         
  -5   1  19          5.70          7.22         0.61 o                         
  -4   1  19         10.65         11.14         1.05 o                         
  -3   1  19         26.35         24.93         2.09 o                         
  -2   1  19         30.46         30.17         2.09 o                         
  -1   1  19          8.89          7.98         0.90 o                         
   0   1  19         13.91         14.29         0.97 o                         
   1   1  19          3.32          3.67         0.53 o                         
   2   1  19          4.95          4.68         0.57 o                         
   3   1  19          5.10          5.43         0.90 o                         
   4   1  19         21.91         22.05         2.09 o                         
   5   1  19         72.46         77.05         3.63 o                         
   6   1  19         30.60         33.50         1.84 o                         
 -11   2  19         12.37         10.85         1.52 o                         
 -10   2  19          8.30          8.37         1.24 o                         
  -9   2  19         10.37          9.61         1.24 o                         
  -8   2  19          4.67          4.38         0.86 o                         
  -7   2  19          2.08          1.62         0.57 o                         
  -6   2  19         21.81         20.56         1.28 o                         
  -5   2  19          2.77          2.57         0.76 o                         
  -4   2  19         12.52         14.56         1.43 o                         
  -3   2  19         14.23         13.89         1.43 o                         
  -2   2  19         35.69         37.59         2.76 o                         
  -1   2  19          8.92          8.22         0.77 o                         
   0   2  19         15.13         15.04         1.07 o                         
   1   2  19         43.23         40.27         2.15 o                         
   2   2  19          1.17          1.09         0.43 o                         
   3   2  19         10.38          9.26         1.19 o                         
   4   2  19         57.60         60.47         2.99 o                         
   5   2  19         52.36         54.33         6.47 o                         
  -9   3  19         13.58         13.42         1.62 o                         
  -8   3  19         10.09         13.32         1.52 o                         
  -7   3  19          4.06          3.71         0.95 o                         
  -6   3  19         10.60          9.90         1.33 o                         
  -5   3  19          1.16          1.81         0.67 o                         
  -4   3  19          4.15          4.76         0.95 o                         
  -3   3  19          1.37          1.71         0.76 o                         
  -2   3  19         11.87         11.71         1.43 o                         
  -1   3  19         14.34         13.51         1.62 o                         
   0   3  19         19.30         21.29         1.43 o                         
   1   3  19         10.89         11.86         1.08 o                         
   2   3  19        111.83        104.39         5.08 o                         
  -7  -3  20          0.95          0.67         0.67 o                         
  -6  -3  20          3.62          3.67         0.59 o                         
  -5  -3  20          4.11          4.27         0.64 o                         
  -4  -3  20         53.73         61.22         2.85 o                         
  -3  -3  20         79.27         89.50         4.03 o                         
  -2  -3  20         34.56         40.99         2.76 o                         
  -1  -3  20         30.71         32.09         3.66 o                         
   0  -3  20         27.26         29.12         2.76 o                         
 -10  -2  20          3.14          4.44         0.59 o                         
  -9  -2  20         54.72         60.22         2.79 o                         
  -8  -2  20         23.12         27.04         1.50 o                         
  -7  -2  20         28.73         30.52         1.64 o                         
  -6  -2  20          3.52          2.75         0.48 o                         
  -5  -2  20          9.82         13.01         0.96 o                         
  -4  -2  20          0.17          1.49         0.43 o                         
  -3  -2  20          2.17          2.70         0.46 o                         
  -2  -2  20         48.04         50.07         2.38 o                         
  -1  -2  20          4.05          6.38         0.86 o                         
   1  -2  20         12.85         15.99         1.33 o                         
   2  -2  20         16.46         15.80         1.33 o                         
   3  -2  20         28.60         33.97         2.28 o                         
   4  -2  20         33.69         35.02         2.57 o                         
 -12  -1  20          5.70          8.09         1.24 o                         
 -11  -1  20         17.42         18.53         1.23 o                         
 -10  -1  20         47.02         51.39         2.38 o                         
  -9  -1  20          6.56          5.95         0.76 o                         
  -8  -1  20         27.37         29.40         1.57 o                         
  -7  -1  20          7.14          8.23         0.69 o                         
  -6  -1  20          2.55          3.01         0.46 o                         
  -5  -1  20         17.90         19.66         1.10 o                         
  -4  -1  20         21.70         26.33         1.37 o                         
  -3  -1  20          0.37          0.00         0.43 o                         
  -2  -1  20         31.00         31.21         1.75 o                         
  -1  -1  20         29.90         28.17         2.09 o                         
   0  -1  20         19.17         18.46         1.43 o                         
   1  -1  20         11.31         12.47         1.05 o                         
   2  -1  20         43.37         41.02         2.66 o                         
   3  -1  20          3.79          4.09         0.67 o                         
   4  -1  20         10.70         10.09         1.14 o                         
   5  -1  20         35.36         34.07         2.47 o                         
 -12   0  20         23.89         27.03         2.09 o                         
 -11   0  20          5.47          5.70         0.64 o                         
 -10   0  20         20.37         18.68         2.38 o                         
  -9   0  20          1.77          1.63         0.40 o                         
  -8   0  20         21.26         21.93         1.24 o                         
  -7   0  20          7.82          7.84         0.66 o                         
  -6   0  20         60.19         64.19         2.89 o                         
  -5   0  20         10.01         12.21         0.80 o                         
  -4   0  20          1.03          1.31         0.43 o                         
  -3   0  20          4.45          5.01         1.00 o                         
  -2   0  20          8.41         10.53         0.77 o                         
  -1   0  20         23.29         22.24         1.21 o                         
   0   0  20          2.21          3.41         0.46 o                         
   1   0  20         73.85         76.93         3.50 o                         
   2   0  20          1.10          1.02         0.37 o                         
   3   0  20          6.71          6.22         0.66 o                         
   4   0  20          0.11          0.04         0.33 o                         
   5   0  20         34.23         39.60         2.66 o                         
   6   0  20         11.41         12.66         1.62 o                         
 -11   1  20         17.39         20.27         1.81 o                         
 -10   1  20         47.03         42.73         3.33 o                         
  -9   1  20          6.58          7.61         0.95 o                         
  -8   1  20         27.37         29.22         2.19 o                         
  -7   1  20          7.11          9.14         0.95 o                         
  -6   1  20          2.54          2.57         0.57 o                         
  -5   1  20         17.87         16.84         1.43 o                         
  -4   1  20         21.66         26.36         2.00 o                         
  -3   1  20          0.36         -0.19         0.38 o                         
  -2   1  20         31.08         31.21         2.28 o                         
  -1   1  20         29.89         32.21         1.65 o                         
   0   1  20         19.18         19.22         1.18 o                         
   1   1  20         11.30         12.56         0.93 o                         
   2   1  20         43.27         39.83         2.33 o                         
   3   1  20          3.80          3.41         0.67 o                         
   4   1  20         10.72          9.84         0.89 o                         
   5   1  20         35.31         33.04         1.84 o                         
 -10   2  20          3.15          4.76         0.95 o                         
  -9   2  20         54.61         53.57         4.00 o                         
  -8   2  20         23.06         23.70         2.09 o                         
  -7   2  20         28.71         31.31         2.38 o                         
  -6   2  20          3.52          2.57         0.86 o                         
  -5   2  20          9.79         10.94         1.33 o                         
  -4   2  20          0.17          0.29         0.48 o                         
  -3   2  20          2.19          2.57         0.76 o                         
  -2   2  20         48.07         44.63         3.33 o                         
  -1   2  20          4.04          5.22         0.70 o                         
   0   2  20          2.14          1.52         0.43 o                         
   1   2  20         12.83         16.90         1.33 o                         
   2   2  20         16.43         14.27         1.10 o                         
   3   2  20         28.60         30.46         1.81 o                         
   4   2  20         33.72         38.83         3.24 o                         
  -7   3  20          0.96          0.67         0.76 o                         
  -6   3  20          3.62          4.09         0.95 o                         
  -5   3  20          4.12          3.33         0.86 o                         
  -4   3  20         53.73         52.05         4.00 o                         
  -3   3  20         79.22         77.84         5.61 o                         
  -2   3  20         34.59         36.54         2.95 o                         
  -1   3  20         30.69         31.40         2.57 o                         
   0   3  20         27.27         30.06         1.78 o                         
  -5  -3  21          2.03          4.00         0.86 o                         
  -4  -3  21          7.00          7.04         0.95 o                         
  -3  -3  21          1.42          0.95         0.67 o                         
  -2  -3  21         22.46         25.88         2.00 o                         
  -1  -3  21         31.13         39.11         2.76 o                         
  -9  -2  21         11.23         12.29         0.91 o                         
  -8  -2  21         13.32         14.56         1.07 o                         
  -7  -2  21         13.61         18.09         1.16 o                         
  -6  -2  21         13.50         13.74         1.05 o                         
  -5  -2  21         10.85         11.06         0.84 o                         
  -4  -2  21          5.89          7.70         0.75 o                         
  -3  -2  21         24.76         26.90         1.46 o                         
  -2  -2  21         23.09         25.62         1.42 o                         
  -1  -2  21         82.50         82.12         5.52 o                         
   1  -2  21         41.30         47.95         3.05 o                         
   2  -2  21         36.45         41.97         2.85 o                         
   3  -2  21          6.68          5.61         0.86 o                         
 -11  -1  21         43.49         52.83         2.65 o                         
 -10  -1  21          0.57          1.93         0.46 o                         
  -9  -1  21         15.92         17.50         1.14 o                         
  -8  -1  21         34.69         34.64         1.77 o                         
  -7  -1  21          9.99         10.24         0.95 o                         
  -6  -1  21         36.51         39.13         1.98 o                         
  -5  -1  21         66.22         68.56         3.85 o                         
  -4  -1  21          1.71          2.08         0.40 o                         
  -3  -1  21         12.07         13.12         0.89 o                         
  -2  -1  21          7.98         10.18         1.33 o                         
  -1  -1  21         45.83         48.05         3.14 o                         
   0  -1  21         13.42         14.37         1.24 o                         
   1  -1  21         40.91         42.82         2.85 o                         
   2  -1  21         14.45         19.41         1.52 o                         
   3  -1  21         52.14         59.37         3.81 o                         
   4  -1  21          4.26          5.14         0.76 o                         
 -11   0  21         19.14         18.27         1.62 o                         
 -10   0  21        101.68        106.58         6.66 o                         
  -9   0  21         25.92         29.50         2.19 o                         
  -8   0  21          0.16          0.32         0.32 o                         
  -7   0  21         66.51         68.11         3.12 o                         
  -6   0  21          7.44         11.03         0.80 o                         
  -5   0  21          7.65          7.65         0.76 o                         
  -4   0  21          1.86          2.76         0.67 o                         
  -3   0  21         16.14         18.08         1.62 o                         
  -2   0  21          1.87          2.02         0.43 o                         
  -1   0  21         26.35         30.64         1.61 o                         
   0   0  21         42.72         41.77         2.05 o                         
   1   0  21         33.27         34.72         1.78 o                         
   2   0  21         21.82         22.68         1.57 o                         
   3   0  21         17.48         16.67         1.10 o                         
   4   0  21          0.45          1.02         0.40 o                         
   5   0  21          6.31          7.33         1.24 o                         
   6   0  21          6.53          6.57         1.43 o                         
 -11   1  21         43.49         43.49         3.43 o                         
 -10   1  21          0.55          2.28         0.76 o                         
  -9   1  21         15.99         18.84         1.62 o                         
  -8   1  21         34.58         34.64         2.47 o                         
  -7   1  21          9.96          9.90         1.14 o                         
  -6   1  21         36.46         40.25         2.76 o                         
  -4   1  21          1.70          1.33         0.57 o                         
  -3   1  21         12.11         12.94         1.33 o                         
  -2   1  21          8.00          8.28         1.05 o                         
  -1   1  21         45.79         49.65         2.42 o                         
   0   1  21         13.49         12.75         1.09 o                         
   1   1  21         40.92         42.12         2.15 o                         
   2   1  21         14.42         16.07         1.14 o                         
   3   1  21         52.08         57.86         5.23 o                         
   4   1  21          4.25          3.78         0.62 o                         
 -10   2  21         31.60         33.12         2.76 o                         
  -9   2  21         11.21          9.99         1.33 o                         
  -8   2  21         13.32         12.94         1.43 o                         
  -5   2  21         10.82         10.56         1.33 o                         
  -4   2  21          5.90          6.95         1.05 o                         
  -3   2  21         24.71         23.51         2.09 o                         
  -2   2  21         23.08         22.36         2.00 o                         
  -1   2  21         82.60         81.17         5.33 o                         
   0   2  21         46.40         51.10         2.59 o                         
   1   2  21         41.35         42.82         2.35 o                         
   2   2  21         36.40         40.74         2.22 o                         
  -6   3  21          4.13          3.52         0.95 o                         
  -5   3  21          2.03          3.05         0.95 o                         
  -4   3  21          6.97          6.85         1.14 o                         
  -3   3  21          1.42          0.76         0.67 o                         
  -2   3  21         22.50         24.08         2.19 o                         
  -2  -3  22          0.12         -0.19         0.86 o                         
  -8  -2  22          6.53          7.32         0.79 o                         
  -7  -2  22         34.94         41.80         2.14 o                         
  -6  -2  22          2.19          1.82         0.50 o                         
  -5  -2  22         18.12         18.46         1.16 o                         
  -4  -2  22         16.63         20.84         1.30 o                         
  -3  -2  22         36.54         40.91         2.85 o                         
  -2  -2  22          6.73          6.28         1.14 o                         
  -1  -2  22          8.63         10.56         1.52 o                         
   2  -2  22          5.52          6.28         0.95 o                         
 -10  -1  22         32.71         32.17         1.81 o                         
  -9  -1  22         99.43        110.14         4.81 o                         
  -8  -1  22         56.65         63.34         3.03 o                         
  -7  -1  22         37.61         47.00         2.25 o                         
  -6  -1  22         20.41         26.57         1.46 o                         
  -5  -1  22         10.39         14.07         0.98 o                         
  -4  -1  22          8.03          9.55         0.77 o                         
  -3  -1  22         20.28         22.65         2.00 o                         
  -2  -1  22         10.47          9.61         1.33 o                         
   0  -1  22         35.83         35.78         2.57 o                         
   1  -1  22         42.72         41.59         2.85 o                         
   2  -1  22         20.82         21.13         1.71 o                         
   3  -1  22         56.84         61.09         3.90 o                         
 -10   0  22         95.57        104.48         6.57 o                         
  -9   0  22         23.56         24.36         1.90 o                         
  -8   0  22         80.95         91.82         5.81 o                         
  -7   0  22          1.84          1.90         0.57 o                         
  -6   0  22          4.61          4.47         0.67 o                         
  -5   0  22          1.13          1.33         0.48 o                         
  -2   0  22          5.39          4.57         0.76 o                         
  -1   0  22          1.14          1.81         0.57 o                         
   0   0  22         21.31         20.94         1.27 o                         
   1   0  22          1.46          0.46         0.39 o                         
   2   0  22        136.36        152.52        14.22 o                         
   3   0  22          0.55          0.95         0.48 o                         
 -10   1  22         32.80         33.97         2.57 o                         
  -9   1  22         99.46        104.29         6.85 o                         
  -8   1  22         56.64         66.61         4.28 o                         
  -7   1  22         37.48         41.68         3.05 o                         
  -3   1  22         20.26         22.84         1.90 o                         
  -2   1  22         10.43         12.09         1.24 o                         
  -1   1  22          0.49          0.95         0.57 o                         
   0   1  22         35.85         39.83         2.71 o                         
   1   1  22         42.78         42.84         2.22 o                         
   2   1  22         20.87         22.20         2.05 o                         
   3   1  22         56.75         59.31         2.92 o                         
  -9   2  22         45.45         51.38         3.71 o                         
  -8   2  22          6.55          7.04         1.43 o                         
  -5   2  22         18.11         16.18         2.47 o                         
  -4   2  22         16.64         21.13         1.90 o                         
  -3   2  22         36.50         36.45         2.85 o                         
  -2   2  22          6.75          4.76         0.95 o                         
  -1   2  22          8.64          9.99         1.33 o                         
   0   2  22         14.39         18.70         1.27 o                         
   1   2  22          6.43          7.37         0.84 o                         
  -5   3  22          0.88          3.62         1.52 o                         
  -7  -2  23         49.25         53.47         4.00 o                         
  -6  -2  23         47.52         58.29         2.87 o                         
  -5  -2  23         24.82         28.56         1.60 o                         
  -4  -2  23          0.93          1.99         0.57 o                         
  -3  -2  23          0.66         -0.10         0.76 o                         
  -2  -2  23          3.76          3.81         1.05 o                         
  -1  -2  23         17.66         19.60         2.95 o                         
  -9  -1  23         30.39         32.68         2.24 o                         
  -8  -1  23         62.66         67.32         5.61 o                         
  -7  -1  23         48.19         50.79         2.57 o                         
  -6  -1  23         29.67         33.80         1.77 o                         
  -5  -1  23          2.29          5.43         1.67 o                         
  -4  -1  23          2.08          1.62         0.76 o                         
  -3  -1  23         10.31          9.14         1.33 o                         
  -2  -1  23         62.75         67.56         4.57 o                         
  -1  -1  23          3.47          3.52         0.95 o                         
   1  -1  23          3.44          3.71         0.76 o                         
   2  -1  23          9.39          7.99         1.05 o                         
  -9   0  23          1.27          1.14         0.57 o                         
  -8   0  23         16.07         15.32         1.43 o                         
  -7   0  23         37.46         39.97         2.76 o                         
  -6   0  23         19.93         23.13         1.81 o                         
  -1   0  23          1.87          1.52         0.57 o                         
   0   0  23         50.77         55.57         3.71 o                         
   1   0  23         11.57         10.66         1.14 o                         
   2   0  23          0.41          0.67         0.57 o                         
  -9   1  23         30.32         34.93         2.57 o                         
  -8   1  23         62.70         66.89         4.47 o                         
  -3   1  23         10.31          9.99         1.24 o                         
  -2   1  23         62.76         65.27         4.38 o                         
  -1   1  23          3.48          3.62         0.76 o                         
   0   1  23         15.41         15.32         2.09 o                         
   1   1  23          3.45          4.13         0.81 o                         
   2   1  23          9.36          8.56         1.33 o                         
  -4   2  23          0.94          1.43         0.76 o                         
  -3   2  23          0.66         -0.29         0.57 o                         
  -2   2  23          3.76          4.66         0.95 o                         
  -1   2  23         17.71         17.32         1.71 o                         
  -5  -2  24         23.75         30.07         2.38 o                         
  -8  -1  24          2.67          3.28         0.70 o                         
  -7  -1  24         21.91         24.59         2.85 o                         
  -6  -1  24          9.60         11.26         0.89 o                         
  -5  -1  24         13.04         14.66         1.71 o                         
  -4  -1  24          6.72          7.61         1.24 o                         
  -3  -1  24          2.34          2.19         0.86 o                         
  -2  -1  24         20.56         17.51         1.81 o                         
  -1  -1  24          3.17          2.66         0.86 o                         
   1  -1  24         20.29         21.70         1.71 o                         
  -8   0  24         22.39         25.50         2.00 o                         
  -7   0  24        100.68        103.72         6.47 o                         
  -1   0  24         19.63         20.27         1.90 o                         
   0   0  24          0.69          0.76         0.57 o                         
   1   0  24         18.12         18.56         1.62 o                         
  -2   1  24         20.57         19.32         1.71 o                         
  -1   1  24          3.17          3.05         0.76 o                         
   0   1  24          0.35          0.94         0.43 o                         
   1   1  24         20.32         21.22         2.38 o                         
  -3   2  24          5.46          6.57         1.14 o                         
  -6  -1  25         38.81         39.30         3.24 o                         
  -5  -1  25          4.18          4.66         1.05 o                         
  -4  -1  25          3.33          2.09         0.86 o                         
  -3  -1  25          0.79          0.19         0.76 o                         
  -2  -1  25          4.39          3.05         1.24 o                         
   0   0  25         17.33         16.27         1.62 o                         
  -1   1  25         14.15         13.89         1.71 o                         
                                                                                
